# Supplementary material for: Expansion of a retrovirus lineage in the koala genome
Source: Proc Natl Acad Sci U S A. 2022 Jun 13;119(25):e2201844119. doi: 10.1073/pnas.2201844119 (PMC9231498; doi:10.1073/pnas.2201844119)
Supplement: Supplementary File [file pnas.2201844119.sd01.txt]

>pCi2	Score: 1989	SubGenes: MA CA DU Prot RT IN SU TM PPT 3LTR
cctccccctcctcctcctccctctcctcctcttcctccttctcattatgcttgtatatgaatatgttgtttctctcatatagaatgtaagtttcttgagggcagggcctgcttcacttttggttttgtatctcaagtgcctaatacaatgcctggcatacagtacgcgattaataagtacttagcatcatgggatgattgatgtagagctagaaaggacttctagtctaatccttttattttaaatatgaggaaactgaggcctggagatatgaagggaattgctaaagaccatacaaatggtaagtggcaaaactgggatttgaaaccagggcctttgactctagtcctctttccactcttctgcttattacttaatttgcagctgtgcttgctctggccccactatctgaggatcaggcctattttctaccccttctcttagggatctccagtactctcaagggttttgaggaagtctttcttctctgccactggtagagtcaccactgattgtgttcccccaattttagagttccaagaacgctaatttcctttaaccacttaccagtcagcttggattttacaaaggatatttacttcaaaggtatatcaagcacacatatacaaacactttcaggctataatccttgccccccccttctttccctgcccaacccccacaacagtacctcagtctctggggaagggagggatggaaatactcacagcttaattcatttcctacatagcattagtcccaccaaactcaacttcaaagctttcccaatgcatcccatgaccctagctagcttcaccaggcttccctaatggaccagctgaaaatccaccttggaatcctgagttccagggtccccatttctcaaacttttgggtctaagactccactacctgcaccaagaagtgaaaaggtcaaatgaaacagaccaaaacccctggcccatttttcagagtcataaggtttaattggaggggaagatggtagctgttaggcccttttctcagcctgtatggtgtcacatgctttcagttaatccttcaagtctggtagctttaaagaaccaggaagttccagctattcagccaatagaaagaggctgctcccaaccacaagggaggccagtacagaatatgcactcctgttccaagggatcctgtctttcagaagcaagtctctggcaattcccacatgggtacctccaacttgagtgatctggtcattcaccaacacccagtacttattaacagtaccaaattgttggaagccagcacctggtagtgggcccctaaccccgtgaaaacaccaaaccgcaagcagcttgttccaggacaaaccgtatcatacatgttttcgtcaacagatgtactaaccgcaaaatgttgccataccgccctggaaagttccggaggcctattttttctttagcccctccccacttttaccctatataagcttggaacgctcaaaaataaaattagattgcctaccatctttttggtctcgctcctcctttcacccattcctttcagccaggatcctcctcgaccccccacgtatactggccctgcaggtcggggcaagtggcgcccaacgtggggctcgaggttcggacttctgccaggtggaccagcattgagaaacgattcgtcgcgaccccctccttctcatcgctcatgaagagcccctgcgttttggtaagttgagttttcgtccgcctcattctagtcatgggttccaacctttctaaggaacaggtctttatccaagaccttaagtatgctcttaaggagagaggagttatagttaagaaaaaggaccttttgaaattctttctttttgtagatgaggtctgcccttggtttatggttactggcccagatattcatccgggaaagtggcagaaggtagggagagacctcaatagaaaattgcaaactgaggggccagaggcggtccctccctcggttttttcttactggggtatcatcagagacatagtggaatctgcccctggagccaccgcaggaagcgcaggggtggacttgtgtgccgcctccacctcagtattgacccctgagggtggtccatattattcctacaggcatctttggccccccgccccctgacttctattttttcatccttggtcgtgcctccgctactatcaatggcctcataattcatccctccattgtggatagtgattatacgggggaaattcagatacttgcctcaaccctgaaagggcccctcactgtccgtcagggacaacgccttgcgcaggctctcccgctccccctacaaactccataccctgctctcgccactgttagaggccactccaagcctggttcctcagacatctattgggtccaggccatttcccaggaccgccccatgcttacgctttttattcaaggcaggctttttgaaggaatattagattcaggagctgactcgactgttatttcaaaagatagttggccatcttcgtggccccttcaaccatccatgacacacttgcagggcataggtcaatcccacaatactctacagagctctcaatggctgccttggcaagacaaagaaggaaataaagggactgttcggccttttgtggtccccggcttacctgtcaacttatggggaagggacattctttcacagatgggggtaattatgtgcagcccaaataccgttgtgacccgtcaaatgctctcccagggatttctcccagggcaaggattaggcaagaaaggtcaagggcaactgtccccaattgttgctgaagggagaaaagggcgagcaggccttggttgtgagagcccagataatcagaaccattttttcgtgagggccgcgggtcctcctgcactccaggcagataggatctcgtggagaaatgacctacccgtctgggtagaccagtggcccttacccaagaaaaaactggaggcagcgtttgctttagtgcaggagcaactagctgcagggcacatagaaccgtctacatccccgtggaacacgcccatttttgttatccaaaaaagatcaggtaaatggcgactcttacatgatttacgggccgtcaataaaactatgattcctatgggggcccttcaacctgggctcccctcccctgtagccataccgcaagatttttctaagattacaattgatcttaaggattgcttcttttccattcccctccacccttccgattgtcagcgcttcgcttttagtgttcctattaccaattgtgtgggcccttctccgcgctttcagtggaaagttttgccacaaggcatggctaatagccctacgctgtgccaaaaatatgttgcccaaacaattgatccttttcgcttgcagtatcccaagctttatattatccattatatggacgatatcctccttgcaggaccaaataatgaggaattgactcaggtatcacaggagctcattaaggcgttggaatatcggggccttaatatttcccctgataaagtacaaacctgccccccccagctcttcttgggatttgaactcttgacgaatcgcattctctcccagaaggttcgcctacgagtgagtcacctttgctcccttaatgatttccaaaaattactgggagaattgaattggcttcggccatatcttaagatcactacaggggaactgagacccttgtttgatattcttaaaggagactccgatccaaattcaccccgctctctcacgccggaggcccgtaaggcccttgccttaattgagcaagccattcatgatcaacatattggctattacgctcctcaaaaacctctttggttcttaattttttccaccgctttttccccctggattgttatggcagggacatccgttatttggattcatatgccagccacacctacaaagatcctttctcctacccgcatttaacggcggggctcctgcgcctcggccgagaggcagcccttcggctttttggtcgggaaccagatcatattgtttgcccctacactgcttcgcagattcaatggctgcttcagaatgatgatgattgggcagttaattgcatttcctatatgggaactatagacaatcattatccctcagataagctcattcagttctttcagaaaacacccgtggtcttcccaaggatcaccaaggcggagcccatagagaggcgcccatttggcgttcactgatgggtctgccacagggaaggcagcctttagtgttgatgggaaggtcacctcttttgacacccctttcactccgcgcagctggtagagctcgcagcggtcattaaggtttttgaatctgtctcgggccccctcaatgtttatactgatagttcctatattgcacagtcagtccctctattggaaaccgtcccgtatatccgtccctccactaatgcgtctcctctttttgccactcttcagcttctaattctctcccgcaaccacccctttttcattggtcatattcgtgcccattccgacctccccggtcctctttctgaagggaatgatcaggttgatcaagtaactcgtcgcattctgcttgctctgtctgcctcccctgttgaggctgccacacaagcccacaagctgcatcacctgaatgcccatacgcttcgtctcaagttccctataacccgggaacaagccagacagattgtgaaacagtgccctggttgcctgaccctccttcctgaacctcataatggcatcaatccccgaggtcttatccccggggaactttggcaaatggatgtcactcactatcccccttttggtcggcttaaatatgttcatgtgtccattgataccttcagtggcttcatttttgccaccctgcaacctggagaggccaccaaacatgtcattaatcacctccttagtgccttggcggtcctcccgcagcccaaaattcttaagacagataatggccctggttataccagttcttctttcagatctttttgtgcacagttgcatattaagcatgttactggtataccctataatcctcaagggcaaggaattgtggaaagggcccatcagacactgaaaaacatggtcctgaaattacaatcagggagggaagttctttatcccagagctggcaatgccaaaattgctcaatcacgctctttttgttttaaatttctcactctggacactgcggcaaagagtgccgcagaccgcctttggcattccactacggcccaaacctacgctcaggcaaaatggaaagatcccctgcttggcaaatggcagggccctgatcctgtgttaatctggggcaaaggccatgcttgtatttatgactcaaagtgccaaaatgctagatggttgcctgaaaggctgattaggttgatggacaagccagaaactcataatgccgtccagggaaccacaccccctgagacacctctgttttctttctctgttttacagaaaatgacgatcctcgtaattttcctcctgttccgtgggagccacggtggttttcaatctcctgacccagtagcgctcagccgtgccctctttggaagcccttgtgactgcggcgggggcacgttcactgtccgtcccgccacctacacgcaagaagtggactgcggggaaaagacagcctacctcgcctaccgtcattctatcacggcgtctccaaacccaagtgggaatgcgtaaggaagccccgagttatccctccgaatggtgaccagcccgggccttgccccagtgattgcaactaccctgaggccttgcactccacatgctatagttctacccagcagtgcagtggcagctcaggaacagtctatcttactacaatacaggagagaatatggtggcacaggaggggactgggatataactagccaaggcctacgtggaagtaccaataagtatgctcaggcttcctgtcgtaaagaaaatattggaaaaaatgtctgttggcccttcatgcacctgtccatatctctgatgggggtggccctacagaccaaattagggaacatgaggttagggaacgataaatgaaataattaagagtatgtaccccccatccattaccatccacttgcactgcccaaaccccggggaacggacctagatgtccaaacttcagaaatccttgaagcaacacttaaggcccttaattactctaaccctgatttggctgccgattgctggctgtgtatggcccttggcacacccatgcccatagctttgatatccaaatggctccacatccacaaattgtacacttagtccaccttttaaggtacaacctgttggtctccgcccctctccttgtatccaagccccatttcagaattccactgctgatattgatgttggtctcgctacctttgctaattgctctgaagtcaaaaactatacctcaggaactctctgtcccctgccgggacaacttttcgcctgtgggggaaatatggcctactctgcctcccccagaattggacaggactctgcacacaaatttcaatcctccctgatatcgacatcattccgggagatgagcctgtcccactgcccagttttgattatattactggaagacccaagagggctgttgcatttatccccctccttgttggccttgggattacaggggcactcgctaccggctctgccggcataggagttgctgtagattcatatacaaaactatcccatcaatttattaatgatgtgcaaaccctctcggggacgataaatgaccttcaagaccaaattgactccctggcgggagtcgttcttcagaataggaggggcctagatttactcacagcagaacaagggggaatttgtttagccctacaagaaaagtgttgcttctatgcaaataaatctgggatagtgcgggataaaatcaaaaaactgcaagaggatctgattaaagacgcaaaaactttttgaaaatcccctctggagtggcttgaatggagtcctcccatacctcctccctctcttggacctttaattggtctcctcctactttttcttttggaccctgggcctttactagactaacctctttcattaaaacacagattgaggcttctcttaaaaacaccgtcaatatccattaccaccaacttgctttgtcagaagatcctagtgataccatggaagagggtctccagttctcgaagctcgtgcaaccggaatctcgctgctcgcggtggtggagaaatcttaagggtaaaaagtaatctggcagctgtgagaaagcccatgacgggaatattgaggtcccatgtgtcaaaaagataagcgcggctgcagttgcttccccatgacgggaatagagtgaggccatgatgggttacatcgtggggacccctcgcttagcctaagacagggaccactgccactaatgcgctttgaacatggaggccgacctcatagcctaagacaggcctctcacctgctattttaaatagaaaagggggacatgttggaagccagcacctggtagtgggcccctaaccccgtgaaaacaccaaaccgcaagcagcttgttccgggacaaaccgtatcataacatgttttcgtcaacagatgtactaaccgcaaaatgttgccataccgccctggaaagttccggaggcctattttttctttagcccctccccacttttaccctatataagcttggaacgctcaaaaataaaattagaccttgcctaccatctttttggtctcgctcctcctttcacccattcctttcagccaggatcctcctcgaccccccacgtatactggccctgcaggtcggggca
>pCi6	Score: 1167	SubGenes: 5LTR PBS MA CA NC Prot RT IN 3LTR
tgacaggggcgtcctggaccctggcttcctaggaagggcgtggaagaccccgaccgcctcagatgacggttacgaggaggctccgcctctagggtagaacaggggaggggcgcagagtcttacgaggctcgggaggggggtccttgaagtgtatataacgggctgagaacaaaggatcgggggatcctccacaataaagagcatacaccacactcgcgtcctgtctggtccttgagcccacctttccccagggtgggtccggagacgtccgaagcccagctcccagggaaggagacgtacctgaagggcccggcccgggtcaatggcgcccgaacagggacttgagttcctcttcggcgaccaggtacgggtaagtaccctctctccagtgaaagagaggaagggaccgacagcctatgcagatcggggctgcatagagggaaagatgggagcacggtacagtaaaggaattaaaccggaggataagcgagtgctagtcctacaagtgtataaactttgtagggataatggggtaaaaatacagctgagacgctgtcaggaatgggtagaaaaacttatagtggtgtccccgtggttacagaaccaagggattaattatcaaagatggaaaatagttgggagtcagatgtcttcctacgcagagacagaaccagggttcttaaaaccagaggattttactctttatggcattgtgactttcgccctctctccgcgccctccgccggtaatagtagcggaggagacacaggtaggaacatccttattaggaggggaacaagacctcgagggtcaagaagagccatggcctgagccccctaagccctctgaaatcccgtccgcaccatggccgagtctggagccgctccctccggagccgctccccccgtacgtgccaagttggcagcagaaagaggaagttccgcctgtggcgcagttagaattccagaaagaggaagttccacctgtggcgcagttagaaatgcagatacagcaactacagacccaaataaaccaaatgcggcttgataaaagagggaagaatgaacagaccccgcaggcttcacttttacagcactcattgcgagaggccgctagggacgggcaggtagtagactggaaagagtggggacaggaattcccgatttttgtccaaggaggagccggaggaggtggtcggtctcaccgaccagtgccctataagttcatgaaagatttaaaagaggcggttaaattatatggagcaggctcttcttatgtcaagcagctgttgcaatctactgtggctgtggccgcttggaccccaggggattgggatgaaattatgtctgctgtattggagagtgctgcttacaccgcctggtcggcgtacagacgccgagaggctaggacctgggcggaggttaatttccctcagaatgtagaagataccattaatatgctaactgggtatggccagtatgctgggctgcaggcacagcttttattcccagaccttgttatacaaggtgcccagggtagtggcgctaaaagcattggatagactaggggagaaatcgcaacctcctttaaacaaactcgtgcaaaggccaaaagaaagtgccatggaattcgcgtcccgagcacaagaggttgtggaaaagagatatggagcaggagatgttgcccaaaagctgctgatacagcttttcaaagaaggacttaaacagtcacgagggttgttgtcaaagttaccaccagaccccacatgggaagaatgcattgatgtctgcctggaggaaggtcccttacctgatgcaggcatgatccaggtactgacagaagctttcgctgcagcgcaggcagctaactcggggactagagcaaaggggacttgtttccgttgcgggaaaacaggtcattttcagaatcagtgtacccagggtaccccacaagtccgctgttttaagtgcggaagggacatataagaagtattgcaggcaggaagaaaggaaagacgtacggggttacaggagaggcaccaggaaggcaagggaggaaaccgcagggaaacgaacggcgggtgccttagcccgagaagggacacccgcagctacaacctcgggcggtaatatactctaccctatccaaacactaacattgggaccatggacaacgagtacagtggaaatagggatccactgagcccagattaatattgggacgtcacgatgaaagatgtcatagtacatacccaagtgcagaaggctggccagaaacacatttttctaccaatcctcatgcaacgtcaatacgcattgagccaggtcagccgatcgcagcttctcttcccttagccccgcagaaacaacgaaattgggtggcgtggacacaaagtataggacaggacagaccccaattggaggtgcgggttgaggggcgactaatcacaggcctcttggacacgggggcagatatttctgttatccctgagagtgaatggagcaaacttgggagctaggacctagggctctgtgacaggagtaggcggcggagccgttggatgcgatctgttagactgctccgatgggacagtgagggacagatgggttttttcgtccaatgtgccttataggagtgcccatagctttatgggggcgtgacattttggagcaaatgggagctgttttgactactgatcctttaaactaatgtgggccactggggggccacaacccattccccttaagtggaaacatgaaacaccaatttggatagaccagtggccattaactacagagaagattgaagccctaaataatatagtaaacggtctactacaggccaagcacgtgcagccctcgcagagtcctacaattcacctgtgtttgttattaagaaaaaatcggaagtggaggatgctcattgatctcagggctgtcaatgaggccttatacccatatggtgccttacaacctgggctccccacacctagtatgattccccgacattgggccattgcagttttagatataaaagattgcttttacagcattcccttggcagagaaggatacagaaaaatttgccttctctctccatctccgaattttcaagagccttatcgccgttttgagtttactgtcctccctcaggggatgattaacagtccaaccatgtgtcaggcttttgtacagccgttctccagcccctccgggaggccatccaaagcaatgatcatccattatatggatgatatcttgctagccagcccaatactcaggaaacggaggttttattacagcaatgcctaggaatgctagaacgagcaggtttagaagtggctcctgagaaaatacaaaagggcgatccagtctcatacctaggccaccaagtgactgagactgccatttatcgtccatggcctcaaatagatacttccaaagtaaagacactcaatgattttcaaagattgattggtgcatacagtggcttcgaggagtgattcctatctcagatgctatcatgcagccactttatgattgtcttaaagggccctctgctttaacttctcccagacaatggaccacgagcgcccttgaagcaatcaatatattcagcacagtgtaaacagcagtacaacgtagagatttgcaaagtcctctctactcactctcttacaagatgaacataaaggcatgttggcagtaatctatcaacagcacggtccgcttatgtgggttatccagacagagaaaaagcactccctaatagaatagaaactcaagctcgcttactgctaaaagcaagtgccacggcacgaagaattagcggtaaggaacctcttataactcttaatataacccctcaggtgctacaggagctcgctttaactagcgaagcttgggcggtcttacttgttgcccacaccattctaccgttaacgttacccccagctttacgtctgtggcaagctgttccccttcaacgtcctagcactataatgctgcagaaccagtgcagggaccaaatgtgtttacagacgccacaaaacacctaaaagcagccttttatcccagaaagaaggttttacaagtgtatgctaccccctacaattctgctcagcagaatgaattagcagcattatcagcgcttgtgaattcttagcaaaagaatcttttaatcttatcacagatagtatgtactgttatcatgcattccagcatttaccagatgctgccttggcacggtcaccttcgtccgtccttccactctttcacgactgcagcaacatctgctgagccgaactacaccgatttatatacttcatgtccgctctcatataggcccatatgggcctttatatcagggcaatgccgtagcggatgcggctttacaacaagcccctactgatgtattctttatgacacctacacggctcatcagaaattacacctttctgctcgtactttaagaacaatgtttggcattcccagagagcaagccagacaaatcgtgagagcttgccctaattgtgttccttttcgaccaccaccctctataccgacttacaatccccgtggtcaaacacctaatgccttgtggcaaatggatgtgacccattttcaaactactcttattcatgtgtcaatagacacttattccggcttccttatggcctccattcaacctcgtgaaaatgtctcaagtgttcgtgctctactatattgtttttccatagccggtctcccccacacaattaaaacggacaatggtcccgcttatcgctcgcgctctctcgcgactttccttgctgaattcggcatacggcacgtgacggcattccccataatcccaccggacaggccattgtcgaacgagcccaccaaactttgaagcagcttcttgttaaacaaaagggggagtcccaggcagactaccaggccctccttgatcaggttttattcactttaaatttcctgcaagtgactgatgatggcctaacccgagctgagaggttttttcgcccatgtgataccggtgggcacgcaccgtctttgaccccacggcaggagctgctggagcaaggcgcttctgttatgtggagagaccctgagggtgtgtggcatggtccagatagggtaaccatccgggggaagggttatctatttgtgtctccacagaatggagaaggtcgctgggttcccgtccgctgggttagagagttggcgaaaggagcggatgcagagaaggaggcggaagcaaggacgccgcagatgtcaacccagaaggctgaagaggagaatagaagcggatctcccactgtgttttttctttagcctttcttagtcttggccttgggtggggattacccgttggcgccgaagggcgttcggcgaaacacctggttgcacagctaaatcacactgctaagccctggaataaccttaaccaggagtatacctattgggcactagtacgacacttcccccaaccacgtccagttacttggaatggggatcctgttcccctagttgtggtttccaatgcatcacttcttatggggaaggggtggacggccagttatctcccatcaaaataagaccattattatgaggagtcccacactacccatttgcctcagcaaaggtacccatgccggttgtgctcgggtagaaaatgatactatcactgagttaccgcatggaccccacggttggatagggaaaggggatcatatacacttttatgtattgcaacatcagcatagtactactagcgggttttttccctctccactccctctttgcaccccttcccctaacatgtttgcaggcttccaaatctgttctacagggcatcaagtaggtggcgaaaacgtgaatgggactcaactctactttctggatggacaaccgggtccttggtttgcggccccggtaccccatgtgagaagccctcgaggagttatagcccatgcacatctgtggaaattggctgctgcctttggccccttgatccacttcacagataacagtgcacctctatctgacaacagcactcttcggaactggtggtgggacttgttattttcagcagggcgtacttgtaacagccatggtcaattaggacactgtaatgattttaacgtaaccattcagacgacttcagatcgtgacatgttttgggtctgtcgtaatggcaccatcactccctcctctgcagaatatgctgtacactgctacaacggatcgttctccaataccttacaatctaccgacatagcctccacggccaccatggtcctccttcttcgagtgccgcctatcacctttgtgccagtattaactacacaaccttttgcgcaatcacctatagagagattcctattgcgccgctatcggagagagatgggagttttgacctcatcaaccttgcactaaatattgctgaagcattagatcttgttctggtgaaccatcaactgagtcttctagcacggcatttggaggagttcatggaagaaaccacccaagcgtggactgtgcaacaacgatttaatcgtctcctgttaaataaggttgagttcatggccacagtattagctgatactgtgatggaggtgactattgccgaaaagctttctactgttggttgttcgtatgagtttcaaccgcccatgtgtgtcactgcacttcatcctaactcctccattgattctttgattaagaacttgactgactttgagcaaatagaagattgccttggtcaattggacactattttggagcatattcgcaatgtcacccgtcaaacaagggataatctcttccctgattcccctttcgatcaatttttcaactggttacataacctgggattttcgcaattccttctttggctcgtttatggtgcaggcttcctgatccttatctgctttatgccccttgccttttcttgttggctccgtgtgctgcgacgctctcttgagaacgtcaaagccgacctctccctccctaagaaaaaccctgtctttgtttaaacaaaaagggggaattgacaggggcgtcctggaccctggcttcctaggaagggcgtggaagaccccgaccgcctcagatgacggttacgaggaggctccgcctctagggtagaacaggggaggggcgcagagtcttacgaggctcgggaggggggtccttgaagtgtatataacgggctgagaacaaaggatcgggggggatcctccacaataaagagcatacgccacactcgcgtcctgtctggtccttgagcccacctttcccccagggtgggtccggagacgtccgaagcccagctcccagggaaggagacgtacctgaagggcccggcccgggtca
>pCi15	Score: 2131	SubGenes: 5LTR PBS CA NC DU Prot RT IN TM PPT 3LTR
tgatcttaagagtctgataagggtttaatatccaaggcagagtttgacctctgctcaggcttttacccaaaagggctcgctgattaagtggtacggctccccaaattccttcctgataaagaggtctctgagacatcccttctctctctttgaaccttagatttacatatttactcctctatgcaggtggcgcaggcgcctgggaaaaccttggaatctacagcccaatctaggaaccctgataaggaggaaattcatgattgttacatcctcagcagatgttctggggagtatctcacggggaggactctttgaagttaggctagatcttccctatatattctgtgccctcagatgaataaactgagtcagtaattctactccgcctggcccatgtcataagttatttcacgcctctccgttcggtgtacaatctggttgcaggcaacacattggcccattgaatagtgactaaaagtcagagataggacggttccttgaaagaaaaaaacgctccggaggaagaaatccttgctggtcactacgccaggaaacaaggtcctgaagtgcctcaacgccgcggtactaaggtaaaaaggaacgagggtcattacaggtttccccatagaaataataggattaagaggggggaaaaatcaccaggcttacgtgggagattataaattaaaaaaaaattgattagaaaaaagtttagaaacaggctcggtatttagagcataagatatagtgtcgctttggaaaggcccacatatatactttcgatcttaagaggcgcccttaagatcaaaagtatgggtcaagtacaaagtggaaaaagagatagagagtattacctaagattactaaagaaaatagtgaaagaaaaaggtttagttattccaaacagtcagttacaggaatttttagaagttatagaaaaatgctgcccatggtttccaccagaagggacaattgatttagagaaatgggagattgtaggcaagcaactaagagaatattacagagaagagggccctggtgcattctcgattgctacctttttaatgtggaatgtgctaaaaatatgtcttaagccccggataaagtactagtggctgagaaagtgatagggcagataagggggtaggaacagatgaggaagaagaaatgcataaagcctttgaggaacaattgagcatagttgaagaggagagggaagatgtattctgttatacaacagagaaatgtgcattcccctaagcaacagaaagatgtgtatttaccttcagttaaacaacagcctgggagaaagttaatatgtaagggcttgttagaagagacaatacaaagggcagaaagcagaggggaagaagtgcctatggacttaaaattagctatcccaaaaagcatgatgtttccactatatgaagaagagaatccagataatcctggacagatgattagggaacataggaattttgaattcaaagttttaagagaattaaaacaagcctcagtacaatatgggccaaacagtccctatgtacaaactttattagattcaatagctaatacagccatggccccatatgattggtattcattagcaaaaacatgtttggagccaggagattatctaatatggaaatcagaatttattgagcaatgccaagagcaggcaggatacaatacaagaacattgattcctgtttctttggagcagctcacagggacatggattgtttactgcactgcagcaacagctagattatccacttgtagcatatgaacaaattacgaaggcttcacgggcggcatggttaaaggttcctgggaaacaagataggggagcctcgtatactcagataaagcaaggcccccaagaaactttcccagattttgtagcccgacttacgcaagccatacaaaggagcatttctgattcaaaagcagctgaaatactccttcaaaaattggcctgtgaaaatgctaatgctgattgtaaaaaagccttacaaggcggcaagtccaatatggatattacagaaatgattcagcggtgtgagagtgtagggaccacgcaatttcaggtacaggctatggcagcagcccaagcagaaatgctagcagctgcctttcctaacaatcagagggacctgagaaggttaaaatgttttaattgtggaaggcttggccatataaaaaaggatggtagggatcttaggaagacactctcagccccctagtactccttgtcctaggtgtcaaagaggaaatcattgggcttcattatgtagatctacttcagatgttaatggacagcctttaaacccccggaggggcccgctccgccccgccaaacaataggagcagcgctgtcattgattcaaccagtccctgctcctgcccacaagactcacaatattagaccttattcatgccaccccaggtagtgccggattagatttaagttccactcttgataaaaacattggagatgaagttgtacgtattcccactggagtacatggtccattacccccagggatggtgggtttaatcttaggccgtagttcccagacacttaggggactcatggtcattcctggagtggtggactctgattacactggagaaattgaggttatggtttatgcttttcctcgttgtcgttttgtcattcaaaaaggggaaagaatagcacaaatgattgtaatggattataaaaaactggggaatatgacaaaaaaggtaagggggacagaaggatttggtagcacaggactgttttggcatagaactatcacagatgccagaccaactctaaaaatagaggtacaaggaaaagaatttgaagggttaatagacactggagctgataagtcagttgtcaccttacgggcttggcctagaactggccactagatcaaggaaatgtgatgttacagggaataggagaaatagccgctcctgcacaaagcgcgcatggcttacttggagagtggaggggcagcaagggagatttagaccatatgtattgccacaccttccatactgcctctggggaagagatttattgaaacatatgaatgttactgtaagtagcaaaaatttttagtaggggtcatggtcgaaaagaaaagaacagtacaggttcctaagataacatggaaagaagggcccccatatgggtggaccagtggccccttagtctagaaaaaattaaggctcttcgagatattataaccagacaattggcagcaggtcatatagaattttccactagtccatggaattctcctatatttgctattaagaaaaaatcaggcaaatggagaatgttaacagatctcagacaagttaatgctcgtatgataactatgggaaccttacagccagggctgccttctccgattgcaatcccggcagactggcctttgtgggtaattgatttaaaagattgtttttatactatacctcttagagcagaagattgtaaatactttgcattctcattaccatcagaaaatttgaaacaaccttaccaaagatatcagtggaaggtgcttcctcaagggatgaagaatagccccaccatgtgtcagcaatatagcagatgctatagatcccatcaggaaaaaatacccccaagcatacataattcattatatggatgacatcctttgtgctcatccacaaaaagagcaattagctagtattatgggggacatgtttaccgctcttagagatcatgggttagagattgcacctgaaaagattcaaaaggcacctccttactctacttaggacaattagtagggatgaaagaaattcagcctcaaaagatatgtattagacaagataaactaaaaacattaaatgattttcagaaactcctaggagacattaattggatcagatcttatttaaaaatagggactcatgaattaaaggatctatatgatattcttagaggcgaccctgatcctacatctcctagaacacttactacaaaagcaaaacagcaattagaaaaaatacaagaatcaattgaaactgcaatggctcatcgcatagaatctggtgtgcctttagaagttacaatattagataccccagatataccttttggatgtatacatcagaaagacaagttactggagtgggtttttcggccttcacagccgaaatatacccttcaaacatatccttctatggtagcagacttggctaagaaagcctgcaaaagaatattacaattagttggaaatgcccctagtattatacatcaaccttatgataaaaaacaaatagaggaattgctcagtcaagaccattcttggcaggtgcttcttactatttttcaaggggaaatagataatacataccaatacccaattttacaatttgccaggaaacatcagtggattattaacacgatagtgcaaaaggatcccatagtgggagcactctgtgcctttactgacgcttcctctcatcacatttcaacatattttattccccctgatgagagatatgcagcacatacaccatttgattctacacaacaaaatgaaatttatgctataatattagtactacaaagatattctggtcctcttaatatattttcagacagtaaatatgcagtaggaatggttaataacatagaaactgctcaaattaaagtgtcatctaattataatatattgcaactttttatgatgttacaaaaaactattcgggaacgaacttccccagtatattgtacacatgttccttcacatacggagcttccaggacctattacacatgggaatcagatagctgatgacctcactagaccaaccctgttaatgttgtctgttgaggaagctaaggaatcacatgacaaatttcatcagtctgcctctatgttaaggaaacaatttgggattactagagaacaggctcgacagatagtaaaatcctgctgtaaatgtcttccttatatacccacaccatataaaatggctgttaatccacgcggattatattcaggagaaatttggcaaatggatgttactcattacagcagttttgcaaagttacaatttattcatgtaacagttgatacttattcttccttcactatggctactgcacaagcaggggaagcagtacaaaatgtcatagatcatatgcttcattgcttttctatttctggtgtgccctcagttttaaaaactgataatggccctgcttatgtttctcatgcatttcgtacgttctgtcttacgtttcatattcaccacattaccgggattccttataatcctaccggtcaagcaattgtggaaaggaaaaatagatctcttaaaacatttcttcaaaagcaaaaggggggagaagccaggggtaggccacgaagacaattggctcaagcagtatatgctttaaattttcttactcctgatagagaaggctgtaccccagctgaaaaacactttagattacataaggggagtaattatgaggaacaaaagactcaaaaaagagtcatgtggaaggacccaaaaaccaatcattggtttggaccagatagattattgacctggggacgagggtatgcttctgtctttccagatggtgcagaaggaccaatatggatccctgaacgtaacatcagaatctgtctcagagatgacccggaggtttcagaaacttcaaataccaaagaggaaaaaggacataagaaaacagaagcagtgccggaggcgatagcgaggagcaagctcggcagggtggctgctgcaactgatgatgctgttacaatgactattgaaacaaagactttacagttttggtcatacgttaacaatcccccgttgccgagactactcacgtgggatgatccagttattgacattatacccgcaggacaagtggcagaaatttttggacaaagggattggagaattaaagacttagaaatgaaggatgttttaggatacaattttaaaggcaaaactggcacacccccaatatgttttggaattaatatagactttatagattattgtgttaagttagaaaatattactcactctgctcaatttgttcctaggggaatagtttggaatatatctatgtttggtatggaaactactagatctgtgaaagggccagctcatctttctccctggccagattgttctaatatctctgtatcgtcagcatggcataaaattccaccttgggtaaaatgtcatactcagtataggggtgtagctaattacaagtggaaaaagatattgagggtgcaagacaggggtggattatgccaggaattatcaataagaatggtgtatatcaggaaaaactttggttagcaatggcagcatttgatcctatatacttacatgctgccactccctttaaacctgatattgctcttttttataatagaacaaagctagttgcctgtttacccaggcatcaagcatttcttttgggaagacccgacatcacactgacacctgatgggtattataaaattgtatgcaaagattgtgtagtaaatagatgcttatactatgcacatggaacttgggaatttgtagctatgatattagaaagacctaaatattctatgtttcctactcaagtagaggagggatggtttttagctcatgtttggcctcatgtactatcttaatcgagagatttctgttagaaaaaagagatgtgtccaatgtgtcgtttggggagttgtgtccctggtatcacttatcttatcccttattgcatctgcagtaacatttcatacatttacacagcaagtgcatgatgcacaatacactgaagcattggctaggaatgtgtcattggcacttcacacacaaaaggaaattgatttagattttgagagaaaattggatgcattaaaagatgctgtggaatttattggggatgaagttgcagaaatagaatttagagctactttaaaatgtgattatcgctttactatggtatgtgttactccttttccatataattctagcattgtaaattggaacatggttaagaatcatttagaaggtgtttggcataatagtaacctttctgctgatttgtcttttcttgctaatatcacccaggtgattgtagatagtcactccctggggattaacccaaaaaatctggctgtagagatcctgaaaaaattaagtgagaccaatatatttaacaatttacctgccttgttacttcatgcattttcttgggcagtattattcatcatattatgttttattgtcccctgcattgttaccttaattaaatcaaggatcacagtgttgggaacggatgttcatcacctcaacctccttgctaattcgagaagggaggaagttgttgagggctgatcttaagagtctgagaagggtttaagatctaaggcagagtttgacctctgctcaggcttttacccaaaagggctcatggattaagtggtatggctccccaaattccttcctgataaagaggcctctgagacattctttctctctctttgaaccttaggtttacgtatttactcctctatgca
>pCi17	Score: 2645	SubGenes: 5LTR PBS MA CA NC Prot RT IN SU TM PPT 3LTR
tgaaggaggcagaaatcatgaggcagaaatcattccgtggagtatggaaactacccggagggcccaaggtttagggacaggtgcagccaggcacagtaaaaggtcagagcaagaaaaacaaggaagatttggagtgccgaacaggatatctgtggtcatgcacctgagtccccaccccggacttatgcaaacaattcccagaaatagctgagctcataacagtttctagggtgcccctcagcagtttctagaaccctctcgtgaccggagtttttattcaaactaaccaatgatcttgctcctcgcttctgtacccgcgcttttttgctataaaatgagaccaaagaatccacccggcgcgccagtccctctaggtgactgagtcgcccgagtactcgtaagttcaataaacctcttgctatttgcatccggagttgtgttcgcgttgatcctgggagggtttctcaaggtcggtggactacccgaacattggggtctttcatttgggggctcgtccgggatctgagattcccacccaaggaccgccgaaccaccgacgggaggtaagctggccagcgatcgctctatgttctctctgtgtctgactccgaaaactctgactgtctattcggtgtgcgcgcatttttggtttcagtttattccgggttaatcgatctaagatcgaggcgtgagtagcggacagacgtgttcgggggctcaccgcccggcaatcctgggagacgtcccaggatcaggggaggaccagggacgcctggtggaccccacggcaagggataattctcttctgatctcacagttgcactgtcttgagagacataccctaccttctgactctttttcctgtctttttaatatacgtctacgccgccatataatttttttttttcctttttatttcaataataatcattatctgggtcgtaattccactcttcgggacccccagaatgggacagggtgagtcgacccctctctctcttacactagatcactggaaagacgtgaagacaagggctcacaatctttccgtggagataagaaagggaaagtggcaaaccttctgttcctccgagtggcccacgttcgaagtgggatggccaccggaggggacttttaatccttctattatttctgcagtcaaaaggattgtcttccaggagactggaggacacccggaccaggttccctacatcatagtttggcaggacctctccaacagcccccccccatgggtgccacccttagccaagatcgccgttgcctctggtcaagataacgggcgaaagtcggcgggggggaggccgtccgctccttcccggctccccatctacccggagacggacagcctgttcctcctctcagaacccccgccctatccaacgtcccctccacctcccccagcccctcacgcggccagaccagcgccaggcctaatggctgagggactcggctctgagggaccggccgctggaactaggagtcgccgtccccgcagtcctacgggtgacactggtcctgactccactgtggccctgcccctccgggccgtgggacccccggccgaaccaaacggcttagtccccttgcaatattggcctttctcctcagcagatctctataattggaaatctaatcatccttctttttccgagaatcctacaggactcacgggactccttgagtccctcatgttttcccaccagcctacttgggacgattgccagcagctcctgcaagtcctctttaccaccgaggaaagagaaaggattcttttggaggctcgcaagaacgtccttggagttaacggggcccctacacaactcgagaacctcattaatgaggccttcccccttaatcgacctcagtgggatcacaacacggctgaaggtagggagcgtctcctggtctaccgccggactctagtggcgggtctcaaaggggcagcaaggcgccccaccaatttggccaaggtaagagaagtcttgcagggaccaacagaacccccgtccgtttttctagaacgtctaatggaggcttataggagatataccccatttgatccctcttctgagggacaaaaggcggcggtggccatgtcctttatcggacagtctgccccggatattaaaaagaaattacaaagactggaaggactccaggaccattccttgcaggatctcataaaggaggcagagaaggtatatcataagagagagacagaggaagaaaagcaagaaagagagaaaaaggagacagaggaaagagagagacggcgtgacaggcgccaggagaaaaacttgaccaaaatcttggccgcggtagtaagtgagaaagggtccagagggagacaggcagggaatctgagcaacagggcaatgagggcacctagggaaggaagaccgcctctggacaaagatcagtgcgcatactgtaaagaaaggggccattgggcaagggagtgcccccggaagaagaacgccagggaaaccaatgtcctgaccctgggtgactaggggagtcggggttcggaccccctccccgagcccagggtaacgttaactgtggaggggatccccactgagtttttggttgataccggggccgaacattcagtattgaccaagcctatgggaaagatgggacccaaacggacagtcgtggctggggcgacgggcagcaaagtttacccttggaccaccaagagacttttgaaaattggacaaaagcaagtgacccactcattcttggtcatacccgaatgccctgctcccctgttaggcagggacctcctcaccaagctaaaagctcaaatccagttttccacagagggcccacaggtaacatgggaagaccgccccgccatgtgtttagtcctgaacttggaggaggaataccgattacacgaaaagccggtccctccttctatcgacccgtcatggctccaactctttcccatggtttgggccgagaaggcaggtatgggactggccaatcaagtcccaccagtggtagtggaactgaagtcagatgcctcaccagtggctgttcgacagtacccaatgagcaaggaagcccgggagggtatcaggccccacatccaaagattcttggatttggggattctggtaccttgccagtcgccctggaacacccctttgttacctgtaaaaaaacctggaaccaatgactatcggccagtccaagatttgagggaggtcaacaaaagagtacaggacattcatcccacagtcccgaacccctataacctactcagttccctcccgcccagccacacctggtattcagttttagacctcaaagatgctttcttttgcctcaagctacaccccaacagccagccattgttcgcgtttgaatggagagatccagaaaaaggcaatactggccagctaacctggactcggctaccgcaaggattcaagaactctcccaccctcttcgatgaggccctccaccgggatctggcatccttcagggctctcaacccccaggtagtgatgctccaatatgttgatgacctcctggtagcggccccaacgtaccgagactgcaaagaagggacacgaaggctcttacaggaactaagtaagttgggataccgagtgtcggccaaaaaggcccagctttgccgggaggaagttacgtatctcgggtatttgctaaaaggggggaagagatggctgaccccagcccgaaaggccactgtaatgaagatccccacccctacaacccccagacaagtccgtgagtttttgggcactgctggattctgtaggctctggatccctggtttcgcttccctggctgcacccctgtaccccctgacgagagaaaaggttccctttacctggactgaggcccaccaggaagcctttggccgtataaaagaggccctgctatcggcccccgccctggcccttccggacctcaccaagccatttgctctgtacgtggatgaaaaagagggtgttgcccggggggtgcttactcaaaccctaggaccatggcgacgcccggtagcttacctgtcaaaaaaattagatccggtggccagtgggtggccaacttgcctaaaagcaattgcggccgtagcactccttctcaaggacgctgataagttaaccctaggacagaacgtgttggtgattgcacctcacaacctggaaagtattgtgagacagcccccgaccgatggatgacaaatgccaggatgacccattaccaaagtctgctgctgaatgagagggtgtcttttgcgcccccggccattctgaatcctgccaccctgctccccgtagagtcagacgacaccccaatacacatatgctcagaaatccttgccgaggagacaggaacccgacctgatctgagagatcagccgttgcccggggtacccgcttggtatacggatggcagcagtttcatcatggatggcaggcgacaagcaggtgctgccattgtggacaacaagcggacggtgtgggcgagcaacctgccagagggaacgtcagctcagaaggccgaactaatcgccttgacacaagcattacgcttggccgaaggaaaaagcatcaacatctacacggacagcaggtacgcttttgccaccgctcatgttcacggggctatatacaaacaaagaggactgctcacttccgctggaaaagacatcaagaacaaagaggagattttggccctgctagaggccatccatctccctaagcgagtcgctatcatccattgccccggccaccaaagagggactgaccctgtggctaccggaaaccgaaaggccgatgaggccgcgaaacaagctgcccagtcaaccagaatactgacggagaccacgaaaaatcaagaacacttcgagcctacacgggggaagatcaagccgagagagctcacccctgaccagggaagggaattcattcaacggctgcatcagctcacgcacttagggccagacaagcttctccagcttgtaggtcgcaccagttttcacatcccgaatctccagtctgtagtgcgtgaaatcaccagcaagtgtcaggtttgtgctgtaactaacgcagtcaccacctaccgagagtctggaaggaggcaaaggggagatcgacccggcgtgtattgggaagtagacttcacagaggttaagcctggccggtatggtaatagatatttgctagtgtttatcgatacattttctgggtgggtagaagctttccctacaaaaacagagacagccctgaccgtctgcaagaagatacttgaggaaatcctacctcgtttcgggatccctaaggtactcgggtccgacaatggccctgccttcgttgctcaggtaagccaggggttggccactcaactggggattaattggaaattacattgtgcatatagaccccagagctcaggtcaggtagaaaggatgaataggacaattaaagagaccttgacaaaattggccttagagaccggtggaaaagactgggtgaccctcctccctttggcgctacttagggcccggaatacccctggccagtttggcctgactccttatgagattcttcatggggggccgccccctgtacttgcgtctggggaagtcgtgggttctaatggtgatttttttcccgttctatttacccacttgaaggctttagaggttgtgaggactcagatctgggaccagataaaagaagcctacaggcctggtactgtggccattccccacccgttccaggtcggtgaccgagtgctggttagacgtcatcggtccggcagccttgagcctcggtggaaaggcccatacctggtgctactgaccaccccgaccgcggtgaaggttgacggtattgctgcctgggtccatgcttctcatctcaaacccgcgccacctggggcacccgatgagtcctgggaactggaaaagactgatcatcctcttaagttgcgtgttcggcggcgccgaaatgaatcaacagcataacaaccctcaccaacccatgactctcacctggcaggtactgtcccagacgggaagtgtcgtttgggaaaagaaagcagtcgagccaccctggacgtggtggccctctcttgagcctgatgtgtgcgcgctggtagccggtctcgagtcctgggacatcccggaactcactgcatcggcctctcaacaggccaggccccctgattcaaactatgaacatgcttataatcagatcacttggggaaccctgggatgtagctatccccgggccagaacaagaattgctaggtcccagttctacgtgtgcccccgggatggccgttccctgtccgaggcccggaggtgcggaggacttgaatctttgtactgtaaagagtggggttgtgagaccgcgggaaccgcctactggcaaccccggtcctcgtgggaccttataactgtaggccagggtcaccctacagggacatgcgagcgcaccggttggtgcaacccactcaagatagagttcaccgagcctggcaaacggttccgaaactggctacaggggcgaacctggggtctaaggttctatgtgactggacacccaggcgtgcagttgaccatacgactagtgatcacaagtcccccaccggtagtagtgggccccgatcctgtcctcgcagaacaaggacctcccagaaaaattcccttcctccccagagtgccggttcctaccctatcacccccagcgtcccctatccccacggtacaggctagccccccggcccctagtactccatctcccaccacgggcgaccggctctttggcctcgtacaaggggcctttctggccttgaatgccaccaacccggaggccacggagtcttgctggctctgtctagccctcggccctccttattacgaaggaatcgcaactccagggcaagtcacttatgcctccacagattcccaatgtcgctggggaggaaaagggaagctcaccctcactgaagtctctggactcgggttatgtatagggaaagtacctcctactcaccaacatctctgcaacctgactatacccttaaacgcctcacatactcacaagtacctcctcccctccaaccacagctggtgggcttgtaattctggcctcaccccctgcctctctacatcagtcttcaaccagtctaacgatttctgtatccagatccagcttgtccctcgcatctactatcacccagacggtaccttgctacaggcctatgagtccccccaccctagaaacaagagagagcctgtctcactcaccctggctgtccttctcggattaggggtcgcagcaggtataggtaccggctcgaccgccctaataaaagggcccatagacctccaacaaggtttgactagcctccagattgccatggatacagaccttagggcccttcaagactccataagtaaactagaggattccttaacctccctgtctgaagtagtgctccagaataggagaggccttgatctgctatttttgaaggaagggggcctttgtgcagccctaaaagaggaatgctgtttctatgttgaccactcaggcgcggtgcgagactccatgaggagactcaaggaaaggttagataagaggcagttagagcaccaaaagaatttaagttggtacgagggatggttcaaccgttccccctggcttactactttactgtctgcccttgctggtcccctgctactcctccttctgttactcaccctcgggccttgtgtcatcaataagttagtgcaattcatcaatgatagggttagtgcagtaaggattctggttctcaggcacaagtaccagaccctagacaacgaggataacctttaattctgctctatgattagagctaccctcaaagaaaatgggggaatgaaggaggcagaaatcatgaggcagaaatcattccgtggagtatggaaactacccggagggcccaaggtttagggacaggtgcagccaggcacagtaaaaggtcagagcaagaaaaacaaggaagatttggagtgccgaacaggatatctgtggtcatgcacctgagtccccaccccggacttatgcaaacaattcccagaaatagctgagctcataacagtttctagggtgcccctcagcagtttctagaaccctctcgtgaccggagtttttattcaaactaaccaatgatcttgctcctcgcttctgtacccgcgcttttttgctataaaatgagaccaaagaatccacccggcgcgccagtccctctaggtgactgagtcgcccgagtactcgtaagttcaataaacctcttgctatttgcatccggagttgtgttcgcgttgatcctgggagggtttctcaaggtcggtggactacccgaacactggggtctttca
>pCi34	Score: 2156	SubGenes: 5LTR PBS CA NC DU Prot RT IN TM 3LTR
tgttgagggccgatcttaagagtctgataagggtttaagatccaaggcagagtttgacctctgctcaggctttcaccccaaagggctcagggattaagtggtacagctccccaattccttcctgataaagaggtctctgagacatcccttctctctctttgaaccttaggtttacatatttactgctctatgcaggtggcgcctaggcgcctgggaaaaccttggaatctacagcccaatctaggaaccctgataaggaggaaattcatgattgttacatcctcagcagatgttctggggagtatctcatggggaggactctttgaagttaggctagatcttccctatatattctgtgccctcagatgaataaactgagtcagtaattctactccgcctggcccatgtcataagttgtttcacgcctctccgtttggtgtacaatctggttgcaggcgacaccttggcatgtcgaacagtgactaaaagtcagagggaggtctgttccttgaacacgctctggaggaaaaaagaaatccttgctggtcactacaccaggaaacaaggtcctgaagtggctcaacgccgcggtactaaggtaaaaaggaacgagggtcattacaggtttccccatagaaataataggattaagagggggaaaaatcaccaggcttacgtgggagattataaaattaaaaaaaaaaaattgattagaaaaaagtttagaaacaggcttggtatttagagcataagatagtgtcgctttggaaaggcccacatatatactttcgatcttaagaggcgcccttaagatcaaaagtatgggtcaagtacaaagtggaaaaagagatagagagtattatctaagattactaaagaaaatagtgaaagaaaaaggtttagttattccaaacagtcagttacaggaatttttagaagttatagaaaaatgctgcccatggtttccaccagaagggacaattgatttagagaaatgggagattgtaggaaagcaactaagagaatattacagagaagagggccctggtgcattctcgattgctacctttttaatgtggaatgtgctaaaaatatgtcttagccccggataaagtactagtggctgagaaagtgatacgggcagataagggggtaggaacagatgaggaagaagaaatgcataaagcctttgaggaacaattgagcatagttgaaaggagagggaagatgtattctgttatacaacagagaaatgtgcattcccctaagcaacagaaagatgtgtatttaccttcagttaaacaacagcctgggagaaagttaatatgtaagggcttgttagaagagacaatacaaagggcagaaagcagaggggaagaagtgcctatggacttaaaattagctatcccaaaaagcatgatgtttccactatatgaagaagagaatccagataatcctggacagatgattagggaacataggaattttgaattcaaagttttaagagaattaaaacaagcctcagtacaatatgggccaaacagtccctatgtacaaactttattagattcaatagctaatacagccatggccccatatgattggtattcattagcaaaaacatgtttggagccaggagattatctaatatggaaatcagaatttattgagcaatgccaagagcaggcaggatacaatacaagaacattgattcctgtttctttggagcagctcacagggacaggaatgtttactgcactgcagcaacagctagattatccacttgtagcatatgaacaaattacgaaagctgcacgggcagcatggttaaaggttcctgggaaacaagataggggagcctcgtatactcagataaagcaaggcccccaagaaactttcccagattttgtagcccgacttacgcaagccatacaaaggagcatttctgattcaaaagcagctgaaatactccttcaaaaattggccagtgaaaatgctaatgctgattgtaaaaaagccttacaaggcggcaagtccaatatggatattacagaaatgattcagcggtgtgagagtgtagggaccacgcaatttcaggtacaggctatggcagcagcccaagcagaaatgctagcagctgcctttcctaacaatcagagggacctgagaaggttaaaatgttttaattgtggaaggcctggccatataaaaaaggattgtagggatcttaggaagacaccgtctcagccccctactactccttgtcctaggtgtcaaagaggaaatcattgggcttcattatgtagatctacttcagatgttaatggacagcctttaaacccccggaggggcccgctccgcccgccaaacaataggagcagcgctgtcattgattcaaccagtccctgctccccgcccacaagactcacaatattagaccttattcatgccaccccaggtagtgccggattagatttaagttccactcttgataaaaacattggagatgaagttgtacgtattcccactggagtacatggtccattacccccagggatggtgggtttaatcttaggccgtagttcccagacacttaggggactcatggtcattcctggagtggtggactctgattacactggagaaattgaggttatggtttatgcttttcctcgttgtcgttttgtcattcaaaaaggggaaagaatagcacaaatgattgtaatggattataaaaaactggggaatatgacaaaaaaggtaagggggacagaaggatttggtagcacaggactgttttggcatagaactatcacagatgccagaccaactctaaaaatagagatacaaggaaaagaatttgaagggttaatagacactggagctgataagtcagttgtcaccttacgggcttggcctagaactggccactagatcaaggaaatgtgatgttacagggaataggagaaatagccgctcctgcacaaagcagcatggcttacttggagagtggaggggcagcaagggagatttagaccatatgtattgccacaccttccatactgcctctggggaagagatttattgaaacatatgaatgttactgtaagtagcaaaaatttttagtaggggtcacggtcgaaaagaaaagaacagtacaggttcctaagataacatggaaagaagggcccccatatgggtggaccagtggccccttagtctagaaaaaattaaggctcttcgagatattataaccagacaattggcagcaggtcatatagaattttccactagtccatggaattctcctatatttgctattaagaaaaaatcaggcaaatggagaatgttaacagatctcagacaagttaatgctcgtatgataactatgggaaccttacagccagggctgccttctccgattgcaatcccggcagactggcctttgtgggtaattgatttaaaagattgtttttatactatacctcttagagcagaagattgtaaatactttgcattctcattaccatcagaaaatttgaaacaaccttaccaaagatatcagtggaaggtgcttcctcaagggatgaagaatagccccaccatgtgtcagcaatacgtagcagatgctatagatcccatcaggaaaaaatacccccaagcatacataattcattatatggatgacatcctttgtgctcatccacaaaaagagcaattagctagtattatgggggacatgtttaccgctcttagagatcatgggttagagattgcacctgaaaagattcaaaaggcacctccttactctacttaggacaattagtagggatgaaagaaattcagcctcaaaagatatgtattagacaagataaactaaaaacattaaatgattttcagaaactcctaggagacattaattggatcagatcttatttaaaaatagggactcatgaattaaaggatctatatgatattcttagagaccctgatcctacatctcctagaacacttactacaaaagcaaaacagcaattagaaaaaatacaagaatcaattgaaactgcaatggctcatcgcatagaatctggtgtgcctttagaagttacaatattagataccccagatataccttttggatgtatacatcagaaagacaagttactggagtgggtttttcggccttcacagccaaaatatacccttcaaacatatccttctatggtagcagacttggctaagaaagcctgcaaaagaatattacaattagttggaaatgcccctagtattatacatcaaccttatgataaaaaacaaatagaggaattgctcagtcaagaccattcttggcaggtgcttcttactatttttcaaggggaaatagataatacataccaatacccaattttataatttgccaggaaacatcagtggattattaacacgatagtgcaaaaggatcccatagtgggagcactctgtgcctttactgatgcttcctctcatcacatttcaacatattttattccccctgatgagagatatgcagcacatacaccatttgattctacacaacaaaatgaaatttatgctataatattagtactacaaagatattctggtcctcttaatatattttcagacagtaaatatgcagtaggaatggttaataacatagaaactgctcaaattaaagtgtcatctaattataatatattgcaactttttatgatgttacaaaaaactattcgggaacgaacttccccagtatattgtacacatgttccttcacatacggagcttccaggacctattacacatgggaatcagatagctgatgacctcactagaccaaccctgttaatgttgtctgttgaggaagctaaggaatcacatgacaaatttcatcagtctgcctctatgttaaggaaacaatttgggattactagagaacaggctcgacagatagtaaaatcctgctgtaaatgtcttccttatatacccacaccatataaaatggctgttaatccacgcggattatattcaggagaaatttggcaaatggatgttactcattacagcagttttgcaaagttacaatttattcatgtaacagtgatacttattcttccttcactatggctactgcacaagcaggggaagcagtacaaaatgtcatagatcatatgcttcattgcttttctatttctggtgtgccctcagttttaaaaactgataatggccctgcttatgtttctcatgcatttcgtatgttctgtcttacgtttcatattcaccacattaccggaattcctcataatcctaccggtcaagcaattgtggaaaggaaaaatagatctcttaaaacatttcttcaaaagcaaaaggggggagaagccaggggtaggccacgaagacaattggctcaagcagtatatgctttaaattttcttactcctgatagagaaggctgtaccccagctgaaaaacactttagattacataaggggagtaattatgaggaacaaaagactcaaaaaagagtcatgtggaaggacccaaaaaccaatcattggtttggaccagatagattattgacctggggacgagggtatgcttctgtctttccagatggtgcagaaggaccaatatggatccctgaacgtaacatcagaatctgtctcagagatgacccggaggtttcagaaacttcaaataccaaagaggaaaaaggacataagaaaacagaagcagcgccggaggcgacggcgaggagcaagctcggcaggatggctgctgcaactgatgatgctgttacaaacaatgactattgaagcaaagactttacagctttggtcatacattaacaaccccccgtggccgagactactcactgggatgatccagttattgacattatacctgcaggacaagcagcagaaatttttggacaaagggattggagaattaaagacttagagatgaaggatgttttaggatacaattttaaaggcaaaactggcacacccccaatatgttttggaattaatgtagactttatagattattgtgttaagttagaaaatatcactcactgctcaatttgttcctaggggaatagtttggaatatatctatgtttggtatggaaactactagatctgtgaaagggccagctcatctttctccctggccagattgttccaatatctctgtatcgtcagcatggcataaaattccaccttgggtaaaatgtcatactcagtataggggtgtagctaattacaagtgggaaaaatttgaaatatggaataaattagatcatgatattgagggtgcaagacaggggtggattatgccaggaattatcaataagaatggtgtacatcaggaaaaactttggttagcaatggcagcatttgatcctatatacttacattctgccactccctttaaacctgatattgttcttttttataatagaacaaagctagttgcctgtttacccaggcatcaagcatttcttttgggaagacccaacatcacactgacacctgatgggtattataaaattgtatacaaaaattgtgtagtaaatagatgcttatattatgcacatggaacttgggaatttgtagctatgatattagaaagacctaaatattctatatttcctactcaagtacaggagggatggtttttagctcctgctgatcaaacattgtactatcttaatcgagagatttctgttagaaaaaagagatgtgtccaatgtgtcgtttggggagttgtgtccctggtatcacttatctcatcccttgttgcatctgcagtaacatttcatacatttacacagcaagtgcatgatgcacaatacactgaagcattggctaggaatgtgtcattggcacttcacacacaaaaggaaattgatttagattttgagagaaaattggatgcattaaaagatgctgtggaatttattggggatgaagttgcagaaatagaatttagagctactttaaaatgtgattatcgctttactatggtatgtgttactccttttccatataattctagcattgtaaattggaacatggttaagaatcatttagaaggtgtttggcataatagtaacctttctgctgatttgtcttttcttgctaatatcacccaggtgattgtagatagtcactccccggggattaacccaaaaaatctggctgtagagatcctgaaaaaattaagtgagaccaatatatttaacaatttacctgccttgttacttcatgcattgtcttgggcaatattattcatcatattatgttttattgtcccctgcattgttaccttaattaaatcaaggatcacagtgttgggaacggatgttcatcacctcaagctccttgctaattcgagaagggaggaagttgttgagggctgatcttaagagtctgataagggtttaagatccaaggcagagtttgacctctgctcaggctttaccccaaagggctcagggattaagtggtacggctccccaattccttcctgataaagaggtctctgagacatcccttctctctctttgaaccttaggtttacatatttactgctctatgcaggtggcgcctaggcgcctgggaaaaccttggaatctacagcccaatctaggaaccctgataaggaggaaattcatgattgttacatcctcagcagatgttctggggagtatctcacggggaggactctttgaagttaggctagatcttccctatatattctgtgccctcagatgaataaactgagtcagtaattctactccgcctggcccatgtcataagttatttcatgcctctccgttcggtgtacaatctggttgtgggtgaca
>pCi42	Score: 1574	SubGenes: 5LTR PBS MA CA NC DU Prot RT IN TM PPT
tgttgagggccagatctgaagagtctaatatgggacaaggaatttaagtcagagcttgactccttctttttcctacccttaaggggtcatttactcagaacatttgactcaccaatttcctgtgcctgcaaggtgttagaacactctgaccaatccttgaaccttgataacaagcaggtgtatacaattaaagttgcacataggggctagggttcctcacataaaaatcctgcaaacagctcagaggtgattgttagctttcactatttaaactggaccctcagaataataaatggttcagtctttcactgacccacctggtacatgtttcttcatttcacactcctcagtgaggtgcatcacttagttgcaggtgaaaagtggcgcccaaactgggacctgaaagacagtacaagggaactggcactcttgggactctggagaagaaaaatgaagaaaaaaaaaaactttggtggatctacactgtggaaacaaggtcattggcagctcaacgctgtgtaaacaaggtaagagatagatggtcacaaaacactatcctttagcagttttagggctaaaggggacaccggccaaatgggatatagggaaaagaaaagaaaaaagaaaagaaaaaggctcagtaataagagcataagaaaagaaaagaaaaaggtttggtaataggagcataagaaaacaaaaagggctcgagcataagaataatgttgctttggaatggccatacgcacatgcttttgattttgggaggcacgcttcaaattgaaagtataggtcaaacacaaagtggaagcaaagacagagaaggttatctagaacttttcaaggaaatagtgaaagaaagaggtttgcttattacaaatagtcagtttcaggaatttttggaatgtgtagaaacatgttgcccatggttccctcaagaaggaacaatagacttagaaatatgggaaacaatgggcagacaaatgagtgagtactatagggaagtaggtccaggtgcattttccacagctacattctcattttggaatgtgctaaaaatatgtcttcctccccgagaatgtgctatttacaacaaaagtacttaagtcagatgtgggggcaggaacaaaggaagaagaagaaatgaatagagtatttgatgagaagcttagaattgtagaagaggatgaggaagatatgtgcaagacctatcacaccttccacgccattaagacccccaccctcatatagatcaggctcatatagagaagataatgaggaagagaataagaatttaaaaagccataaaatacattgtaaagggttattagaagaagcaatcataaaagcagagggaaaaggagaggaagtacccatggaattaaaattagctgtgccaaaaaccatgctatttccagaatatgaggagggagatgtaaataacccaggtacaaatattagagttcatagatagtttgaatttaaattgttaaaggaattaaaacaggcttcagttaattacagacctaatagtccctatgtacaaacattgttggactcagtatccaatacagcattagccccatatgactggtattctatactaaaaacatgtcttgatcctggagattatttcgtatggaagtcagaatactttgagcaatgccaagaataagtaaaatataacaacagaacaggagttcctatttctttcgaacaattaacaggaacagggagatacactgaattgcaggaacagttgcaatttcctcttgtagcataagagcagattatgaaaggagctcgagcggcatggttgcaaataccagggaagaagacagaggagcttcttttattcaaaaaaaacaaagccctcaagagacttttccagactttttagctcatttaatacaagctatacaaaggagtgtttctgactctaatgcagcacagatacttctacataaactagctagagaaaatgctaatatggattgtgaaagagctttacaaggaggtaaacctaagatgactacaggagaaatgattcagagatgtcaggatgcaggaaccacacatttttagggacaagtgacagcagcagcatttaagaataattcaaaaattcaacaaatattaaaatgttttaattgtggggaaccaggtcatataaaaagagagtgtaagacttccaaaaggataccacaaaattttcccaatacgccctgtcccaagtgtcgccatggtaatcattgggcttctcaatgtggatcttttactgatattggtgggcaacctttaaaccccaggcagggcccactctagccctaacaaacagtaggggctgagctatcttttatacaacccaggccagctctgactccacaataaccactgtgcttgatcttatacgtgctacctcaggtagcgctggattggatttaagttgtcatatctctacagaaattagtaatgatgtagtttgcatttccaccagtgtatatggtccactccctcccgggactgtgggacttatactaggcggaagttcatagtcactccatggtctcatggttatccctggagtaatagattctgattatgttggggaaatcaatgttatgttgcatgcgttccctcgctgctacatttctattaaaaaaggggaaaggatagctcaaatgattatcatggaatataaaaaattagggaaaacggctaaaagagtaagaggaacagaaggctttgggagcacagggatgttttggcaaagaactatcacagatgccagacccacattaaagatagaagtacaaggaaaggagttaagggttaatagacacaggggctaacaaatcagtcattgcctaacaggtctggcccagggaatgaccattggatcaacggaaagtagtattgcacggcataggagaaatagctgctccggtgcaaagtgcagcatggctcacttggaaagtggaaggacagcaaggaaaattttgaccatatgtgttaccatacattccttgctgcctttgaggaagagatttactgaaacatatgaatgtcactataagtagcaaaaagtttttgtaggggtcacagccaaagataaaagaacagtataagttcccaaaataacttggaaagaagggcctcccatatgggtggaacagtggccccttaatctagaaaaaatcaggtctcttcaacagacagcagaggaacaattagctgcaggacacatagaaccctccacaagtccatggaactccccaatatttgccatgaaaaagaagtcaggaaaatgaagaatgctgacagatcttagatagattaatacacagatggaaactatgggagcattacaaccgggatagccttcccaattgcaattcctgcagaatggcccttatgggtaatagacttgaaagactgtttttataccataccccttacgcatgatgcttgcaaatactttgcattttcacttccttcagaaaatttaaagcaaccttctaagagatatcaatggatatcttccccaagggatgaaaaacagccccactatgtgtcaacaatacatggcagaaactatagatcctattagaaaaaaaaatatacaaaggcatatataatacattatatggatgatatcctttgtgctcatccccagaaggagaaactgtcattcctgatggatgacatgtctaaggctttacaagatcaaggattagaagtagcaccagaaaaaattcaaaagacaccttcatctaggtcagatcatgggagaaaaagaaatttgacctcaaaggatagatttaagaaaagatcaactcattacactaaacaactttgaaaagcttttaggtgacattaattggattaggcctcatttaaaaatagggactcatgaattaaaagatttctgtgacatccttaggggtgatccgagtcctacttcagtatgtatactgacacagcaggctaaacttcagttgaaaaaaatagaggactcattacaagctgctatgtcctgtagaatacaatataagttacctatacaggttactatactagataccccataaataccctttgggtgtattcatcgacaagataagttattagaatgggtgttcttatcagcacagataaaatataccctccaaacatatccatctatgatagcagaactggctaaaaaggcatgtaaaagagtactccagttagtaggctgccttccatgttctatacatcagccttatgatagaaagcaaataaaagatttaataagccaagaacattcatggcaaatattagttgctatctttcaaggagacattgataatgtgtacaagtaccctattttacaatttactagaaggcaccaatggattattaatacaatagtcaaaaaggacccattagtgggagcactgtcagttttcactgatgcttcatccagtcataatagccacttattttatccctcctcatgaaaggtatatagcacatgcaccgtttgaatccactcaacaaaatgagatacatgccataattctagcattacaaagatgcacaggccctcgtaatatattttcagacagcaaatatgctgtagggatggttaatgatataaaaactgctcaaataaaaatatcatccaactattccatattccaattgtttatgatgttacaacaactcattagagagtgaacttcgcctctacgttacactcatgtaccttcacatacgaatctcccaggatctatattattcaaggaaataggatagcagatgagcttataaagcccacattactaatgttaaacattacagaagccaaagaatcacatgctaagtttcatcaatctgctacaatgctaaggaaacaatttggaattactagagaacaaactcgtcaaataataaaaaattgttgtaaatgcctgcgttacactcctataccacacaagtttgctatcaacccacacggacaacatccaggtgaactttggcaaatggatgtcacacattaaacagttttgcaaacttacaattcattcatgtgactgtagacacgttttcttctttcactatggctgtggcacaatctggagaatcaattaataatgtcatagatcacacgcttcattgcttttctatctcaggagtacctaatattcttaaaatgataatggcccagcatatacttcacagtcatttcgtatcttttgtcttactttccaaataaaacacatcactggaatcccctataaccataagggacaagcaattatggaacaaaaaaatagatccctgaaaatgcttcttcaaaaacaaaaagggggagaagcaaggggaaggccacgaagacaatcggctcaagcgtatatgctctaaattttcttacacctgataaagaaggctacaccccagctgaaaaacactttagggtttatgggaaagatgatgatgagaaacaaaagactcaaaaaagagtcatgtggaaggacccaaaaaccagtcattggtttgggccagataaattgctgaattgagggcgagggtatgcttctgtgtttccagatggctcagaaggaccaatatgggtccccaaacggaacatccggacctgtgctcgaagtgacccagaaacttcagacactcggattgcagaacaagcgcagagataaaagaactagaagggagcacccgagacaacggaggaggacaagaaagacattattacaaatgatgctgctgctgcagttgacctctctggaggcaaaagactgtgcagctttggacatatgttaataatcctccatggcctagattacttactcgggaggataaagtgactagcattgtgcctataggacaagcagcagaatttttggaaaaggagagttatgtttgcattgcttactatcttgcagggattaaaggaatggtagatgttacaggatacattgtgttaacagggaaaatgttacctattatgcactagcatctcctatgggggtggtatggaatatatctatgtctattgaatctgttggagatgaatttagatccatttagatccatgtaactctggtgttgttggatggaaaatcatttggaaggtgctgttgcttctgatttcacattattcatgatactgctgacagtcatcttccacataccaaagctttggcttggattgtatcattggaatagtgttgaatttattggagatctttgattctgatttgtcttttgctaacagtcatttcccagggactcaccccagaacttagctcaagaaattttggaaaattgggcataaccatatatttgaaaatgtacctgctttactgtttcatctgtattcatgggcaatattgcttgttatattatctatggcaatgggtaaatcatggttcaagttttcgggtgcagatgttcatcatgtcaagtcaatttcaaaaagaaaaagagggaattgatgagggccagatctgaagagtctaatatgggataatgaatttaggtcagagttctctttcttttccgacccttaagggcttatttactcagaatatttgcctcaccaatttcctgtgcctgggaggtgttacaacactctgacccatccttgaaccttgataaccagcaggtgtatacaattaaagttgagcataagggctgaggttagtcacatgagaatcctggcaatgcctcaggggtgatcgttacctttcactatttaaactggactgtcagaataataaatggctcagtctttcgctgacttgcctggcccacatttctttatttcacactcctctgtgaggtgcatcacttagttgcaggtgacatccctgattgaaatttgttcagaaaaaaaaaagttcattcaacttagaggtaaggtctggtgaacaagcttagcccttctccaagttcatggccagggttgggggatggtattcctttggcagagtcaccctgcacacggacaccttgaaaagaatataaaaaaagatgaactctcttggccctcaccatcaccctcaagtctcagtgacttctcttccccatggggaaccattaggacaggtggtagtgagaagaatccagtactggatttgaagtccaatattgttgtgcttgattccttgtgaccccagctggagttttcttggcaaataaattggagtggtttgccatttccttctctagatgaacaaacagagggacacatggttaagtgatttgcccaaagtcaaacagctagtaagcatctgaggctagatttgaactcaggtcttcctgactcaaggcccaagtttatccaatgcaccacctggcagccccagtgaaatggagtccaatgatgtgagttcaaatcctgacttgccttgttattccctatgtgaatccttttactctttggaccttctacctcaaatgctttagaaaagaccaacatgaaaagtgaagaccaaactgcttaaaggatgggtgaacaagctctctgtgggtgctaccactgtaagcctacaccctctgtggggccccttccttggctctaggctgagctgatggtggcttgctacacttgccaatggagtggctcctttcagttctaaatgtttggttttcctcccagggacccaaatggtgcagacctttttcactggccagtctatgaccagaaggaggagtacctgcagctgaatttgcagctgtctgcggaaagagcctgaggaagaataagtgggagttctggatcaagaccttgcctgagaagatgaaggaatcatggccggaaaaagcccgagtggagttgtgatctctaggccgctgtgatcacaaccgtttttgcaattgttgcagaccaatgacacccaatcacttcttttgagtagttccttggcctcagctaaaggatatcgcagttttgagtgaaatactttgactctcactcgttactgctatgggagaagaatttaaatgatagttataaggaaaaaataatttatagagtgcctactccgtgctgggcactgtgtaatggaaacattttcagcaatatcaattgatttgaaagggaccttccaattctgagacagtgggaatctgatgagaccagccagtccaccctgtctctaaaggaaaaaatccctagttcattttatagaattataatggagatggtttcattctctggcattgtatctctagggcatttggtagggaataattaatgcttgatgattgattgaatgattgattagagctggaatggatattagaaatctttgaacaagaatgaacacagaggcctagagaaggaaaaggactcgtccaaggtgatgcaggcagtaagcatccaggtcctctcactccaaatctaaggctcttcttagtacactgagctcttggatgtctctgtcctgcttcaccagttacttagggttttcctgacaacatctctgtgaggagataatgtggtacactgagagtcctgaaaacaaaatttcaagataatgccgcaagtcaagggattctttacttgcaaaggagcagcacagggatgatagtatctctgagccaaaactcaccatggttcttatacagggttcctttcacgtagaaaaaaaaaaaggcaaaat
>pCi43	Score: 1349	SubGenes: 5LTR PBS CA NC DU Prot RT IN PPT 3LTR
tgcatattgggcattatttagcaattcctaaatatattctatagcatagttcctccttaaaaggtaaaataacttctttggattagttttgtttaaaaaattcataaatttcaaaatgttctaaagaccattcacagtgcaccatttttctctacacaggaaatggacattcctggatttaagggaaaaatagataaagaatccaatcattagtgctaagcgcattttcggtgagataacagttaatcaagctttttttttgttataagcacctactacatagcaggtactgggctaggtacagggacaaagtgaaatactccctgccctcaaggaacctgcattctacaagagaaacaacctgcacatccagagatagatggaaaacattcagagaacaaatcttgggggagggctaaggcactacaagctggaggagtcaggaaccaagaaaaatgttccatagaaggtgctgtttgagctgagtcttgccaatgcaaaggcatggaggtgagagatggaatgggaagagtgaggagcaagaaggttgccatacctggaccatagagtgtgaggagggtaattgtgtatacattattatatttcatatatacataatatatattgtttatattatattatatattatatattatgtattttatgtaatgtagtgtgtgtgtgtgtgtgtaatggatacattatagactggatggggtcaggttgttaaaaactctatataccaaacggaagagttcatatttaatcctagaggtcattggcatccaggagaatttacttagttgggggaggggagtacaatggtcagatctgtgcttggaaaatccctttggaagatgagtggaggatagactggagtgaggagagatccaaggcaccaatgaagaggccattgaaatagtcagtgtaatgggtgagcttattgcttgtggttgttcagttgattagtcgtgtctgactcttcgtggccctttctggggggctttcttggcaaagatactagaatggtttgccatttccttctccagctcattttacagagatctgagacaagcaagattcaatgacttgcccagggtcacatagctaatacatgtcagacgtcagattggaatgcaggtattgctgactctagggacagaatttatccactgtgtcacctagctcctttccttattgcttgcaatccaccaacaaacatccccaaacaacccactgccagctgtcttcatttttctgtttctctgtctcttcctgggtctcctataggatcttcctcctgagcttgggcatctgataatagaagaatatttaagagatactgaggacctggcagaagatcgggatcaattgcaggaaatgatgggggatttaatctttgttattcctgccctcaaactggccaaatatcaatatggtgagtacggcattgaccctttctagaatcagtgtaagaatggctcgactctgtggcagtgtgtgtatgtcacccacgccctcatgcagaaggaggctcctgcttctggctttgctatcagagcctcccgagtggttaaaagcccttgttcaccttctttcttctcacatacccacctaagtgtagccggtgtgaactcagtgaccattctctataaataacaataattaatagtaaccacccatatttctataagcaggtgttcccaacatgtttgtgggtatgcatcatggacccctctggccaggaaagttatagattccttccaaagtaatgttttcaagtgtatacaataaaatacatagacacaaaaccaattattgaaatcaagttatcacagcgctcaaattaaaaaaaaatccagaactcctactggagtgttttattgttataaaacactttacatccattattctcctggatccttacaacaacctcatcccaatggatagaacatcagacctggagtcaggaagacctgagttcaaatccagattcagacaccttctagctgtgtgtccttagcaagtcattgaacctctgtttgcctcagtttcctcaactataaaatggaaatgataatagcaccgccatcacagggttggtacaaggctccaatgaggtaatatttgtaaatcacttagcacgaagtgctctataaatgcatattcatagggcagctaggtggcacagtggatggagttctggccctggagtcaggaagactcctcttcttgagttcaaatctggtcctcagacacttactagctgtgtgcccttgaacaagtcatttcaccctcttgcctcaatttcctctacagcatctttgccaagaaaaccccaaatgagatcacagaaatcaaaatataactgacaggtaactgaacgacaaatgcttattgcctccccctcctcttcccatacggtggacactccagggactactatctctacagttgaaaaatcaccctcagagtaataaaaggatacccccaaggtcatatagttggtaagcagcagggccaggattccaacccagatcctgttacaccagaccccagcacttgtcctgcctcacagcatggtatttgttaaggggctgccctctaggagcttgcctgttaatggccacctaccattgccccccccccccaaaggaggaaatcataccaggggcccctggcatgtggccctgccctgcgtttaatgtgtcaataaccgtgggcatttcttatgttttcctaggtcccaactctccagtctacttttatgaatttcaacactgaccttgtgtacttaagggcctcaagacattatatatgcaagacctatcacaccttccccgccattaagacccccaccctcatatagattaggctcatgtagagaagataatgaggaagcaaacaaatatcaaaaaagccataaaatacgttgtaaagggttgttagaagaagcaatcataaaagcagaggaaaaaggggaggaagtacaagtggaattaaaattagctgtgccaaaaaccatgctatttccagtatatgaggagggagatgtaaataacccatgtacaaacattagagtttatagacagcttgaatttaaattgttaaaggaactaaaacaggcttcagttaattacagacctaataatccctatgtacaaacattgttggactcagtatccaatacagcattagccccatatgactggtattctatagtgaaaacatgccttgatccttggagattatttcttatggaagtcagaatactttgagcaataccaagaataagtaaaatataacaacaggacaggggctcctatttctttcaaacaattaacaggaacagggagatacactgaattgcaggaacagttgtaaattcctcctgtgacatatgagcagattatgaaagcagctcgagcagcatggttgaaaatgccagggaaacaaaatagaggagcttcttttattcaaatgaaacaaagccctcaagagacttttccagacttttttagctcatttaacacaagctgtacaaaggagtgtttctgactctaatgcagcacggatactcccacataaactagctacacaaaatgctaatatggattgtgaaagagctttacaaggaggtaaacctaagatgactacaggagaaatgattcagagatgtcaggatgcaggaaccacacatttttagggacaaatgacagcagcagcatttaagaataattcaaaaattcaacaaatattaaaatgttttaattgtgggaaccaggtcatataaaaagagagtgtaagacttccaaaaggataccacaaaattttcccaatatgccctgtcccaagtgtcgccatggtaatcactgggcttctcaatgaggatcttttactgatattggtgggcaacctttaaacccccagcggggcctgctccagccccaacaaacaataggggctgagatatctcttatacaacccaggccagctctgactccacaataaccactgtgcttgatcttatatgtgctacctcaggtagcgctggattggatttaagttgtcatatctctacagaaattagtaatgatgtagtttgcatttccaccagtgtatatggtccactccctcccgggactgtgggacttatactaggtggaagttcatagtcactccgtggtctcatggttatccctggagtaatagattctgattatgttggggaaatcaatgttatgttgcatgcgttcccttgctgccacatttctattaaaaaaggggaaaggatagctcaaatgattatcatggaatataaaaaattaaggggaatggctaaaagagtaagaggaacagaaggctttgggagcacagggatgttttggcaaagaactctcacagatgccagacccacattaaagatagaagtacaaggaaaggagtttgaagggctaatagacacaggggctgacaaatcagtcattggcttatgggtctggtccagggaatgaccattagatcaagagaatgtagtattgccaggcacaggagaaatagctgctccagcccagagtgtgtcatggcccacttggaaagcagaagaacagaaagtaaaatttcgaccatatgtgttaccacacattccttggagcttttggggaagagatttactgaaacatatgaatgtcactataagtagcaaaaagtttttgtaggggtcacagccaaagataaaagaacagtacaagttcccaaaataacttggaaaaaagggcctcccatatgggtggaacagtggccccttaatctagaaaaaatcaggtctcttcaacagacagcagaggaacaattagctgcaggacacatagaaccctccacaagtccatggaactccccaatatttatcatgaaaaagaagtcaggaaaatggagaatgctgacagatcttagacagattaatacacagatggaaactatgggagtattacaaccaggattgccttcccaattgcaattcctgccgaatgccctgccgaatgtcccttatgggtaatagacttgaaagactgtttttataccataccccttaggcatgatgattgcaaatactttgcattttcactcccttcagaaaatttaaaacaaccttctaagagatatcaatgcaaggttcttccccaagggatgaaaaatatcaccactatgtgtcaacaatacgtggcagaaactatagatcctattagaaaaaaaaatattcaatggcatatacaatacattatatggatgatatcctttgtgctcatccccagaaggagaaactgtcattcctgatggatgacatgtttaaggctttacaatatcaagggttagaagcagcaccagaaaaaattcaaaaggcgcctccatactcctatctaggtcacatagtgggagaaaaagaaattcgacctcaaaggatagatttaagaaaagatcaactccttacactaaatgcttttcaacagcttttaggtgacattaattggattaggccttatttaaaaatagggactcatgaattaaaaggatttctgtgacatccttaggggtgatccgagtcctacttcagtatgtatactgacacagcaggctaaacttcagttgaaaaaaatagaggactcattacaagctgctatgtcctgtagaatagaatataagttacctatacaggttactatattagatactccataagtgccctttgggtgtattcatcgacaagataagttattagaatgggtgttcttatcagcacagccaaaatataccctccaaacatatccatctatgatagcagaactggctaaaaaggcatgtaaaagagtactccagttagtaggctgccttccatgttctatacatcagccttatgatagaaagcaaataaaagatttaataagccaagaacattcatggcaaatattagttgctatctttcaaggagacattgataatgtgtacaagtaccctattttacaatttactagaaggcaccaatggattattaatacaatagtcaaaaaggacccattagtgggagcactgtcagttttcactgatgcttcatccaatcatatagccacttattttatccctcctcatgaaaggtatatagcacatgcactgtttgaatccactcaacaaaatgagatatatgccataattctagcattacaaagatgcacaggcccttgtaatatattttcagacagcaaatatgctgtctgaattgtttatgatattacaacaactcattagagagtgaacttcgcctctttattgcactcatgtaccttcacatatgaatctcccagggcctatttttcaaggaaatagatagcagacgagcttacaaagcccacattactaatgttaaacattacagaagccaaagaatcacatgctatgtttcatcaatctgctacaacgctaaggaaacaatttggaattactagagaacaagctcgtcaaatagtaaaaatttcttgtaaatgcctgccttacactcctacaccacacaagtttgctatcaacccacatggaaaacatccaggtgaactttggaaaatgggtgtcaaacattacaatggtcttgcaaaagtacaattcattcatgtgactgtagacacgttttcttctttcactatggccaaggcacaatctggagaatcagttaataatgtcatagatcacaagcttcattgcttttttttttataattaggagttctttatttcttttttttaaaattttattaatttattttaatttatcaacaatcacttccatatgcttttgagttgaaaatttttctcacccttcctcccccccaccctccccagagtacctaatattcttaaaactgataatggcccagcatatacttcacagtcatttcgtatcttttgtcttactttccaaataaaacacatcactggaatcccctataaccctaagggacaagcaattatggaacaaaaaaatagatccctgaaaatgcttcttcaaaaacaaaaagggggagaagcaaggggaaggccacgaagacaatcggctcaagcagtatatgctctaaattttcttacactgataaagaaggatacaccccagctgaaaaacactttagggtttatgggaaagatgatgatgagaaacaaaagactcaaaaaagagtcatgtggaaggacccaaaaaccaatcattggtttgggccagataaattgctgaattgagggcgagggtatgcttctgtgtttccagatggctcagaaggaccaatatgggtccccaaacggaacatccggacctgtgctcgaagtgacccagaaacttcagacactcggattgcagaacaagcgcagagataaaagaactagaagggagcacccgagacaacggaggaggacaacaaagacattattacaaatgatgctgctgctgcagttgacctctctggaggcaaaagactgtgcagctttggacatatgttaataatcctccgtggtctagattacttacttgggaagataaagggactggcattgtgcctataggacaagcagcagaatttttggaaaaggagagttatgtttgcattgcttactatcttgcagggattaaaggaatggtagatgttacaggatacattgtgttaacagggaaaatgttacctattatgcactagcatctcctatgggggtggtatggaatatatctatgtctattgaatctattggagatgaatttagatccatgtaattctggtgttgttggatggaaaatcatttggaaggtgcttttgcttctgatttgacattactcatgatattgctaacagtcattttccatataccaaaacattggcttggaatgtgtcattggcatagtgttgaatttattggagatctttgattctgatttgtcttttgctaaaaatccatttccaagggactcaaccccagaacctagctcgagaaattttggaaaattgggcaaaacccatatatttgaaaatgtacctgctttactgtttcatctgtttacatgggcaatattgcctgttatattatctacggcaatgggtaaatcatggttcaagttttcaggtacagatgttcatcatctcaagtcaattgcaaaaacaaaaggagggaattgttgagggccagatctgaagagtctaatatgggataatgaatttaggtcagagttctctttccttttccgacccttaagggcttatttactcagaatatttggctcaccaatttcctgtgcctgggtggtgttagaacactctgaccaatccttgaatcttgctaataagcaggtgtatacaattaaagttgagcataagggctggggttagtcacatgagaatcctggcaatgcctcaggggtgattgttacctttcactatttaaactggattttcagaataataaacatctcagtctgtcactgacctgcctggcccacatttcttcatttcacactcctccatgaggtgcaacacccctgactgaaatttgttcagaaaaaaaaaatagttcattcaacttagaggtaaggtctagtgaacaatattagcccttctccaagttcatggccagggctgggggatggcattcctttggcagactcaccgtacacatggacaccttgaaaggaatataaaaagatgaacaactctcttggccctcgccatcactctcaagtctcagtgacttctcttccccatggggaaccattaggacaggtggtagtgggaagaatccaatactggatttgaagtccaatattgttgtgcttgattccttgtgaccccagctggagttttcttggcaaataaattggagtggtttcccatttccttctctagatgaagaaacagagggacacatggttaagtgatttgcccaaggtcacacagctagtaagcatctgaggctagatttgaactcaggtcttcctgactcaaggcccaagtttatctactacaccacctggcagccccagtgaaatggagttcaatgatgtgagttcaaatcctgacttgccttgttattccctatgtgaatccttttactctttggaccttctacctcaagtgctttagaaaggaccaacatgaaaagtgaagaccaaactgcttaaaggatgggtgaacaagctctctgtgggtgctaccactatgagcctacaccctccatggggccccttccttggttctaggctgagctgatggtggcttgctacacttgccaatggagtggctcctttcagttctaaatctttggtttttctccagggatccaaatggtgcagacctttttcactggcttgtgtatgaccaggagaatttaaatgatagttataaggaaaaaatcttttatagcgtgcctactccatgctgggcactgtgcaatggaaacattttcagcaacatcaattgatttgaaagggaccttccaattctgagacagtgggaatctgatgagaatagccagtccaccctgtctctagaggaaaaaatccctagttcatttcatagaattataatggagatggtttcattctctggcattgtatctctagggcacttggtagggaaataattaatgcttgattattgattgaataattgattagagctagaatggatattagaaatctttgaacaagaatgaacacagaggcccagagaagggaaaggacttgtccaaggtgacacaggcactaagcagcca
>pCi47	Score: 2775	SubGenes: 5LTR PBS MA CA NC DU Prot RT IN SU TM PPT 3LTR
tgtcagggctaaccgcaagatgtcgccacaccgcccctggaaagtcccggaggcccattttccccttttgcccctccccgcttttgccctatataagcttgtaacgctcaaaaataaaattagaccttgcctaccatccttttggtctcactcctccttttcacccattcccttcagccagggtcctcctcgaccccccacgtatactggccctgcaggtcggggcaagtggcgcccaacgtggggctcgaggttcggacttctgccaggcggaccagcattgagaaacgattcgtcgcgaccccctccttctcatcgctcatgaagagcccctgcgttttggtaagttgagttttcgtccgcctcattctaatcatgggttccaacctttctaaggagcaggtctttatccaagaccttaagcatgcccttaaggagagaggagttaaagttaagaaaaaggaccttttgaaattctttctttttgtagatgaggtctgcccttggtttatggttaccggcccagatattcatccgggaaagtggcagaaggtcgggagagacctcaatagaaagttgcaaactgaagggccagaggcggtccctccctcggctttttcttactggggtatcatcagagacatagtggaatctgcccctggggacccaggcaagcgccaactcctttcggtggcagagttttgtttacgccccttgtcgcgggcagcttctgttaaatcgctacagcgccctttatcacgaaccgcctctacaaagtcattagaatcagtgggaaaaagtccccctagacccccctccgtggtcattaccattccgccggaacctccaaagcctctttatcctcccctccctgtggaaacggtcccggctactgaacctttaacactgcctataattgcaaaacacaaaactcctcctttaggagatcctgaccctgatactctagatcccggggacgaggcggaactggaggaagaagccgcccgatataataacccggactggcccataactccccagtacctaccccctccctacatatcccagacttgcgctcctgcgcttttgccccccattcccacttcctcagccctcacatccgccagaagtcaactctccactcaagttaaggagctccgagaagtcttagatctacaaaagcaatatgcacaactctcttcggaactgagttccctgcaacactccctccagaattctgtcattttttcccccaataggtcgcagttacatcagaaacccctgaaaaagatcagagccagtgctagagatagaaaatctaacaaggcacagcccatgatattccctgttatgacccggtctcgtcagcctgactcctcacacaacgaccccaaggaagtttctgccagtgaaggggagggagatgaagaaagtgaggaagaaggggaagaggacgagggagagggggagggacaggatagtggaaaaatagaagaagaggaatgggcaattggaaaaaaggaaggacagcggttagaatataggagattgcagttcaaagggattaaggatcttaacgccgccgtcaagtcctatggtcctaacgccccgttcaccctctcagctcttgaatctatgtcccgcggaggatatctcttgccggcagaatggcttcgtgtagtacaggcagtcctttcaagggggcagttcttgacatggaaagcagatttcttcgaccgctgccaatccatggctacagccaaccaaaaatcccctggctcccccgctttaaagtggacttatgagaagttgagtggtcaagggaaatacgcagaggaggccaaacaacgctgcctcccaataggcctcttggcgcaaaccgccaatgctgcattcgcggcttggcgtgccttgcccacttctggatccccccttgctccgcttaataagatcgtacaaggaactcaggaagatttctctgagtatgttagtaggctcttggaagcaactgaacgaaccttagggcaagaagcgtctaatgatcagcttgtgagacgcttagcatatgaaaatgctaacaatgcctgtcggtctgccttacgcgggaagtggagagataaaacattagaggaaatgatacgtatgtgcagagatgtagatcccttcactaccaaaatgtcccaggccgtacatctggccataggggcagctctccaaaccggggactcccaaaaggcatgcttccggtgtggtcaacctggccattttgcccgacagtgccctagtgcccctgacactccctccgctccaatcagcaataaggcttcccaaccctccaccctctgccctcggtgtaggaaagggaaacactgggcaaatacctgccgctcaactacagacgttcatggccaccctttacagggaaacggtcggaggggccagccccgggccccccagtcgaccccctttgttcgggcctcggggatcagccagtccacaccccactccacatcccactcttcagagccactgcaggaagcgcaggggtggacttgtgtgccgcctccacctcagtattgactcccgagggtggcgtccatattattcctacaggcatctttggccccccgccccctgacttctattttttcatccttggtcgcgcctccgctactattaatggcctcatgattcacccctccattgtggatagtgattacacgggggaaattcagatacttgcctcaaccctgaaagggcccctcactgtccgtcagggacaacgccttgcgcaggctctcccgctccccctacagactccataccctgctctcgccactgttagaggccactccaagcctggttcctcagacatctattgggtccaggccatttcccaagaccgccccatgcttacgctttttattcaaggcaggctttttgaaggaatattagattcaggagctgactcgactgttatctcaaaagacagttggccatcttcgtggccccttcaaccatccatgacacacttgcagggcataggtcaatcccacaataccctacagagctctcaatggctgccttggcaagacaaagaaggaaataaagggactgttcggccttttgtgatccccggcttacctgtcaacttatggggaagggacattctttcacagatgggggtaattatgtgcagcccaaataccgttgtgacccgtcaaatgctctcccagggatttctcccagggcaaggattaggcaagaaaggtcaagggcaactgtcccccattgttgctgaagggagaaaaggacgagcaggccttggttgtgagagcccagataatcagaaccatttttcgtgagggccacgggtcctcctgcactccaggcagataggatctcgtggagaaatgacctacccgtctgggtagaccagtggcccttacccaagaaaaaactggaggcagcgcttgctttagtgcaggagcaactagctgcaggtcacatagaaccatctacatccccgtggaacacgcccatttttgttatccaaaaaagatcaggtaaatggcgactcttacatgatttacgggccgtcaataaaactatgattcctatgggggcccttcaacctgggctcccctcccctgtagccataccgcaagatttttctaagattacaattgatcttaaggattgcttcttttccattcccctccacccttccgattgtcagcgcttcgcttttagtgttcctattaccaattgtgtgggcccttctccgcgctttcagtggaaagttttgccacaaggcatggctaatagccctacgctgtgccaaaaatatgttgcccaaacaattgatcctttccgcttgcagtatcccaagctttatattatccattatatggacgatatcctccttgcaggaccaaataatgaggaattgactcaggtatcacaggagctcattaaggcgttggaatatcggggccttaatatttcccctgataaagtgcaaacctgccccccccagctgttcttgggatttgaactcttgacgaatcgcattctctcccagaaggttcgcctacgagtgagtcacctttgctcccttaatgatttccaaaaattactgggagaattgaattggcttcggccatatcttaagatcactacaggggaactgcgacccttgtttgatattcttaaaggagactccgatccaaattcaccccgctctctcacgccggaggcccgtaaggcccttgccttaattgagcaagccattcatgaacaacatattggctattacgctcctcaaaaacctctttggttcttaattttttccaccactttttctcccactggattgttatggcagggacatccgttattctggattcatatgccagccacacctacaaagatcctttcttcctacccgcatttaacggcagggctcctgcgcctcggccgagaggcagcccttcgactttttggtcgagaaccagatcatattgtttgcccctacactgcttcgcagattcaatggctgcttcagaatgatgatgattgggcagttaattgcatttcctatatgggagctatagacaatcattatccctcagataagctcattcagttctttcagaaaacacccgtggtcttcccaaggatcaccaaagcggagcccatagagagcgcccatttggcgttcactgatggctccgccacagggaaggcagcctttagtgttgatggacaggtcacctcttttgacacccctttcacctccgcgcagctggtagagctcgcagcggtcattaaggtttttgaatctgtctcgggccccctcaatgtttatactgatagttcctatattgcacagtcagtccctctattggaaaccgtcccgtatatccgtccctccactaatgcgtctcctctttttgccactcttcagcttctaattctctcccgcgatcacccctttttcattggtcatattcgtgcccattccgacctccccggtcctctttctgaagggaatgatcaggttgatcaagtaactcgtcgcattctgcttgctctgtctgcctcccctgttgaggctgccacacaagcccacaagctgcatcacctgaatgcccatacgcttcgtctcaagttccctataacccgggaacaagccagacagattgtgaaacagtgccctggttgcctgaccctccttcctgaacctcataatggcatcaatccccgaggtcttatccccggggaactttggcaaatggatgtcactcactatcccccttttggtcggcttaaatatgttcatgtgtccattgataccttcagtggcttcatttttgccaccctgcaacctggagaggccaccaaacatgtcattaatcacctccttagtgccttggcggtcctcccgcagcccaaaattcttaagacagataatggccctggttataccagttcttctttcagatctttttgtacacagttgcatattaagcatgttactggtataccctataatcctcaagggcaaggaattgtggaaagggcccatcagacactgaaaaacatgatcctgaaattacaatcagggagggaagttctttatcccagagctggcaatgccaaaacattgctcaatcacgctctttttgttttaaattttctcactctggacactgcggcaaagagtgccgcagaccgcctttggcattccactacggcccaaacctacgctcaggcaaaatggaaagatcccctgcttggcaaatggcagggccctgatcctgtgttaatctggggcaaaggccatgcttgtatttatgactcaaagtgccaaaatgctagatggttgcctgaaaggctgattaggttgatggacaagccagaaactcataatgccgtccagggaaccacacccccctgagacacctctgttttctttctctgttttacagaaaatgacgatcctcgtaattttcctcctgttccgtgggagccacggtggttttcaatctcctgacccagtagcgctcagccgtgccctctttggaagcccttgtgactgcggcgggggcacgttcactgtccgtcccgccacctacacgcaagaagtggactgcggggaaaagacagcctacctcgcctaccgtcattctatcacgggcgtctccaaacccaagtgggaatgcgtaaggaagccccgagttatccctccgaatggtggccagcccgggccttgccccagtgattgcaactaccttgaggccttgcactccacatgctatagttctacccagcagtgcagtggcagctcaggaacagtctatcttactacaatacaggaaagagaatatggtggctccacaggaggggactgggcgcatataactagccaaggcctacgtggaagtaccaataagtatgctcaggcttcctgtcgtaaagaaaatattggaaaaaatgtctgttggccccttcatgcacctgtccatatctctgatgggggtggccctacagaccaaattagggaacatgaggttagggaacgaataaatgaaataattaagagtatgtatccccccatccattaccatccacttgcactgcccaaaccccggggaacggacctagatgtccaaacttcagaaatccttgaagcaacacttaaggcccttaattactctaaccctgatttggctgccgattgctggctgtgtatggcccttggcacacctatgcccatagctttgatgtccaaaaatggctccacatccacaaattgcacacttagtccaccttttaaggtacaacctgttggtctccgcccctctccttgtatccaagccccatttcagaattccactgctgatattgatgttggttttgctacctttgctaattgctctgaagtcaaaaactatacctcacaggaacctctctgtcccccgccgggacaactttttgcctgtgggggaaatatggcctactctgctctcccccagaattggacaggactctgcacacaaatttcaatcctccctgatatcgacatcattccgggagatgagcctgtcccactgcccagttttgattatattactggaagacccaagagggctgttgcatttatccccctccttgttggccttgggattacaggggcactcgctaccggctctgccggcataggagttgctgttgattcatatacaaaactatcccatcaatttcttaatgatgtgcaaaccctctcggggacgataaatgaccttcaagaccaaattgactccctggcgggagtcgttcttcagaataggaggggcctagatttactcacggcagaacaagggggaatttgcttagccctacaagaaaaatgttgcttctatgcaaataaatctgggatagtgcgggataaaatcaaaaaactgcaagaggatctgattgaaagacgcagaaaactttttgaaaatcccctctggagtggcttgaatggagtcctcccatacctcctccctcttcttggacctttaattggtctcctcctacttttttcttttggaccttgggcctttaccagactaacctctttcattaagacgcagattgaggcttctcttaaaaacaccgtcaatatccattaccaccaacttgcttcgtcagaagatcctactgataccatggaagagggtctccagttctcgaagctcgtgcatccggaatctcgctgctcgcggtggtggagaaatattaaggataaaaagtgatctggcagctgtgagagagcccatgacgggaatattgaggtcccatgtttcaaaaaaaaaagatcagcgcggctgcagttgtttccccatgacgggaatagagtgaggccatgatgggttacatcgtggggtcccctcgcttagcctaagacagggaccactgccactaatgcgctttgaacatggaggccgacctcatagcctaagacaggcctctcacctgctattttaaatacaaaatgggggacatgctggaggccagcacctggtagtgggcccctaaccccgtgagattaccacaccccaagcagcttgttccgggacaaaccgtaccataacgtgttcctgtcagggctaaccgcaagatgtcgccacaccgcccctggaaagtcccggaggcccattttccccttttgcccctccccgcttttgccctatataagcttgtaacgctcaaaaataaaattagaccttgcctaccatccttttggtctcactcctccttttcaccca
>pCi48	Score: 2707	SubGenes: 5LTR PBS MA CA NC DU Prot RT IN SU TM PPT 3LTR
tgttggaagccagcacctggtagtgggcccctaaccccgtgaaaacaccaaaccgcaagcagcttgttccgggacaaaccgtatcataacatgttttcgtcaacagatgtactaaccgcaaaatgttgccataccgccctggaaagttccggaggcctattttttctttagcccctccccacttttaccctatataagcttggaacgctcaaaaataaaattagaccttgcctaccatccttttggtctcactcctccttttcacccattcccttcagccagggtcctcctcgaccccccacgtatactggccctgcaggtcggggcaagtggcgcccaacgtggggctcgaggttcggacttctgccaggcggaccagcattgagaaacgattcgtcgcgaccccctccttctcatcgctcatgaagagcccctgcgttttggtaagttgagttttcgtccgcctcattctagtcatgggttccaacctttctaaggagcaggtctttatccaagaccttaagtatgcccttaaggagagaggagttaaagttaagaaaaaggaccttttgaaattctttctttttgtagatgaggtctgcccttggtttatggttaccggcccagatattcatccgggaaagtggcagaaggtcgggagagacctcaatagaaagttgcaaactgaagggccagaggcggtccctccctcggctttttcttactggggtatcatcagagacatagtggaatctgcccctggggacccaggcaagcgccaactcctttcggtggcagagttttgtttacgccccttgtcgcgggcagcttctgttaatcgctacagcgccctttatcacgaaccgcctctacaaagtcattagaatcagtggggtccccctagaccccctccgtggtcattaccattccgccggaacctccaaagcctctttatcctcccctccctgtggaaacggtcccggctactgaacctttaactcctataattgcaaaacacaaaactcctcctttaggagatcctgaccctgatactctagatcccggggacgaggcggaactggaggaagaagccgcccgatataataacccggactggcccataactcccagtacctaccccctccctacatatcccagacttgcgctcctgcgctttgccccccattcccacttcctcagccctcacatccgccagaagtcaactctccactcaagttaaggagctccgagaagtcttagatctacaaaagcaatatgcacaactctcttcggaactgagttccctgcaacactccctccagaattctgtcatttttcccccaataggtcgcagttacatcagaaacccctgaaaaagatcagagccagtgctagagataaaaatctaacaaggcacagcccatgatattccctgttatgacccggtctcgtcagcctgactcctcacacaacgaccccaaggaagtttctgccagtgaaggggagggagatgaagaaagtgaggaagaaggaagaggacgagggagagggggagggacaggatagtggaaaaatagaagaagaggaatgggcaattggaaaaaaggaaggacagcggttagaatataggagattgcagttcaaagggattaaggatcttaacgccgccgtcaagtcctatggtcctaacgccccgttaccctctcagctcttgaatctatgtcccgcggaggatatctcttgccggcagaatggcttcgtgtagtacaggcagtcctttcaagggggcagttcttgacatggaaagcagatttcttcgaccgctgccaatccatggctacagccaaccaaaaatcccctggctcccccgctttaaagtggacttatgaaagttgagtggtcaagggaaatacgcagaggaggccaaacaacgctgcctcccaataggcctcttggcgcaaaccgccaatgctgcattcgcggcttggcgtgccttgcccacttctggatccccccttgctccgcttaataagatcgtacaaggaactcaggaagatttctctgagtatgttagtaggctcttggaagcaactgaacgaaccttagggcaagaagcgtctaatgatcagcttgtgagacgcttagcatatgaaaatgctaacaatgcctgtcggtctgccttacgcgggaagtggagagataaaacattagaggaaatgatacgtatgtgcagagatgtagatcccttcactaccaaaatgtcccaggccgtacatctggccataggggcagctctccaaaccggggactcccaaaaggcatgcttccggtgtggtcaacctggccattttgcccgacagtgccctagtgcccctgacactccctccgctccaatcagcaataaggcttcccaaccctccaccctctgccctcggtgtaggaaagggaaacactgggcaaatacctgccgctcaactacagacgttcatggccaccctttacagggaaacggtcggaggggccagccccgggccccccagtcgactccctttgctcgggcctcggggatcagcctgtccacaccccactcttcagagccactgcaggaagcgcaggggtggacttgtgtgccgcctccacctcagtattgaccccgagggtggcgtccatattattcctacaggcatctttggcccccgccccctgacttctattttttcatccttggtcgcgcctccgctactattaatggcctcatgattcacccctccattgtggatagtgattacacgggggaaattcagatacttgcctcaaccctgaaagggcccctcactgtccgtcagggacaacgccttgcgcaggctctcccgctccccctacagactccataccctgctctcgccactgttagaggccactccaagcctggttcctcagacatctattgggtccaggccatttcccaagaccgccccatgcttacgctttttattcaaggcaggctttttgaaggaatattagattcaggagctgactcgactgttattcaaaagacagttggccatcttcgtggccccttcaaccatccatgacacacttgcagggcataggtcaatcccacaatacctacagagctctcaatggctgccttggcaagacaaagaaggaaataaagggactgttcggccttttgtgatccccggcttacctgtcaacttatggggaagggacattctttcacagatgggggtaattatgtgcagcccaaataccgttgtgacccgtcaaatgctctcccagggatttctcccagggcaaggattaggcaagaaaggtcaagggcaactgtccccattgttgctgaagggagaaaaggacgagcaggccttggttgtgagagcccagataatcagaaccatttttcgtgagggcacgggtcctcctgcactccaggcagataggatctcgtggagaaatgacctacccgtctgggtagaccagtggcccttacccaagaaaaaactggaggcagcgcttgctttagtgcaggagcaactagctgcaggtcacatagaaccatctacatccccgtggaacacgcccatttttgttatccaaaaaagatcaggtaaatggcgactcttacatgatttacgggccgtcaataaaactatgattcctatgggggcccttcaacctgggctcccctcccctgtagccataccgcaagatttttctaagattacaattgatcttaaggattgcttcttttccattcccctccacccttccgattgtcagcgcttcgcttttagtgttcctattaccaattgtgtgggcccttctccgcgctttcagtggaaagttttgccacaaggcatggctaatagccctacgctgtgccaaaaatatgttgcccaaacaattgatcctttccgcttgcagtatcccaagctttatattatccattatatggacgatatcctccttgcaggaccaaataatgaggaattgactcaggtatcacaggagctcattaaggcgttggaatatcggggccttaatatttcccctgataaagtgcaaacctgccccccccagctgttcttgggatttgaactcttgacgaatcgcattctctcccagaaggttcgcctacgagtgagtcacctttgctcccttaatgatttccaaaaattactgggagaattgaattggcttcggccatatcttaagatcactacaggggaactgcgacccttgtttgatattcttaaaggagactccgatccaaattcaccccgctctctcacgccggaggcccgtaaggcccttgccttaattgagcaagccattcatgaacaacatattggctattacgctcctcaaaaacctctttggttcttaattttttccaccactttttccccactggattgttatggcaggacatccgttattctggattcatatgccagccacacctacaaagatcctttcttcctacccgcatttaacggcagggctcctgcgcctcggccgagaggcagcccttcgactttttggtcgagaaccagatcatattgtttgcccctacactgcttcgcagattcaatggctgcttcagaatgatgatgattgggcagttaattgcatttcctatatgggagctatagacaatcattatccctcagataagctcattcagttctttcagaaaacacccgtggtcttcccaaggatcaccaaagcggagcccatagagagcgcccatttggcgttcactgatggctccgccacagggaaggcagcctttagtgttgatggacaggtcacctcttttgacacccctttcacctccgcgcagctggtagagctcgcagcggtcattaaggtttttgaatctgtctcgggccccctcaatgtttatactgatagttcctatattgcacagtcagtccctctattggaaaccgtcccgtatatccgtccctccactaatgcgtctcctctttttgccactcttcagcttctaattctctcccgcgatcacccctttttcattggtcatattcgtgcccattccgacctccccggtcctctttctgaagggaatgatcaggttgatcaagtaactcgtcgcattctgcttgctctgtctgcctcccctgttgaggctgccacacaagcccacaagctgcatcacctgaatgcccatacgcttcgtctcaagttccctataacccgggaacaagccagacagattgtgaaacagtgccctggttgcctgaccctccttcctgaacctcataatggcatcaatccccgaggtcttatccccggggaactttggcaaatggatgtcactcactatcccccttttggtcggcttaaatatgttcatgtgtccattgataccttcagtggcttcatttttgccaccctgcaacctggagaggccaccaaacatgtcattaatcacctccttagtgccttggcggtcctcccgcagcccaaaattcttaagacagataatggccctggttataccagttcttctttcagatctttttgtacacagttgcatattaagcatgttactggtataccctataatcctcaagggcaaggaattgtggaaagggcccatcagacactgaaaaacatgatcctgaaattacaatcagggagggaagttctttatcccagagctggcaatgccaaaacattgctcaatcacgctctttttgttttaaattttctcactctggacactgcggcaaagagtgccgcagaccgcctttggcattccactacggcccaaacctacgctcaggcaaaatggaaagatcccctgcttggcaaatggcagggccctgatcctgtgttaatctggggcaaaggccatgcttgtatttatgactcaaagtgccaaaatgctagatggttgcctgaaaggctgattaggttgatggacaagccagaaactcataatgccgtccagggaaccacccccctgagacacctctgttttctttctctgttttacagaaaatgacgatcctcgtaattttcctcctgttccgtgggagccacggtggttttcaatctcctgacccagtagcgctcagccgtgccctctttggaagcccttgtgactgcggcgggggcgttcactgtccgtcccgccacctacacgcaagaagtggactgcggggaaaagacagcctacctcgcctaccgtcattctatcacgggcgtctccaaacccaagtgggaatgcgtaaggaagccccgagttatccctccgaatggtggccagcccgggccttgccccagtgattgcaactaccttgaggccttgcactccacatgctatagttctacccagcagtgcagtggcagctcaggaacagtctatcttactacaatacaggaaagagaatatggtggcacaggaggggactgggcgataactagccaaggcctacgtggaagtaccaataagtatgctcaggcttcctgtcaaagaaaatattggaaaaaatgtctgttggccccttcatgcacctgtccatatctctgatgggggtggccctacagaccaaattagggaacatgaggttagggaacgaataaatgaaataattaagagtatgtaccccccatccattaccatccacttgcactgcccaaaccccggggaacggacctagatgtccaaacttcagaaatccttgaagcaacacttaaggcccttaattactctaaccctgatttggctgccgattgctggctgtgtatggcccttggcacacctatgcccatagctttgatgtccaaatggctccacatccacaaattgcacacttagtccaccttttaaggtacaacctgttggtctccgcccctctccttgtatccaagccccatttcagaattccactgctgatattgatgttggttgctacctttgctaattgctctgaagtcaaaaactatacctcacaggaacctctctgtcccctgccgggacaacttttcgcctgtgggggaaatatggcctactctgcctcccccagaattggacaggactctgcacacaaatttcaatcctccctgatatcgacatcattccgggagatgagcctgtcccactgcccagttttgattatattactggaagacccaagagggctgttgcatttatccccctccttgttggccttgggattacaggggcactcgctaccggctctgccggcataggagttgctgttgattcatatacaaaactatcccatcaatttcttaatgatgtgcaaaccctctcggggacgataaatgaccttcaagaccaaattgactccctggcgggagtcgttcttcagaataggaggggcctagatttactcacggcagaacaagggggaatttgcttagccctacaagaaaaatgttgcttctatgcaaataaatctgggatagtgcgggataaaatcaaaaaactgcaagaggatctgattgaaagacgcaaaaactttttgaaaatcccctctggagtggcttgaatggagtcctcccatacctcctccctcttcttggacctttaattggtctcctcctactttttcttttggaccttgggcctttaccagactaacctctttcattaagacgcagattgaggcttctcttaaaaacaccgtcaatatccattaccaccaacttgcttcgtcagaagatcctactgataccatggaagagggtctccagttctcgaagctcgtgcatccggaatctcgctgctcgcggtggtggagaaatattaaggataaaaagtgatctggcagctgtgagagagcccatgacgggaatattgaggtcccatgttcaaaaagatcagcgcggctgcagttgtttccccatgacgggaatagagtgaggccatgatgggttacatcgtggggacccctcgcttagcctaagacagggaccactgccactaatgcgctttgaacatggaggccgacctcatagcctaagacaggcctctcacctgctattttaaataaaaagggggacatgttggaggccagcacctggtagtgggcccctaaccccgtgaacaccaaccccaagcagcttgttccgggacaaaccgtaccataacgtttcgtcaacagatgtactaaccgcaaatgttgccacaccgccctggaaagtccggaggccattttcttttgcccctccccgcttttgccctatataagcttggaacgctcaaaaataaaattagaccttgcctaccatccttttggtctcactcctccttttcacccattcccttcagccagggtcctcctcgaccccccacgtatactggccctgcaggtcggggca
>pCi50	Score: 1862	SubGenes: PBS MA CA NC DU Prot RT IN
tggcagcggaacagggacctgaaaggaaggcttcccccggcagagtggccctggacaaggtgggctgtttagccaacagccctagaaaaggagctccggtcgtcaagaaaagacgctaacaaggtagggcgataattttcctatacagttctttattttcaccaggttaaacggggattaaaaagaaaccggaatgccgcttgtcgggatctcttaaagcgaaagtgaacatcagaacgggactgctgcttaccgaggtctcttaaagcgaaagtgagcatcagaacgagactgccgcttatcggggtctcttaaagtgaaagtaaacctcagaacaagactgcagcttatcggggtctcagatttaaagggaaagcaaaccgcaccggctaagtagcatcctataaaagagttagctaatatggggcagagctactcggcagaacagaaagacagaggatattatttgaaaatgtttgaatcattagtaagagacaggggattgctgatcacttatggacagctggatgaatttttagacacaatggaagaatgctgtccttggtttccgagagaagggacagtagatatggaaaaatgggaaatagtaggtaaacacttacgtgaatattatcaagaatgcggacctggtgttttttcagcgtccactttctcaacttggagcatacttaaaatatgtctccacaagtctgaagaggtgcctctgtccacaaaagcaattaaggtagaagcctcttgtggcaccacaggggaggaagaagtggcaaaaatgttaaggaaaacagaagttaagaataaagtaaatgatgaggtagctaaagtttcaaggcccccctcacagtctccataccctacagctcctccacagtattcatcccggttaaatccttgtctagaggaggaggacattgtgaccagagctgtaagaaaggctcaagcaacaggacaagaggtccctatagagctacagattgctttgcctgttatagaaacagcaaatcccaatggaggggttgttagagaacatcattcttttgatctaaaattgctaaaagaactgaaacatggggcacatgaatatggagctaacagtccctacgtgctttcactagtggagagcatttcccgaactgctttagctcctcaggattggcagactttgacacagacagtaatggaaggaggtgattatttaatctggaaagcagagttttgtgaattatgtcaggaaaaggctagacagaatcatcgacaaggtgtacacataacttttgaacaattaactggcactgggcaatattcagaattaagagatcaattaaattatgacttacatgcctatgagcaaattatgcagtgtgaaggtcccagggaaaaccaatcgctccacttcttatacacagcttgttcaagggtctcaagaacctttttctgactttgttgctcggctgacattagctattcaaagaagtgtcagcaactctgaggcagcttccatcctgttgcaaagcttagctaaagataatgctaacactgactgtagaaagtgcttagctggaacaagggatgacataccaattgtagagatgataaaaaggtgccagaacgtagggacaacggccttcttagcagaatcttttgctgcggcattaacaatacctcaaggcagcaaaaatccctgttataattgtgggaaacagggtcacatgaaaaaagattgcaaagcccccataagtcagccccaggccaaaactcttgatcaccttcacaggtctgtcctaggtgtaaaaagggcaaacattgggctaatgagtgtcgctccaatacagatacagagggcaattcacttttgggaaacgcctcctggggcttgctctggccccaacaaacaatgggagcagcattatccctgattcctccgttcccatgccaacccaaccacaataaaagaattgtgtcatgctactccaggtagtgcgggtcttgatctccctactgcatgttcctattctataactacatccatgggagtctgttcgctacctactggtatctttggccctatccctcaagggaccatgggactcattcttggccgtagctcttcttctctaaaaggacttgtaatattaccaggagttgtggattctgattacaccggagaaattcatgttcttctatattctctgtaccctaaacctcttttgctaaccaagggggaaaggattgcacagttaataattattccctacatgaacacaagtagtagtaaaaacaaagtcaggggagcgcaagggtttggtagtacaggtagagaagccttttgggcacaaacaattactgatagtcgccccacattaagactaattattgaaggaaaaatttttgaaggattaatagatactggagctgataagtccattattgctggaatacagtggcctcagacatggcctttaaaccaaacagagatgcctcttcaaggggtagggactgtaacgattccacaacagagtgctcaatggctctcatggcaagtagaagggatggtaggaaaatttcggccttatgtccttaaaaatctgccaataaatctttgggggcgagatatacttcaggagatgggggtatccatgcaatctatgcggcagggttttcactaggggtcactgctgagaaagacaagagacaaaggacccctcgaataatttggaaggagagacctcccatatgggtggaacagtggcccctatctcaagaaaagctaactgccctgactgaaatagtaaaagaacagttagaggctggccatattgagccatctaatagtccgtggaactcacctatttttgctataaaaaagaaatcaggaaaatggagaatgttgactgatcttagacgcataaatgatagaatgcaagatatggtcagccttcaaccaggcttgccctctcccaatatgataccgaaaggatggcccttatggataatagatctgaaggattgcttctatactatcctgctacaaccagaggacaggccatactttgcattttcattaccttcaataaacttaagagccccacataggagatatcaatggaaggttctccccgaagggatgaaaaatagtcccaccatttgtcagcaatttgtagcagcagtcatccaaccagttagagactgctttccacaggcctatattatacattatatggatgatattttatgctctcacccagatgctggagtattagaaacattttgaggactatgactaaggcattagaagatcaaggattagtgtagcaccagataaaatacaactttctccacccttttcatatttaggacaaacagtagagcagacagaaattaaaccacaaaaggtcataataagaagggatcaattaaaatccctgaatgattttcaaaaattactgggagatattaattggcttcgacctcatttgggaataggaactcatgagctaggggaactttttaagatactccgaggagatcctaatcttaattccccaagacaattaactccagaagcaaatatacaacttcaaaggtggaatctgcaattgaacaatgtagaacccaaagaatagaaaagggtcttcttattgaaataaccatcctgccaactccagagattccttttggagccatacatcagcaagcagggatcttagagtgggtattcctgccattccaaaccaaaaggtctgtaaccccttatgcacagcttgtagcgcaacttctatcaaaggcgctaaaaagagcactcgccatcagtggacaccttcctcaggtgatccaccaaccatatactcaggagcagattgacatgttggtaagtaatgacccttcctggcaggtggtgttatcaatatatcaagggtatatggataacgtttttacacaaaaaatctttcaattcatgacaccttataagtggatattccctcggattgtacaaaatcagccattgcccaaggcattaactgtctttactgatgccactaagaatggcacgcgcttattactgccctcctgacattaaaaggattattaatactccattccagtctactcaacaaaatgagatttttgcaattattgaagttataaagcaatacaattgtcctctcaatattgtctctgatagcaagtatgctgtttatgtaattaactccatagaaactgcacagttaaaatactccactaacctctctatttttcagctttttcacgaattacaaaatgcaataagagaacgtacccatcctcttttttgcatgcatgttcctgctcatacttctctcccaggtcctataatagaaggcaactctgtagcagatacaataattaccttttccttttccctactcgaagctcaacaatcccatgaacatttccatcaatctgctaatatgttaaagagacaattccatatcacacgagaacaagcgtggaatattgtgaaatcatgtacaaaatgtgtcccctatcttccctctccacgtatcacctccactaatccgagaggccttcgtccattagacatatggcagatggatgtcactcattatccatcttttgggcgtcttcactatatacatgtaactgtagataccttctctgggtttactatggctaccccccatacaggggaggctgctacccatgtaattgatcatttattgttttgctttagtattcttggtattccaagatacctcaagactgacaatgctcccgcctatactagcaggaattttgcacaattttgtctcacctataatatcactcattctactggcatcccgtacaatcctactggacaagccattgttgaaaggcacaacaaggat
>pCi52	Score: 1220	SubGenes: 5LTR PBS RT IN TM PPT 3LTR
tgacaggggcgtcctggaccctggcttcctaggaagggcgtggaagaccctgaccgtctcagatgacggttacgaggaggctccgcctctagggtagaacaggggaggggcgcagagtcttacgaggctcgggaggagggtccttgaagtgtatataacgggctgagaacaaaggatcggggggatcctccacaataaagagcatacaccacactcgcgtactgtctggtccttgagcccacccttcccccagggtgggtccggagacgtccgaagcccagctcccaggggaggaggcgtacctgaagggcccagcccgggtcaagtggcgcccgaacagggacttgagatagaagttcctcttcggggaccccgccaggtacgggtaagtaccctctctccagtgaaagagaggaagggacagacagcctgcgcagatcggggctgcgcagaagagagatgggagcacgatacagtaaagaaattacaccggaggataagcgagtgctagtcctacaagtttataaactttgtagggacaatggggtgaaaatacagctgagacgctgtcaggagtgggtagagaaacttatagtggtgtccccgtggttacagaaccaagggattgattatcaaagatggaaaatagttgggagccagatgtcttcctacgcagagacagaaccagggttcttaaaaccagaggattttactctttatggcattgtgacttttgccctctctccgcgccctccgccggtaatagtagcggaggagacacaggtaggaacatccttattaggaggggaacaagacctcgagggtcaggaagagccatggcctgagccccctaagccctctgaaatcccgtccgcaccatggccgagtctggagccgctccctccggagccactccccccggagccactccccccgtacgtgccaagtcggcagcagaaaaaggaagttccgcctgtggcgcagttagaattccagaaagaggaagttccacctgtggcgcagttagaaatgcagatacagcaactacagacccaaataaaccaaatgcagcttgataaaagagggaagaatgaacagaccccgcagacttcacttttacagcattcattgcgagaggccgctagggatgggcaggtagtagactggaaagagtggggacaggaattcccgatttttgtccaaggaggagccggaggaggtggtcgatctcaccgaccagtgccctataagttcatgaaagatttaaaagaggcggctaaattatatggagcaggctcttcttatgtcaagcagctgttgcaatctactgtggctgtggccgcttggaccccaggggattgggatgaaattatgtctgctgtattagagagtgctgcttacaccgcctggtcagcgtacagacgccgagaggctaggacctgggcggaggttaatttccctcagaatgtagaagataccattaatatgctaactgggtatggccagtatgctgggctgcaggcacagcttttactcccagaccttgttatacaaggtgcccagatggtggcgctaagagcattggatagactaggggagaaatcacaacctcctttaaacaaactcgtgcaaaggccaaaagaaagtgccatggaatttgcgtcccgagcacaagaggttgtggaaaagagatatggagcaggagatgttgcccaaaagctgctgatacagcttttcaaagaaggacttaaacagtcacgagggttgttgtcaaagttaccaccagaccccacatgggaagaatgcattgatgtccttataggagtgcccatagctttatgggggtgacattttggagcaaatgggagctgttttgactactgatcctttaaactaatgtgggccactggggggccacaacccattccccttaagtggaaacatgaaacaccaatttggatagaccagtggccactaactatagagaagattgaagccctaaataatatagtaaacggtctactacaggccaagcacgtacagccctcacagagtccctacaattcacctgtgtttgttattaagaaaaaatcaggaaggtggaggatgctcattgatttcagggctgttaatgaggccttatacccatttggtgccttacaacctgggctccccacacctagtatgattccccgacattgggccattgcagtattagatataaaagattgcttttacagcattcccttggcagagaaggatacagaaaaatttgccttctctattccatctccgaattttcaagagccttatcgccgttttgagtttactgtcctccctcaggggatgattaacagtccaaccatgtgtcaggcttttgtacaagccgttctccagcccctccgggaggcctatccaaaagcaatgatcatccattatatggatgatatcttgttagccagccccaatactcaggaaacggaggttatattacagcaatgcctaagaatgctagaacgagcaggtttagaagtggctcctgagaaaatacaaaagggcgatccagtctcatacctaggccaccaagtgactgagactgccatttatcgtccatggcctcaaatagatacctccaaagtaaagacactcaatgattttcaaagattaattggtgctatacagtggcttagaggagtgattcctatctcagatactataatgcagccactttatgattgccttaaagggccctctgctttaacttctcccagacaatggaccacgagcgcccttgaagcaattcaatatattcagcagcagtgtaaacagcagttacaacgtagggatttgcaaagtcctctctacctcactctcttacaagatgaacataaaggcatgttggcagtaatctaccaacagcacggtccgcttatgtgggtctatccagacagagataagaaagcactccctaatagaatagaaactcaagctcgcttactgctaaaagcaagtgccacggcacgaagaattagcggtaaggaacctcttataactcttaatataacccctcaggtgctacaggagctcgctttgactagcgaagcttgggcggtcttacttgttgcccacaccattctaccgttaacgttacccccagctttacgtttgtggcaagcggttccccttcaacgtcctagcactataattgctgcagaaccagtgcagggaccaaatgtgtttacagacgccacaaaacacctaaaagcagccttttatatcccagaaagacaggttttacaagtgtatgctaccccctacaattctgctcagcagaatgaattagcagccattatcagcgcttgtgaattcttagcaacagaatcttttaatcttatcacagatagtatgtactgttatcatgcattccagcatttaccagatgctgccttgacacggtcaccttcgtccgtccttccactctttcaacgactgcagcaacatctgctgagccgaactacaccgatttatatacttcatgtccgctctcatataggcccatatgggcctttatatcagggcaatgccgtagcggatgcggctttacaacaagcccctactgatgtattctttatgacaccctactcggctcatcagaaattacacctttctgctcgtactttaagaacaatgtttggcattcccagagagcaagccagacaaatcgtgagagcttgccctaattgtgttccttttcgaccaccaccctctataccgacttacaatccccgtggtcaagcacctaatgccttgtggcaaatggatgtgacccattttcaaactacccttattcatgtgtctatagacacttattccggcttccttatggcctccattcaacctcgtgaaaatgtctcaagtgttcgtgctcatctactatattgtttttccatagccggtctcccccacacaattaaaacggacaatggccccgcttatcgctcgcgctctctcgcgactttccttgccgaattcggcatacggcacgtgactggcattccccataatcccaccggacaggccattgttgaacgagcccaccaaactttgaagcagcttcttgttaaacagaaagggggagtcccaggcagacttaccaaggccctccttgatcaggttttattcactttaaatttcctacaagtgactgatgatggcctaacccgagctgagagattttttcgcccatgtgataccggtgggcacgcaccgtctttgaccccacggcaggagctgctggagcaaggcgcttctgttatgtggagagaccctgagggtgtgtggcatggtccagatagggtaaccatccgggggaagggttatctatttgtgtctccacagaatggagaaggtcgctgggttcccgtccgctgggttcgagaactggcgacaggagcggatgccgagaaggtggcggaagcgaggacgccgcggatgtcaacccagaaggctgaagagggagaataagaagcggatctctcactgtgttttttctttagcctttcttagtcttggccttgggtggggattacccgttggcgccgaagggcgtttggcgaaacacctggttgcacagctaaatcacactgctaagccctggaataatcttaaccaggagtatacctattgggcactagtacgacacttcccccaaccacgtccagttacttggaatggggatcctgttcccctaattgtagtttccaatgcatcacttcttatgggcgaaggggtgggacggccagttatttcccatcttcaaaataagaccattattatgaggagtcccacactacccatttgcctcagcaaaggtacccatgccggttgtgctcgagtagaaaatgatactatcactgagttaccgcatggaccccacggttggatagggaaaggggatcatttacacttttatgtattgcaacatcagcatagtactattagcgggttttttccctctccactccctctttgcaccccttcccctaacatgtttgcaggcttccaagtctgttctacagggcatcaagtaggtggcgaaaacgtgaatgggactcaactctactttctggatggacaaccgggtccttggtttgcggccccggtaccccatgtgagaagccctcgaggagttatagcccatgtacatctgtggaaactggctgctgcctttggccccttgatccacttcacagataacagtgcacctctatctgacaacagcactcttcggaactggtggtgggacttgttattttcagcagggcgttcttgccattgattctttgattaagaacttgactgactttgagcaaatagaagattgccttggtcaattggacactattttggagcatattcgcaatgtcacccgtcaaacaagggataatctcttccctgattcccctttcgatcaatttttcaactggttacataacctgggattttcgcaattccttctttggctcatttatggtgcaggcttcctgatccttatctgctttatggccccttgccttttcttttgttggctccgtgtgctgcgacgctctcttgagaacgtcaaagccgacctctccctccctaagaaaaaccctgtctttgtttaaacaaaaagggggaattgacaggggcgtcctggaccctggcttcctaggaagggcgtggaagaccctgaccgtctcagatgacggttacgaggaggctccgcctctagggtagaacaggggaggggcgcagagtcttacgaggctcgggaggagggggtccttgaagtgtatataacgggctgagaacaaaggatcggggggggatcctccacaataaagagcatacaccacactcgcgtactgtctggtccttgagcccacccttcccccagggtgggtccggagacgtccgaagcccagctcccaggggaggaggcgtacctgaagggcccagcccgggtca
>pCi57	Score: 1473	SubGenes: 5LTR PBS MA CA NC DU Prot RT IN TM PPT 3LTR
tgttgagggccagttctcaggagtcggaggattcaggccagcccaggttttccttgtagtttgtcctctatccaatggctatggtaaactcaggatgttggctcaccactcctctgttctgtctcttgagaacaggataaccttggagattacaaggaagcgaggaaacagcttgctactttggaaatgttacttagggtgatgttcccatgagcaatatgcttgttgttgccctttgagattacaatgttgctatagtaaaaagtatataaatcttttccatcagattaataaatggagtttgttcttcacatctcccacctggcctgcatgattctttctctcttcgcactgtgtctgcattagaacacggctgtggatgcaggtgctcatggcaagtggcacccaaacagggacatgaaaggaaggcttcccccggcagagtggccctggacaaagtgggtagtttggaaaacagccctagaaaaggagctccggttgtcaagaaaagacagctaacaaggtaaggcgataattttccacatatagtttcattaattcaccaggtttaagaggggattaaaagataagatgctttttggcatctccaattcaaagcaaaaggaaactacttggactgagcagtgtcctataaaagtagctagtttatatggggcagagctcatcggtagtaaaaagaggcagagaatattatttgaaagtgttaaaatcattagtaagagacaaaggattgttgatcacttctggacagctggttgaattcttagatatggtggaacaatgctgtccttggtttcggaaagaagggacgatcgatatggaaaaatgggaaagagtaagtaaacatttaagtgaatattatcaagaatgcagacctggtgcttttctggtgtccactttctcaatatggaacatacttaaaatatgtctccaaaaaccagaagagttgcctttggccacaaaagtaattaaggtagaagcctcttgtggcactaaggagaaggaagaagttacagaaatgttgacaaaaacagaaattgagaataaagtgcgtgatgaggcagctgaaatttcaagccccgctccacactctccgtgccctacagctcctccaaagtattcgtcctggttaaatcttttcaggaggaggaggacattgtgaccagatctgtaagacaggctcaagcagcagaacaagaggtccctgtagaactacagattgcttagcctgttatagaaacagcaaatcccaatagaggggttgttagagaacatcattcttttgatctgaaattgctaaaagaattgaaacatggggcacatgaatatgtagctagcagttcgtgcgtgctttcgctagtggagagcatttcctgaactgttttagctccttaggattggcagattttgacacagacagacatggtaggggtgattatttagtctggaaatcagagttttgggagttatgtcaggagaagtctagagagaatcgtcgacagggtgtaaacataaatttcaagcagttaactggcaatgggcaatattcagaattaagagatcaattaaattatgacttacatgcctatgaacaaattatgcagtgtgctcgtgcagtgtggatgaagatcccagggagaaccgattgctccatttcatatacaaaacttgtccaactttcccgactttattgcctgactgacacaggccatccagcatagtgtcagtaatgctgaggctgcttccattttattgcaacagcttgctaaagaaaacgctaacatggattgcaaaaaatgtttagcagggacaagagatgatatacctattgcagaaatgataaaaagatgccaaaatgtaggtacaatggcttttttaggggaatcttttgctgctgctttaactccacctaaaggcagcaaagacgggcactgttataattgagggaaacaggttcacataagaaaagattgtaaagcccccataagtcagccccagtcacaaaaatcttggccacctttcgcagttctgccctagatgtcacaagggcaaacattgggctaatgaacgtcgttccatcacagagagggccacctgcttttgggaaatgcctgccagggcctgctccagccccaacaaacaatgggagcagctctgtccctaattcctccagttcacatgccaaccccaccacaataagatatttgtgtcatgcaactttaggtagtgcaggcctcgacctccctacttcttgctcttatttgattaccacttctatgggagtctgttcgctacccactggcatttttggccctatcggtcagggaacagtgggatttattcttggtcggagttcatcatcgatgagaagtttggttgttcttcctggggttgtagatttcgacttcctgagggaaattcatgttcttctgtattctatatattccaaacctcttatgatgaaaaagggagaatggattgcacagttaatacttattccttgtgtgaacactggtaaatgtaataatcaagttaggggagcacaaggatttggcagtacaggaagggaagcattctgggcacagactgttatggatagccatcccacattaagactatctattgaaggaaaaaattttgaagggttgatagacactggagccaataagtccatcatttcaatggctcaatggccatgagcctggcctttaaagcaagcagagatgcttccacaaggggtgggggctgtaaccatgcctcaacaaagtactcaatggcttgcatggaaagtagaaggaatgcaaggaaaattctggtcctatatccttgcaaacctaccaataaatctgtgggggtgagatatactcaaaaagatgagtctcaatacaattggcccataaggatttttattaggggtcactgttgagaatgttagaaaggtagagacccctcgaataacctggaaggagggacctcccatatgggtggaaaagtggtccctgtctcaagaaaagttaacctccctgatgaaaatagtgaaggaacagttagaggccagccatattgagccatctcatagtctgtggaattcccctattttttccataaaaaaagaaatcaggaaaatggagaatgttgacagatcttagacacataaatgatagaatgcaagatatgggcagccttcaaccaggattgccctctcccaatatgatgctaaaaggatggcctttatggataatagatctgaaagactgtttctatgctatccctttgcaaccaaaggataagctttattttgcattttcattaccctctgtgaatttgaaggctccacatcaaagatatcaatggaaagttctcctccaagggataaaaaatagcctactatttgtcagcaatttgtggcagcagccatccaaccagttagagacagctttccaccggcctatattatacattatatggatgatattttatgttttctcccagatgctagagtattagaaatgattttgaggactatggctaaaacattggaagatcaaggtttagttgtagcaccagataaaatacaactttctccatccttctcatatttaggacaaacagtagatcaaacagatattaaaccacaaaaggttgcaggaagaagggatcaattaaaattcttgaatgattttttaaaaattactaggagatatcaattggcttcaaccttatttgggaataggaactcatgagctaggggaactttttaagacactctgagtagatcctaatcttaattccccaagagagttaactccagaagcaaatacacagcttagaagggtagaatctacaattgaaaactgtaaaactcaaagaatagaaaaaaggctttttattgaaataaccattctgccaactccagaaattcctttgggggcctacatcagcagacaggaatctcagagtcggtatccctgcccttccaaaccaaaaggcctgtaaccccttatgtacaacttatagcgcaacttatatcaaatgagctaaaaagagcactccaatcagtggacaccttccccaggtaatccaccagccatatactcaggagcagcttgacatgttggtaagtaatgacccctcctggcaggtggtgttatccatatatcaagagcctatggataatagatttacacaaaaactctttcaattcatgacaccttataagtggattttccctcagattatacaaaatcaaccattgcccaaggcattaactgtctttactgatgccacaaagaatggtagggcagcatattactgccctcctaacattaaaaggattattaataccccattccactctacgacaaaatgagatctttgcgattattgaagttataaaacaatacaattgtcctctcaatattgtctctgctagcaaatatgctgtttatatagttaatgccatagaaacagcagagttaaaatactccactaatctctctatttttcagctttttcacgaattacaaaatgcaataagagagcgtacgtacccatgttcttttgcatgcatgttcctgctcattcttctctcccaggccctattacacaaggaaattccatagcagatatgataactaccttttctttttccctactcgaagctcaacaatcccatgcacatttccatcaatctgctaatatgttaaagaaacaattccatatcacaagagaacaagggcagaatattgttaaatcatgtaaaaatgtatcccctatcttccctcttcgcgtgtcacctccattaatcccagaggctttcatccattagacatatggcagatagatgtccctcattatccatcttttggacatcttcactgtatacatgtgactgaagatatcttctctgggtttactatggctaccccccaagctggggaggctaccacccatatcattgatcatttattgttttcctttagtattcttggcattccaagacacctcaagactgacaatggtcgtgcttatacttgttggaatttttcacaattttgtcttacctgtaatatcactcactctacaggcatcccgtataatcccactgggcaagccattgttgaaaggcgcaacaaacagattaagatcctccttgacaaacagaaaaaaggggaaatagagaatagggtaagaaggagattggatcaggtaatatataccacaaattttttgacactagatgatcagggacgtacccctgcacaaaaacattttgtgggacaaaagaacaggtggttagatgagcaaccagatgtcacggtaatgtggaaggatccaaagatgggtaattgggatggtccagtaaaattactaacctggggtcgaggttatgcttgtgttcttccagaacatgcaggagaaccgttctgggtccccgagagaaacattcacatgtgtcaacacactagcctcaaggatgaagaccctgagtatctgtggaggtcttcaaggagggatgagtggaagagaaaggcaaggccaagtagaagaagatcgggtgctagaacagtgattcttctcatcgtgatgatgtctatcactggtgcttacggggtagaagaacaattacattggacttatatgccttactcctcatgggttaacctgtcacttggtaagataacttggcccctataactgtaaatagtactgatagtcttgggggaaaagcacatgaccggcatattgtaaatataaataagactgtatctatgcagcttttagcaacaaaagccctcatatgtttttcgagaatcaatttgaccagtggtgatgaacgaaacaacatgtgccatagtctttttcctaataataagacagctcaattttttgaatatgtgcagtggtggtcagtgcagaaattgttcttaaacactcatgcttgaagaaacatatcatgtcacggacccccaggcctctttatcatacttgtcccctcaccaataatgttatatggcacctttttgcaccttgggaaaaatgtattgctcaccttaacgtaactaaatctgtagggagttggggtcctaggttgtttgtgtggtctgatacttgatgtaatatgtccataggctcacttatagaagacactattataacagaaccagaaggaaaagcgtttgaggatctttggagggccatggcagtgttgggcacaaaataacacagaaaaaggtgtgggaacattggataactcctaaaactcattatatacaggcttgtatagggtatccccaaatgcttttacatggtaatctgtcagtccaaaagtatcatgaacaagttttcaatatatcttgtgttaattgtactccatctagatgcatagaccctacttcaggatctacagttttggttgtagaacaacccagttatgcattgtttcccacagaagtgtcacataggtggtatcagtctgcaaaggaagaaacctttgacataatagctcatgaaacaggtcttataaaacatagaagaaaaagatttgtcagtgctttcattgtaggaataatagctacaatttctataatcgcctctctctctgtgtatgcagtggctttacaaacctcggtacaaactgctcagtatgctaacaatttagctcagaatatgtctacagctttacaacatcaaattgaagtagatgccctgatgcaacaagagtttgatgttttagaacagtcaatgatagctttgggtagacatatacaacagttagaaatgcacttcaatttgaaatgtgattatcactattcttttatctgtgtgactccctatgtgttttcaaatttcaccaatgtgactattgagaaaatattaaataagcttcagggtacatggcactgtgaaaatattacatgggaaattagccaattatccaaaacacaacatgagatagctgattctcatattgatggtattgaccctcgagatattgcaaacaaactgttaaactggatacatcaccttaatccttttaataatgtattaagcttgctgttgcactttcttccttggctatgttttgtattagttttatgtttccttcttaactattttttaagatacgctcaccacatcttaggtgagcttcaggcatcccttcattatctcaagttagtacagacaaaagggggagatgttgagggtcagctctgaggagtcagaagattcaggccagcccaggttttccctatagtttgtcctctatccaatggctatgtaaactcaggatgttggctcaccactcctctgttctgtctcttgagaacaggatgaccttggagattacaaggaagcgaggaaacagtttgctactttgggaatgttactttgggtgatattcccatgagcaatatgcttgttgttgccctttgagattacagtgttgtgttgttgtagtaataagtatataaaacctttccctcagattaataaatggagtttgttcttcacatctcccacctggcctgcatgattctttctctcttcgcactctgtctgcattagaccacggccgtggacacaggcactcgtggca
>pCi63	Score: 727	SubGenes: 5LTR PBS MA CA NC Prot RT IN PPT 3LTR
tggtaagcatctgtgtgggacagctgaaagtttctcatatgaaatggaagctatgccccaaaatttagttaacgctttagcattagccgggcctaagttttcgttttcctgtaaatcatgtcatcgggtcatacacctggtgcccaccccctcccttgttttgtaaccaccaccccagccttatctttgccaaacaaggcaatcttctagctcccaagcttgttttgggtaaaatatatctcttagtttctgggtagaatgtaaggtctcttacctcaaccaatggggataattagattcaggttaaaaggtgggagggtggggttttcttagaattgttttgtctaggggtatataactgcttacttgcagcttgtattgtgcctccctacaccagtctgccctgggtaggtgatgcccaattcttgctcgagacttactaaataaaacttctgtttctacctagagaaacctctaaatttttatttgggtaagtggtctcaatcccactcaattggggactcatctggaattttctttgattgagaagggggcttttctactgaggtcaagaccaagttcgcatccgagatttctccttgagccccggagggaggttaccacccagtcattgaaataaacccaaagagagggactcagagaaacagaaggtttgttagggctcctacagttaaaaacaaaactaagaaattctggcccccctgtgagtgagagcagtcccgtaagttgtacatgtgcaacccagagataagcactcaagggtctggaggtaattggcatagggtgagggccctttcaggcggactctagtttaggcggagtccggacctaatcaaagtgtggaatagatacccactggacgccactgaggaagcttcacgggtgactggtgaggagtgggcaaccctcctcagtgattcggctgagtctttagactcggggagttaggtgatggctcccgtaaattccctaggaatgggaaagggacaacctaaatctgcgcagtcagagcacaaatgtgaggtacctatagacagtcctttaggcaatcgattgcagaattggaatgaactaccaaaatataaaggaaaggattggaagaaaatgattaaatattgttgttttatctggggcggagtggatattgggggcggcactgcatggctgaaatttggatcctctgaagaatggatatgccaaaaaccaaatttatatgtgaatgctaaggaaccttttcatcaggaggagagttcctatgcagcactctggatgcctgaggtgcagcagatgctggtgaaaggaagagaaagagaaaaggaagagattcagctccatccttgggaccctctcctttccctaccccctccctatgctaatcctcctcctaatcctaatcctggccctataccaactctggctccccctgagaaggacccaaagggcaatcttatcaacttgcaagaggctccccgagggcccttagtgagagagttgaaacagcttctgaaggaccaggagaacctacctcttgagccaaagcaaccaaccatgttccctttaagggaagttcctctggcccaagggggtttcaggtttgtgaatgctcccgtgagcaccactgaggtcaggagctttaaaagagaaatgaaaatcttgatggaagacccaagtggcctctcagaacaattagatcagtttctgggcccaaacatttatacttggaatgaactaatgtccattatgaatgtcctattctctcaagaggagaaagggatgattagaagggccgctatggtagaatgcgaacgaaggcacccgcatacggccagggtgatacccacagaagaaaaatatccaaacctcgaccctaggtgggatcataataatgccacccccacaggacacatatgcaggatctgagggaagtgataattgtcagaattaggaatgccaccccaaaaccccaaaatatcaagaaagcttttgaagtggttcagaaaaaggacgagtcaccaacagaatttttagaaagactgaaagagagcatgggaaaacattcagtcttagacatgaatgatcccaccacagaggcaatgttgaagttaaattttgtgactaatgcctggcctgacattagcaagaagattcaaaagataggtggaatcattgaacattagagagtatacttgaggaggctacaaaggtttatgtgaggagagataaggagaaacagaaacaaaagaccaaactcatggtccagaccgtccaaaatgttactcagtccaaaggacagtggaaaagaccccaaaaccagagagagagcagaggtagaggaagaagagcacaagggcaatgggagaagaaaggaagagagagagaaccccttacctgctggatgtgtaagaaggagagacacatgatgagggactgcccacgacagcaggccgaacaaaaagtctactctctgatggagctagaggatttgggacatcaggagttcatagaaacagctcccccggagctcttgataaaatttaagtgtgggagcataaggggaagagattgtgtttttagtgaacactggggcaacccggttgtccgcgactcaattgccccggggagctaaattgtcaaaagaaaccttatttctggagtaaaaggtgaaaattttgctgtctccctctctgaggttctggagattaaatacaaaagaacgaccatcttgagttggttacttctggtcccagaggcaggaatagatttattgggaagggatttgatagctattcaattggtaactaggggaacccggacagtcccggtaaacatgctggtcttaagagaggaagaaaagcaacagattcaccccaatgtgtgggccggaccaaccaacagggggaggattaatataacccctcaagatcaaattgaaggaacccactacagtggtgagagtgaaacaatatcctatatccctagaggggaggcgaggacttagacctctgattcaggggctattggaaggaggacttctcgaaccttgtatttcccccttcaatattcccatcttgccggtctggaaaggggatggaacatatagactagtccaagatttgagagaaattaacaaggttgtactaccatcccacccagtggtccctgacccctacaggatcttgggaagaataagtgaaggcagtaggtggttcagtgtagcagatttaaaagatgcattctgggcctgtcccttagaccctagtagtaaggacatcttcgcctttgaatgggaggatcctgaaactgggaagaagcagcagtataggtggtgcgtccttccccaagggtatacagaatcaccaaatttgtttggacaagtccttgagagaatcctggaggggttttgagcttcccttgggacacaagtattacaatatggagatgatttgctggtgacaggtaaaaagagaatagaggctagtgaggtctcaatcaaattgataaactatttaggatcagaaggtttgaggatttccaagcacaaattacagcttgtggaacgggaggtgaaatatctgggacatttaatcagtgtggggcagaagaagctggacccagcgcaggtggcaggaatccctccgaactccactcccgagaacaaagagggaactcagaaagttcctggggctaacaggatactgtaggaattggattgactcttatgagtccctcacaaaacccatgtatcaatacttattggaagaggaaccagagcaaattagatgaggccctgaaggggaggagggatttaagaagttgaaggaaatcctaaccttccctcccgttttgacactcccctcattgaagaaaccctttcacttatttgtaaatgtagacaaaggagtggcactgggggtcttgacacaaatgagaggagagcaaaagagacccctggctttcttatcaaaaatcttggaccctgtagctacagggtggctgacctgtattcaagcggtagcagctactgctatactggtgcaggagagtaggaagctgacctttggggggaagcttgatcgtgagtgttccccatcaggggagagccatcctgaatcaaagggcagggaggtggctcgcagattccagaattctcagatatgaagctatgttactggagaaagaggatttaatactatcacaggataacaacttaagtcctgcctcttttctgacttgagaaggcggagatgcatctgagttagaacattattgtgttgactttattgaccttcaaactcggattggggaggatttacaagaatcctcgattcctggagaaatcaatttgttcattgacggctcccctagagtggtagaggggaaaagaagaaatggatatgctatcattaatggggatcaagaatccttggttgaaacaggaagtctgctgaaaaattagtctgcccagatatgtgaactatatgccttaagtcaggcattacgattattaaaagtaaaggagggcaatgtctacactgattcaaagtatacctgggggatagttcatgtctttggaaaaatctgggaagagaggggaatggttaacagtagagggaagaaattagcacatactactttaattagtcagatcttacagaatctaatgttacctgaggccacagcagtaatacatgtggatggtcatcaatctgggcagtcctttgaggccaggagcaatcaccttacagatgaggaagcaaagagggcagggatgacagaacctgagtcgcttagtcacatattagttctgatcccctcttttcttccgagtctcccttctccctcctttaccgaggaagaaaaacagaaggcgctggcattgggggcccaggaaaaggacgggcaatagctcctcccagatagaagagaggtactgaccagagcagatatgaggcgggtcctccaacatttacaccagggtagtcattgggatgtccagaacctgtgtgatgcgatcctgacatgatatgtgaaagggtttgtcaaaagacaaacaagtctgccttgcgccagactctggtaggggaaaggcccccaggtcttagaccttttcagagcatccaggtggatttcacagagctgccccccataggacgcctcaaatacctactggtcatagtggaccacttaacctcttgggtcgaagcctttcctttggcacacgccactgcttctgcagttggtaaagtttcactagagcaaataattccaaggtatggagtggtggaacgggttgattcggaccaggggaccatttcacagccaaggttctgcagtctcttgcccaagccttggacattacctgggagtttcacatcccctggcatcctccctcatctggtaaggttgagaggatgaatcgagagatcaagagacaacttactaagtcaaccttagaaacctgattaccctggactaaatgtctgcccctggcccttctcagaatccgagccaaaccccgcagggacatggggctctctccttatgaactttcgtatggacacccttaccctgggggagagaaagggaactgggaccctctgtttgaacaaaaggataaattctcaagagaatatgtatcttccttggcaaaacatttgagtgctcttcagatgaggggactcattgctcaaaccccaccactgggattcacagtccacaggtaccagcccaaggattgggtcctgatcacagtttggaaggaggaaaagcttactgccacctgggaaggtccctttgaagtcctgctgacctcagatacggccatttggactgtcaagggaaagggttggactcatcagaagagggcaaaaggaccagtgtatcccccttcgatgtggacggttgaatccagacaccctgaggagctgagactgcctcctagaaggccaaactcatgaacaataagggttggaagtgcttgggttgtgtgatccttatggtttttattctgttactcctttttatattatattttatatttgggagccacacttttcgctaaagaatatttcccctctcccctccggtggtgtaatcagagtgtgacaccatgggggttcccttgattatattcttattgagcttgtcctcccctttctctccagccccaatcccctggctcccctgggacaatagttttcaaagccttgttcagactatagccaacacctttaacctcactaattgttggatatgtggagggccacagcagttagaatattggcctggggtctcaaacccactcagtcctcttcctttaatactccctggtggtcctggtttgggggaacttggtggaagcaggtattatggttcttgtgaatagcagttaagtgtagtcatactactcccagtgtgtgtctcttgcatgatgcagttaattactaccactatacaaaggaccctctgtagaatgactacattaaaagagcctgtcagtgagtccataagactaacgatatcagggaatcaaggatggatggcagtcaatcagggaaaagaagggccagatcctgatgaagtggcaaatagggaggctaaagaaatttaccagttttggcataagaaactttcaactatgaaatgagaggagggactgtgtgggacaactgaaagtttctcatgtgaaatggaagctatgccccaaaatttagttaacgctttagcattagccgggcctaagtttcgttttcctgtaaatcatgtcatcgggtcatacacctggtgcccaccccctcccttgttttgtaaccaccaccccagctttatctttgccaaataaagcaatcttctagcttccaaccttgttttgggtaaaatgtatctcttagtttctaggcagaatgcaaggtctcttacctgaaccaatgaggataaagagattcaggttaaaaggtgagagggtggggttttcttagaattgttttgtctagggtatataactgcttgcttgctgcttgtatcctgcctccctacaccagtctgccttgggtaggtgatgcccaattctcgcgcaagacttgctaaatataacttctgtttctacctagagaaacctctgaatttttatttgggtaggtggtctcaatcccactcatatcca
>pCi71	Score: 1765	SubGenes: 5LTR PBS MA CA NC DU Prot RT IN PPT 3LTR
tgttggaggccagcacctggtagtgggcccctaaccccgtgagaacaccacaccccaagcagcttgttccgggacaaaccgtaccataacgtgttcctgtcagggctaaccgcaagatgttgccacaccgcccctggaaagtcccggaggcccattttccccttttgcccctccccgcttttgccctatataagcttgtaacgctcaaaaataaaattagaccttgcctaccatccttttggtctcactcctccttttcacccattcccttcagccaggtccggtcctcgaccccccacgtatactggccctgcaggtcggggcaagtggcgcccaacgtggggctcgaggttcggacttctgccaggcggaccagcattgagaaacgattcgtcgcgaccccctccttctcatcgctcatgaagagcccctgcgttttggtaagttgagttttcgtccgcctcattctaatcatgggttccaacctttctaaggagcaggtctttatccaagaccttaagcatgcccttaaggagagaggagttaaagttaagaaaaaggaccttttgaaattctttctttttgtagatgaggtctgcccttggtttatggttaccggcccagatattcatccgggaaagtggcagaaggtcgggagagacctcaatagaaagttgcaaactgaagggccagaggcggtccctccctcggctttttcttactggggtatcatcagagacatagtggaatctgcccctggggacccaggcaagcgccaactcctttcggtggcagagttttgtttacgccccttgtcgcgggcagcttctgttaaatcgctacagcgccctttatcacgaaccgcctctacaaagtcattagaatcagtgggaaaaagtccccctagacccccctccgtggtcattaccattccgccggaacctccaaagcctctttatcctcccctccctgtggaaacggtcccggctactgaacctttaacactgcctataattgcaaaacacaaaactcctcctttaggagatcctgaccctgatactctagatcccggggacgaggcggaactggaggaagaagccgcccgatataataacccggactggcccataactccccagtacctaccccctccctacatatcccagacttgcgctcctgcgcttttgccccccattcccacttcctcagccctcacatccgccagaagtcaactctccactcaagttaaggagctccgagaagtcttagatctacaaaagcaatatgcacaactctcttcggaactgagttccctgcaacactccctccagaattctgtcatttttcccccaataggtcgcagttacatcagaaacccctgaaaaagatcagagccagtgctagagatagaaaatctaacaaggcgcccatgatattccctgttatgacccggtctcgtcagcctgactcctcacacaacgaccccaaggaagtttctgccagtgaaggggagggagatgaagaaagtgaggaagaaggggaagaggacgagggagagggggagggacaggatagtggaaaaagaagaagaggaatgggcaattggaaaaaaggaaggacagcggttagaatataggaattgcagttcaaagggattaaggatcttaacgccgccgtcaagtcctatggtcctaacgccccgttcaccctctcagctcttgaactatgtcccgcggaggatatctcttgccggcagaatggcttcgtgtagtacaggcagtcctttcaagggggcagttcttgacatggaaagcagatttttcgaccgctgccaatccatggctacagccaaccaaaaatcccctggctcccccgctttaaagtggacttatgaaagttgagtggtcaagggaaatacgcagaggaggccaaacaacgctgcctcccaataggcctcttggcgcaaaccgccaatgctgcattcgcgcttggcgtgccttgcccacttctggatccccccttgctccgcttaataagatcgtacaaggaactcaggaagatttctctgagtatgttagtaggctcttggaagcaactgaacgaaccttagggcaagaagcgtctaatgatcagcttgtgagacgcttagcatatgaaaatgctaacaatgcctgtcggtcggggaagtggagagataaaacattagaggaaatgatacgtatgtgcagagatgtagatcccttcactaccaaaatgtcccaggccgtacatctggccataggggcagctctccaaaccggggactcccaaaaggcatgcttccggtgtggtcaacctggccattttgcccgacagtgccctagtgcccctgacactccctccgctccaatcagcaataaggcttcccaaccctccaccctctgccctcggtgtaggaaagggaaacactgggcaacctgccgctcactacagacgttcatggccaccctttacagggaaacggtcggaggggccagccccgggccccccagtcgacccctttgttcgggcctcggggatcagccagtccacaccccactcttcagagccactgcaggaagcgcaggggtggacttgtgtgccgcctccacctcagtattgactcccgagggtggcgtccatattattcctacaggcatctttggccccccgccccctgacttctattttttcatccttggtcgcctccgctactattaatggcctcatgattcaccctccattgtggatagtgattacacgggggaaattcagatacttgcctcaaccctgaaagggcccctcactgtccgtcagggacaacgccttgcgcaggctctcccgctccccctacagactccataccctgctctcgccactgttagaggccactccaagcctggttcctcagacatctattgggtccaggccatttcccaagaccgccccatgcttacgctttttattcaaggcaggctttttgaaggaatattagattcaggagctgactcgactgttattcaaaagacagttggccatcttcgtggccccttcaaccatccatgacacacttgcagggcataggtcaatcccacaatacctacagagctctcaatggctgccttggcaagacaaagaaggaaataaagggactgttcggccttttgtgatccccggcttacctgtcaacttatggggaagggacattctttcacagatgggggtaattatgtgcagcccaaataccgttgtgacccgtcaaatgctctcccagggatttctcccagggcaaggattaggcaagaaaggtcaagggcaactgtccccattgttgctgaagggagaaaaggacgagcaggccttggttgtgagagcccagataatcagaaccatttttcgtgagggccacgggtcctcctgcactccaggcagataggatctcgtggagaaatgacctacccgtctgggtagaccagtggcccttacccaagaaaaaactggaggcagcgcttgctttagtgcaggagcaactagctgcaggtcacatagaaccatctacatccccgtggaacacgcccatttttgttatccaaaaaagatcaggtaaatggcgactcttacatgatttacgggccgtcaataaaactatgattcctatgggggcccttcaacctgggctcccctcccctgtagccataccgcaagatttttctaagattacaattgatcttaaggattgcttcttttccattcccctccacccttccgattgtcagcgcttcgcttttagtgttcctattaccaattgtgtgggcccttctccgcgctttcagtggaaagttttgccacaaggcatggctaatagtcctacgctgtgccaaaaatatgttgcccaaacaattgatccttttcgcttgcagtatcccaagctttatattatccattatatggacgatatcctcctggcaggaccaaataatgaggaattgactcaggtatcacaggagctcattaaggcgttggaatatcggggccttaatatttcccctgataaagtacaaacctgccccccccagctgttcttgggatttgaactcttgacgaatcgcattctctcccagaaggttcgcctacgagtgagtcacctttgctcccttaatgatttccaaaaattactgggagaattgaattggcttcggccatatcttaagatcactacaggggaactgagacccttgtttgatattcttaaaggagactccgatccaaattcaccccgctctctcacaccggaggctcgtaaggcccttgccttaattgagcaagccattcatgatcaacatattggctattacgctcctcaaaaacctctttgttaatctggggcaaaggccatgcttgtatttatgattcaaagtgccaaaatgctagatggttgcctgaaaggctgattaggttgatggacaagccagaaactcataatgccgtccagggaaccacacccccctgagacacctctgttttctttctctgttttacagaagatgacaatcctagtatttctcctcctgctccatggaagccacggtggtcttcaatctcctgacccagtagcgctcagccgtgccctctttggaagcccttgtgactgcggcgggggcgcgttcactgtccgtcccgccacctacacgcaagaagttgactgcggggaaaagacagcctacctcgcctaccgtcattctatcacaggcatctccaaacccaagtgggaatgtgtaagaaagccccgagttatccctccgaatggtgaccagcccgggccttgccccagtgattgcaactaccttgaggccttgcactccacatgctatagttctacccagcagtgcagtggcagctcgggaacagtctatcttactacaatacaagagagagaatatgctggcacctttggaggggaattagggagtagctccagcctacgtggaaattccaacaagtatgctcaggcttcctgtggcaaagaaaatattggaaaaaatgtctgttggtcccttcatgcacctgtccatatctctgatgggggtggccctacagaccaaattagggaacatgaggtaagggaacgtataaatgaaataattaagagtatgtacccccccatccattaccatccacttgcactgcccaaaccccggggaacggacctagatgtccaaacttcagaaatccttgaagcaacacttaaggcccttaattactctaaccctgatttggctgccgattgctggctgtgtatggcccttggcacacccatgcccatagctttgatatcccagaatggctccacatccataaattgtacacttagtccaccttttaaggtacaacctgtaggtctccgcccctctccttgtatccaagccccatttcagaattccactgctgatattgatgttggtctcgctacctttgctaattgctctgaaatcaaaaactatacctcgcaggaatctctctgtcccctgccgggacaacttttcgcctgtgggggaaatatggcctaccctgccctcccccagaattggacaggactctgcacacaaatttcaatcctccctgatatcgacatcattccgggagatgagcctgtcccactgcccagttttgattatattactggaagacccaagagggctgtcgcatttatccccctccttgttggccttgggattacaggggcactcgctaccggctctgccggcataggagttgctgttgattcatatacaaaactatcccatcaatttattaatgatgtgcaaaccctctcggggacgataaatgaccctcaagaccaaattgactccctggcgggagtcgttcttcagaataggaggggcctagatttactcacagcagaacagggggaatttgtttagccctacaagaaaaatgttgcttctatgcaaataaatctgggatagtgcgggataaaatcaaaaaactgcaagaggatctgattaaaagacgcaaaaaactttttgaaaatcccctctggagtggcttgaatggagtcctcccatacctcctccctctccttggacctttaattggtctcctcctacttctttcttttggaccctgggcctttactagactaacctctttcattaaaacgcagattgaggcttctcttaaaaacaccgtcaatatccattaccaccaacttgcttcgtcagaagatcctactgataccatggaagagggtctccagttctcgaagctcgtgcaaccggaatctcgctgctcgcggtggtggagaaatcttaaggataaaagtaatctggcagctgtgagaaagcccatgacgggaatattgaggtcccatgtgtcaaaaagataagcgcggctgcagttgcttccccatgacgggaatagagtgaggccatgatgggttacatcgtggggtcccctcgcttagcctaagacagggaccactgccactaatgcgctttgaacatggaggccgacctcatagcctaagacaggcctctcacctgctattttaaataaaaaagggggacatgttggaggccagcacctggtagtgggcccctaaccccgtgagaacaccacaccccaagcagcttgttccgggacaaaccgtaccataacgtgttcctgtcaacagaagtgctgaccgcaagatgttgccacaccgcccctggaaagtcccggaggcctattttcctcttttgcccctccccgctttgccctatataagcttgtaatgctcaaaaataaaattagaccttgcctaccatccttttggtctcactcctccttttcacccattcccttcagccagggtcctcctcgaccccccacgtatactggccctgcaggtcggggca
>pCi84	Score: 1465	SubGenes: CA NC DU Prot RT IN
acaaagcttgttcacgggcctcaatagcctttttctgactttgttgcttggctgacactagctattcaacgaagtctcagcaactctgaggcagcttccatcttgttacaaagattagctaaaaagataatgctaacacttactgtagaaagtgcttagctggaacaagggatgacatgccaattgtagaaatgataaaaaggtgccagaatgtagggacaatggtcttcttagcagaatcttttgctgcggcattaacaacacctcaaggcagcaaaaatcgctgctgttataattgtgggaaacagggtcacataaaaaaaggttacaaagcccccataagtcagccccaggcacaaaagtctcgatcaccttcacaggtctgtcctaggtgccaaaagggcaaacattgggctaatgagtgtccctccactacagacagagagggcaatccacttttgggaaacacctcctggagcttgctcccgccccaacaaacaatgggagcagcattatccctgattcctctggttcccatgccaacccaaccacaataaaagaattatgtcatgctactcaaggtagtgcgggtcttgatctccctactgcatgttcctattctataactacatccatgggagtctgttcactacctactggcatctttggccctgtccctcaagggaccatgggactcattctgtagctcttcttctctaaaaggacttgtaatattaccaggagttgtggattctgattacattggagaaattcatgttcttctatattctctctaccctaaacctcttttactaaccaagggggaaaggattgcacagttaataattattccttatatgaacacaggtagtggtaaaaacaaagtcaggggagcacaagggtttggtagtacaggtagagaagcattttgggcacaaacaattactgatagtcgccccacattaagactaattattgaaggaaaaaattttgaaggattaatagatactggagctgataagcccattattgctggaatacagtggcctcggacatggcctttaaaccaaacaaagatatctcttcagggggtagggactgtaacgatgccacaacagagtgctcaatggctcttgtggcaagtagaagggatggtaggaaaattctggccttatgtccttaaaaatttgctgataaatctttgggggcgagatatacttcaggagatgggggtattcatacaatctatatggcagggtttttactaggggtcactgttgaggaagacaagagacagaggacccctcaaataatttggaaggagggacctcccatatgagtggaacagtggcccctatctcaagaaaagctaactgccctgactgaaatagtaatagaacagttaaaggctggccatattgagccatctaatattccatggaactcacctatttttgctataaaaaagaaatcaggaaaatggagaatgttgactgatcttagacgcataaatgatagaatgcaagatatgggcagccttcaatcaggcttgccctctcccaatatgataccgaaaggatggcccttatggataatagatctgaaggattgtttctatactatcctgctacaaccagaggataggccatactttgcattttcattaccttcaataaacttaagagccccacataaaagatatcaatggaaagctctctcccaagggatgaaaaatagtcacaccatttgtcagcaatttgcagcagcagtcatccaaccagttagagaccgctttccacagccctatattatacattatatggatattttatactctcacccagatgctggagtattagaaacgatttaaggactatgtctaaggcattagaagatcaaggattagttgtagcaccagataaaatacaactttctccacccttttcatatttaggacagacagtagagcagacagaaattaaaccacaaaaggtcataataagaagggatcaattaaaatccctgaatgattttcaaaaattactgggagatattaattggcttcgacatcatttgggaataggaactcatgagctaggggaactttttatgatactccgaggagatcctaatcttaattccctaagataattaactccagaagcagatatacaacttcaaagggtggaatctgcaattgaacaatgtagaacccaaagaatagaaaagggtcttcttattgaaataaccatcctgccaactccagagattccttttggagccatacatcagcaagcagggatcttagagtgggtattcctgccgctgcaaaccaaaaggtctgtaaccccttatgcacggcttgtagcgcaacttctatcaaaggcgctaaaaagagcactcgccatcagtggacaccttcctcaggtgatccaccaaccatatactcaggagcagattgacatgttggtaagtaatgacccttcctggcagggggtgttatcaatatatcaagggtgtctggagaacgtttttacacaaaaaatctttcaattcatgactccttataagtggatcttccatcggattataaaaaatcagccattgcccaagacattaaccgtctttactgatgccactaagaatggcaccgtggcttattactgccctcctgacactaaaaggatcattaatactccattccagtctactcaacaaaatgagatttttgcaattattgaagttataaagcaatacaattgtcctctcaatattgtctctgatagcaagtatgttgtttatgtaattaactccatagaaactgcacagttaaaatattccactaacctctctatttttcagctttttcacgaattacaaaatgcaataagagaacgttcccatcctctcttttgcatgcatgttcctgctcatacttctctcccaggtcctataatagaaggtaactccatagcagatacagtaattatcttttctttttccctactcgaagctcaacaatcccatgaacatttccatcaggtctgctaatatgttaaagaaacaatttcatatcacacaagaacaagcacggaatgttgtaaaatcatgtacaaaatgtgtcccctatcttccctttccgtgtatcacctccactaatccgagaggccttcgtccattagacatatggcagatggatgtcactcattatccaccttttgggtgtcttcactatatacatgtaactgtagataccttctctgggtttactatggctaccccccatacaggggaggctgctacccatgtcattgatcatttattgttttgctttagtattcttggtattccaagacacctcaagactgacaatgctcctgcctatactagcaggaattttgcgcaattttgtctcacctataatattactcactctactggcatcccatacaatcctactggacaagccattgttgaaaggcgcaacaaggat
>pCi90	Score: 2149	SubGenes: 5LTR PBS CA NC DU Prot RT IN TM PPT 3LTR
tgttgagggccgatcttaagagtctgataagggtttaagatccaaggcagagtttgacctctgctcaggctttcaccccaaagggctcagggattaagtggtatggctccccaaattccttcctgataaagaggtctctgagacatcccttctctctctttgaaccttaggtttacatatttactcctctatgcaggtggcacctaggagcctgggaaaaccttggaatctacagcccaatctaggaaccctgattgttacatcctcagcagatgttctggggagtatctcacggggaggactctttgaagttagactagatcttccctatatattctgtgccctcagatgaataaactgagtcagtaattctactccgcttggcccatgtcataagttatttcacgcctctctgctcggtgtacaatctgattgcgggcaacaaattggcgcccgaacagggactaaaagtcagagtgaggtcggttccttgaacacgctccggaggaagaaatccttgctggtcactatgccaggaaacaaggtcctgaagtggctcaacgccgcggtactaaggtaaaaaggaacgagggtcattacaggtttccccatagaaataataggattatggggggaaatcaccaggcttacgtgggagattataaaattaaaaaaaaattgattagaaaaaagtttagaaacaggctcggtatttagagcataagatatagtgtcgctttggaaaggcccacatatatactttcgatcttaagaggcgcccttaagatcaaaactatgggtcaagtacaaagtggaaaaagagatagagagtattacctaagattactaaagaaaatagtgaaagaaaaaggtttagttattccaaacagtcagttacaggaatttttagaagttatagaaaaatgctgcccatggtttccaccagaagggacaattgatttagagaaatgggagattgtaggcaagcaactaagagaatattacagagaagagggccctggtgcattctcgattgctacctttttaatgtggaatgtgctaaaaatatgtcttacgccccggataaagtactagtggctgagaaagtgatacgggcagataagggggtaggaacagatgaggaagaagaaatgcataaagcctttgaggaatgattgagcatagttgaagaggagagggaagactgtattctgttatacaacagagaaatgtgcattcccctaagcaacagaaagatgtgtgtttaccttcagttaaacaacagcctgggagaaagttaatatgtaagggcttgttagaagagacaatacaaagggcagaaagcagaggggaagaagtgcctatggacttaaaattagctatcccaaaaagcatgatgtttccactatatgaagaagagaatccagataatcctggacagatgattagggaacataggaattttgaattcaaagttttaagagaattaaaacaagcctcagtacaatatgggccaaacagtccctatgtacaaactttattagattcaatagctaatacagccatggccccatatgattggtattcattagcaaaaacatgtttggagccaggagattatctaatatggaaatcagaatttattgagcaatgccaagagcaggcaggatacaatacaagaacattgattcctgtttctttggagcagctcacagggacaggaatgtttactgcactgcagcaacagctagattatccacttgtagcatatgaacaaattacgaaggctgcacgggggcatggttaaaggttcctgggaaacaagataggggagcctcgtatactcagataaagcaaggcccccaagaaactttcccagattttgtagcccgacttacgcaagccatacaaaggagcatttctgattcaaaagcagctgaaatactccttcaaaaattggcctgtgaaaatgctaatgctgattgtaaaaaagccttacaaggcggcaagtccaatatggatattacagaaatgattcagcggtgtgagagtgtagggaccacgcaatttcaggtacaggctatggcagcagcccaagcagaaatgctagcagctgcctttcctaacaatcagagggacctgagaaggttaaaatgttttaattgtggaaggcctggccatataaaaaaggattgtagggatcttaggaagacacgtctcagccccctactactccttgtcctaggtgtcaaagaggaaatcattgggcttcattatgtagatctacttcagatgttaatggacagcctttaaacccccggaggggcccgctcctgcccgccaaacaataggagcagcgctttcattgattcaaccagtccctgctccatgcccacaagacttacagtattagaccttattcatgccaccccaggtagtgccggattagatttaagttccactcttgataaaaacattggagatgaagttgtacgtattcccactggagtacatggtccacccccagggatggtgggtttaatcttaggccgtagttcccagacacttaggggactcatggtcattcctggagtggtggactctgattacactggagaaattgaggttatggtttatgcttttcctcgttgtcgttttgtcattcaaaaaggggaaagaatagcacaaatgattgtaatggattataaaaaactggggaatatgacaaaaaaggtaagggggacagaaggatttggtagcacaggactgttttggcatagaactatcacagatgccagaccaactctaaaaatagagtacaaggaaaagaatttgaagggttaatagacactggagctgataagtcagttgtcaccttacgggcttggcctagaaactggccactagatcaaggaaatgtgatgttacagggaataggagaaatagccgctcctgcacaaagcgcggcatggcttacttggagagtggaggggcagcaagggagatttagaccatatgtattgccacaccttccatactgcctctggggaagagatttattgaaacatatgaatgttactgtaagtagcaaaaatttttagtaggggtcacggtcgaaaagaaaagaacagtacaggttcctaagataacatggaaagaagggccccccatatgggtggaccagtggccccttagtctagaaaaaattaaggctcttcgagatattataaccagacaattggcagcaggtcatatagaattttccactagtccatggaattctcctatatttgctattaagaaaaaatcaggcaaatggagaatgttaacagatctcagacaagttaatgctcgtatgataactatgggaaccttacagccagggctgccttctccgattgcaatcccggcagactggcctttgtgggtaattgatttaaaagattgtttttatactatacctcttagagcagaagattgtaaatactttgcattctcattaccatcagaaaatttgaaacaaccttaccaaagatatcagtggaaggtgcttcctcaagggatgaagaatagccccaccatgtgtcagcaatatgtagcagatgctatagatcccatcaggaaaaaatacccccaagcatacataattcattatatggatgacatcctttgtgctcatccacaaaaagagcaattagctagtattatgggggacatgtttacttaccactcttagagatcatggattagagattgcacctgaaaagattcaaaaggcacctccttacttgtacttaggacaattagtagggatgaatgaaattcagcctcaaaagatatgtattagacaagataaactaaaaacattaaatgattttcagaaactcctaggagacattaattggatcagatcttatttaaaaatagggactcatgaattaaaggatctatatgatattcttagaggagaccctgatcctacatctcctagaacacttactacaaaagcaaaacagcaattagaaaaaatacaaaaatcaattgaaactgcaatggctcatcgcatagaatctggtgtgcctttagaagttacaatattagataccccagatataccttttggatgtatacatcagaaagacaagttactggagtgggtttttcggccttcacagccaaaatatacccttcaaacatatccttctatggtagcagacttggctaagaaagcctgcaaaagaatattacaattagttggaaatgcccctagtattatacatcaaccttatgataaaaaacaaatagaggaattgctcagtcaagaccattcttggcaggtgcttcttactatttttcaaggggaaatagataatacataccaatacccaattttacaatttgccaggaaacatcagtggattattaacacgatagtgcaaaaggatcccatagtgggagcactctgtgcctttactgacgcttcctctcatcacatttcaacatattttattcccccgatgagagatatgcagcacatacaccatttgattctacacaacaaaatgaaatttatgctataatattagtactacaaagatattctggtcctcttaatatattttcagacagtaaatatgcagtaggaatggttaataacatagaaactgatcaaattaaagtctcatctaattataatatattgcaactttttatgattttacaacaaactattcgggaatgaacttccccagtatattgtacacatgttccttcacatacggagcttccaggacctattacacatgggaatcagatagctgatgacctcactagaccaaccctgttaatgttgtctgttgaggaagctaaggaatcacatgacaaatttcatcagtctgcctctatgttaaggaaacaatttgggattactagagaacaggctcgacagatagtaaaatcctgctgtaaatgtcttccttatatacccacaccatataaaatggctgttaatccacacggattatattcaggagaaatttggcaaatggatgttactcattacagcagttttgcaaagttacaatttattcatgtaacagtcgatacttattcttccttcactatggctactgcacaagcaggggaagcagtacaaaatgtcatagatcatatgcttcattgcttttctatttctggtgtgccctcagttttaaaaactgataatggccctgcttatgtttctcatgcatttcgtacgttctgtcttacatttcatattcaccacattaccgggattccttataatcctaccggtcaagcaattgtggaaaggaaaaatagatctcttaaaacatttcttcaaaagcaaaagaggggagaagccaggggtaggccacgaagacaattggctcaagcagtatatgctttaaattttcttactcctgatagagaaggctgtaccccagctgaaaaacactttagattacataaggggagtaattatgaggaacaaaagactcaaaaaagagtcatgtggaaggacccaaaaaccaatcattggtttggaccagatagattattgacctggggacaagggtatgcttctgtctttccagatggtgcagaaggaccaatatggatccctgaacgtaacatcagaatctgtctcagagatgacctggaggtttcagagacttcaaataccaaagaggaaaaaggacataagaaaacagaagcagcgccggaggcgatagcgaggagcaagctcggcaggatggctgctgcaactgatgatgctgttacaaacaatgactattgaagcaaagactttacagctttggtcatacattaacaacccccgtggccgagactactcacgtgggatgatccagttattgacattatacccgcaggacaagggcagaaatttttggacaaagggattggagaattaaagacttagaaatgaaggatgttttaggatacaattttaaaggcaaaactggcacacccccaatatgttttggaattaatgtagactttatagattattgtgttaagttagaaaatattactcactctgctcaatttgttcctaggggaatagtttggaatatatctatgtttggtatggaaactactagatctgtgaaagggccagctcatctttctccctggccagattgttctaatatctctgtatcgtcagcatggcataaaattccaccttgggtaaaatgtcatactcagtataggggtgtagctaattacaagtgggaaaaatttgaaatatggaataaattagatcatgatattgagggtgcaagacaggggtggattatgccaggaattatcaataagaatggtgtacatcaggaaaaactttggttagcaatggcagcatttgatcctatatacttacatgctgccactccctttaaacctgatattgctcttttttataatagaacaaagctagttgcctgtttacccaggcatcaagcatttcttttgggaagacccaacatcacactgacacctgatgggtattataaaattgtatgcaaaaattgtgtagtaaatagatgcttatattatgcacatggaacttgggaatttgtagctatgatattagaaagacctaaatattctatatttcctactcaagtacaggagggatggtttttagctcctgctgatcaaacattgtactatcttaatcgagagatttctgttagaaaaaagagatgtgtccaatgtgtcgtttggggagttgtgtccctggtatcacttatctcatcccttgttgcatctgcagtaacatttcatacatttacacagcaagtgcatgatgcacaatacactgaagcattggctaggaatgtgtcattggcacttcacacacaaaaggaaattgatttagattttgagagaaaattggatgcattaaaagatgctgtggaatttattggggatgaagttgcagaaatagaatttagagctactttaaaatgtgattatcactttactatggtatgtgttactccttttccatataattctagcattgtaaattggaacatggttaagaatcatttagaaggtgtttggcataatagtaacctttctgctgatttgtcttttcttgctaatatcacccaggtgattgtagatagtcactcctgggattaacccaaaaaatctggctgtagagatcctgaaaaaattaagtgagaccaatatatttaacaatttatctgccttgttacttcacgcattgtcttgggcaatattattcatcatattatgttttattgtcccctgcattgttaccttaattaaatcaaggatcacagtgttgggaacggatgttcatcacctcaagctccttgctaatttgagaagggaggaagttgttgagggccgatcttaagagtctgataagggtttaagatccaaggcagagtttgacctctgctcaggctttcaccccaaagggctcagggattaagtggtatggctccccaaattccttcctgataaagaggtctctgagacatcccttctctctctttgaaccttaggtttacatatttactcctctatgcaggtggcacctaggagcctgggaaaaccttggaatctacagcccaatctaggaaccctgataaggaggaaattcatgattgttacatcctcagcagatgttctggggagtatctcacggggaggactctttgaagttaggctagatcttccctatatattctgtgccctcagatgaataaactgagtcagtaattctactccgcctggcccatgtcataagttatttcacgcctctccgttcggtgtacaatctggttgcgggcaaca
>pCi96	Score: 1605	SubGenes: 5LTR PBS CA NC Prot RT IN 3LTR
tgttgcgggccgtttagccctctgctggatgacgtgtccttacgaatcgggttgaggcgccacgactgcaatactggtagtaacttacacaatcaagaggcggcggagctttgtgctactgccacgtctccgttagccacagcgcagtatcacgtggctgttccccccacgggggggggggacggcgtttagcagaagggatatagggccttcctcttcccctctctatttcgctctactgctcgctcttgcgtgggcttgccctcgctccttccttctaaccttttccgataagagcaaaacctgtaatgattattgcttaataaatcagctgaacacctcccgatcgacttgtcctttcgtgtatccaggtgggctccgaagtggtaagttttgaatctggctgcctggtctcagtaggagacaaagcacagcgacccctgccggtgcaagtggcgcccaacgtggggctcgagagtagcgccaggtcctcctggttcggctggtccgactaggggaagaaggccccttctgcgtgaagggaagatgggccagacttttattaaagtctcagattgggaggtgttaggaaaggaggtagagaagttagtcaaacgagcaggattaggtgtggaacctagggacgcccatgcctttattgacacaatctttaaatgttgcccgtgggtacatgttaacaggctcgatttacaaaggcgggctgtcgtgggttcccaaatggcttcctttgatgagagcaaccctggggttgttcctcctttacatcatttgatatattctgtgctacagacacagctatctggacctcggctgcaccctttaagggtggacgcagaggcacaaacaaaagggagagagctggaatatcccaacgggctgcctccggaaagtcctgaaaagccgactccggcggaacctacaagagcaaaaacaggaagctctcctatgggtggggtacgcgaagaaaacaaggtgggaaaatggccgtgggtgaggacggaagggaggaggaggggcattcggacacgtttcctccgcgccctaatggcttaggccttccccttcagcgcctccattgggatccaggcggagcctccctcttagcccaagcttgtaggcaggctctggaagaaggggatgaggacgccagggagtggctagatgcgtgcgaccaaggacgcacgtgggcccccttggagtggaagaagctgaaggaactgaaacaggcagctgagtcatacgggattgactccccttatgtaaaggaactgttagccttgctagctcgtagtacaatcctcactcccaatgactggaaaacgttagctaaggtagttttaaagcccggggaatctctccagtggatgaccgcttttgcggacattgctaagacctttgttcgggatatgcagagccgtacccctcaggcagattggcagaaaattgtgggggtgggcaaatatgaaactaatgaggagcagttgaaatttgatgccacagtctatgctgcggtcagccaggtggctcagagaacttttcaaaagatacagccatccgggaaggcaacgcctgcgctcacaaaaattagacagaaaccgtttgagccgttttccgatttcgttgcgcgcctacaggcagctgcaatgaaactgataggacaagcagaagctgctggcctgattacacagagactggccagagagaatgcgaatgctacctgtcaaaaggtgctagtgactctagactcagaagctggatagaagagatgataaggaaatgtgagcatgtcggttctgctgcctttcaaatggacgccttgactgcggctttgtccgctgggataatcaaaggcctacaaggccaaggccgaggcacacgacgggagaaccgggtgtcctatgggtgtggaaaaccgaggcatgtgaaggcacagtgtaaaagcggagctagaccaaaagtgatttgttacaattgccgcaagccaggacattattcaaaagaatgtaggaagacctccttgggaaacgggcaagggggccccttgagagcccctacccgatcaaacaatgggacaccccagggacgcaagcgttccctgtaacgcaaagttccccgactccaaccccgtcattgctgagagaataccagcgactccttccctcctcgggcaaccccttagggctgggtaattctgccgagtggaaccaagagacacagtcctaatgcctactgctcccctcccctctgactggccggccgccttggtggtgggaacaacaaattatactcctctgatagttcatacaacagtgctcacccgccaaggcagaaaaatcttagtcaccaatgtcagagatcatactgtgcttatagataagggagatgtggttgcgaaggcattgccattgatccacgagaccccagaggtagactggatgcaacatgttgagcatggcaaaccttgggctactctaatggtgaacggctgaccctttcgaggtattacagataccggtgctgatccctcggttattccatcccacatgtggcccccgcagtggcttttacaacaggctgacacccaagtacggggagttgggggtacacagattgctcaattgtcgaattggccattaccttggaattttgcaggaaaacaaggtacctttagccccttggttatagataggctgaattactgcctctggggacgagatactttaaaggctgcagtgtacatcccagaggcgcatttctgataggggccattgagaaagtatataactcctccgacccagttgtgagggacatgattgtgagggacatgctgaaccaggaaggggccggattggaggtgaggaaggctgatgccaagaggaagtgggaagggtgctgcaacgaggtgtgctgaatacccagggaacctcctccctccatggggcttcgcctgggcaggcgggcttctcacaggggataatagggacagctcttcctgtattaagttagttgaagcattactcgcttgagctaatggctgaacaaactgtttgaaattacacctctctgtcgactccactccttcgttatccggggacgcctgaagactgcaggtgagtatgacccaggcagccctcctcaagtaacgagaacattacaccggtctgggtccctcaatggcccctaactgcagaaaagacccaggcactcaaacaaatagtggcagaacagttaaagaagggccacatagagaaaaccacaagtccctggaacagtcctgtgtttgttataaaaaagaagtcaggcaaatttagaatgcttgttgacctgagacaggttaacagagcaatacaacccatgggagcattgcagccggggttaccttccccgaacatggtcccgaaaggatggcccataactatcatagatattcaggattgtttcttgtccatcccatgggcaccacaggactccccccccccgatttgccttcactgtgccctcaagtaataatgcgggccctgacgaaagatatcactggaaggtgctcccgcaaggcatgtgtaatagtcccaccatatgtcaatactttgtgggagtcattctagaacctataagacaaaaatggccacaaagtgtcattcttcactatatggatgatatcttgctcgcctctcaacaggctgtcgctctggcaagcttggagaagcaagttatttctgctctggcctcctatggcctacacatagccccagataaagtacaaacctctccaccatttaaatatttgggtgatactatgagagacctcgtcatcactttagaagttcctaagattgacgctaagagtgttgacaccctaaacaaatttcaaaaactaataggacagattcaatggcttaggaacaaagtgccagtacctttctccttcatggcacctctctgtggcatattaacgggggattccaatctgcagtcccctcgacagtggacccctgaggctttacaggctctccaaaggatcatacagatagctgcccgctcctttacctataggagcctcaacagcctttggaggtgactgtcctgaacgaggaacctccttatggcattatacatcaggggtgtaatacacaagaatttatgtatgtgaaaagaggatcaacctctttacccgacagaaatgaactaataggccagtttgcattgcaggcccttcaaggggccacgcacctcagcggaaggacgcctgtccttcaccctccgttatcctctgctgagcttgccttgctggtccaggagtcttacccttggtttttgtgcacccagtgggcagcgatagattttaagacttcctccttactgccccctctcttgcaaccattcacattaatgacaccttcccgtgttgttcaaatggaacctgtgaaaggcccaaatgttttcacagatgccaataaggaaagagcctctatataccatgagggtcgaagaagtattaaggttcttgatattccccaatcttcgacccagaaaaatgagctgcaagcaattgtttacgcctgtcagcagttccccgaagctattaatattatctctgatagccattacgcagtaggagtgaccaggcgtatagaggatgccttgctactgcaagaaaaaaaccccataattacattgcttcgtcagctgcaaaaggccctttggggctggacaaatccggtgtacatattacatgtttattcccaccaacctatttatggtcccatatttgaaggcaatgatattgcgtatcatgctctaacagacgccgtttcctctatgcctcttaacagcagccccctcagggcacatcaatttctccatctaccagctgcttcattgcgccagctttacggccttacccacgaacaggctcgcggcattgtctgctcctgtgcccgttgtgtgacatatctccccctgccacagtcgaaggccaagaatccccgaggacatgctcctaatatactgtggcaaatggatgtgacccatgtagggccggttgccgtgcatgtatctgtagacaccttctctggcttccttcttgccacggcagcacggaaagaaactacccaggccgtcatatcccacctatttaggtgttttgcaaccattggccttccagcttctcttaaaacagacaatgggcctgcttacacttcctcccaatttgctcaattctgcctccgtttcagtatccatcatgttatgggcattccttataaccctactggccaggccgttgtagagcgtgctaaccacactttaaagactctcctttttaaacaaaaagggggaattggtggtggctgccgaggacgatggctgtcccaaagtgaacattgatatggcccttttcactcacaattttttgtgcttcgatcgggatacatccctcaccccagccatgaagcactttgggctcttaatgacacaccctgcaaacacgtcttctgaaaaaaccgtgcttcaagcaccccaagagaaaaagttcataatgtggagagaccaggcagggaagtggcaggggccttctcagatcctgctggagggaccagggtttacttgtattacggatgaacatgaaacaggtggtcagagatgggtcccagcctggtggatgaaacacattgatcccgctggagaggaaaaaaccagcatggagaagacgtggcagacggaggaaccagaagagatgacgggcaccctggtgttggcacctctctgtcctggctcaacaattcttgctcgtcagcctcgtgttaagtcatctgtccctacgaactgcaaccgacctgaaggaagatacagaaagatgggtagtggtgcctggaggtcaattacaaatgaccacattggaagaagagacaccagagatactattggcaggtaatgcctccttgcttctaagccaccacttattgagcttatcttgcccacaataaaggaaaatcggacagcgaattggactgtgcgaggtatcccggtgtgtgtcaccatggcagaaaaaaacctttgaagcaaaagatgacctgaacagctgtacacagcacctgtgtctcttggcaggacatatggatatttggaccctgcacccttaccagaacaatagctgaggacactctagagaaactaacctgacaatgggaggcgtgctttgtgactattatggcaatggatctaagccgatctataggccgtgccatatgggagatcaaacgcctttacatccgccttttgcccgctgtcatgacaccctcccatgcaccagttatattgccaaaggataccaggcagacccgaggtggaatgacacattgggagttagagtaggggcatgggtaataaagggtcacctcaaggtgggcatggaactggcagaaccggtactcagttaccacggaatccttcatgctggggtctggaaggttgcgactgccatggttcagaatgtgtcgatgaattcctcactatgtgcttacgtgtaagctttctgcaaattcttgtaaggaccccacgtttcaacagtttcgtgcatactttggggtggatgctagtaattacactactaactcccggccccaggaaaactgtgacatgatggggtataggtttcaggcacaggcgattgggcctcgtggttatggattcttggtgtgcaacaagagccgcgtgaaggccacagtgaatgggacggagctcggccatccagtattccatatacaaaccgagcagtgcaacttaaccaatgctattggcccacaagccttgccagtgaacacaactgtgttcctggtgggagtccgccatgtgacatacttacatgcgtggcaggtcaaagctgacctcttggttctccatccgagggcccgacatgattaaacaaaaagggggagttgttgggggccatttagcccctctgctggatgacgtgtccttacgaatcgggttgaggcgccacgactgcaatactggtagtgacgtaacacagtcaagagacggcgaagctttgtgctactgccacgtctccgttagccacagcgcagtatcacgtagctgttctcccccatgggggggggggcgtttagcagaagggatatagggccttcttcttcctctctctctctctctctctctactgctcactcttgcctgggctcgccctcacttcttccttctaaccttttccgataagagtaaaacctataatgattattgcttaataaatcagttgaacacctccagatcaacttgtcctttcatgtatccgggtgggctccgaagtggtaagtatgaacctggctgcctggtctcagtaggagacaaagcacggagaccccggccggtgca
>pCi108	Score: 1417	SubGenes: 5LTR PBS NC Prot RT IN TM PPT 3LTR
tgacaggggcgccctggaccctggcttcctaggaagggtcgtggtagacccccggccgtaggttgctgagttacgctcagctgacggtcacggggtggctccgcctctaggatagaacaggggaggggcgcagagtctcatgaggctcggaggggtgggctcttgtaagtgtatataacgggctaagagcaagggatcggggagtcctctgcaataaagatcttacaccgcactcgcgtcctgtctggtccttgagcccatcttttccccagggtgggtccggagacgtccgaagcctagctcccaggaaggagaagtacctgaaggatccggcccgggtcaagtggcgcccgaacagggacctgagctcctcttcggcgaccccgccaggtacgggtaagtaccctctctccagtgaaagagaggaagggaccgacagcctatgcagatcggggctgcatagagggaaagatgggagcacgatacggtaaaggaattaagccggaggataagcgagtgctagtcctacaagtgtataagctttgtagggataatggggtaaaaatacagctgagacgctgtcaggaatgggtagaaaagcttatagtggtgtctccgtggttacagaaccaaggggttgattatcaaagatggaaaatagttgggagtcagatgtcctcctacgcagagacagaaccagggtttttaacaccagaggattttactctttatggcattgtgactttcgccctctctccgtgccctccgccggtaatagtagcggaggagacacaagtaggagcatctttattaggaggggaacaagaccttgagggtcaagaggagccatggcctgagcctcctaagccccctgaaataccgtctgcaccatggccgagtctggagccgctccctccggagccgctccccccgtatgtgccacgttggcagcagaaagaggaagttccacctgtggcgcagttagaattccagacagaggaagttccgcctgtggcgcagttagaaatgcagatacagcaattacaggcccaaataaaccaaatgcggcttgataaaagagggaagaatgaacgggccccgcaggcctcacttttacagcattcattgcgagaggccgccagggatgggcaggtagtagactggaaagagtggggacaagaattcccaatttttgtccagggaggtgccggaggaggtggttggtctcaccgaccagtgccctacaagttcatgaaagatttgaaagaggcagtaaaattatatggagcaggctcttcttatgtcaagcagctgttgcaatctactgtggctgtggccgcttggaccccaggggattgggatgaaattatgtctgctgtattggagagtgctgcttacaccgcctggtcggcgtatagacgccgagagtctaggacctgggcggagattaatttccctcagaatgtagaagataccattaatatgctaactgggtatggccagcatgctgggctgcaggcacagctcttactcccagaccttgtcatacaaggtgctcagatagtggcgctaaaagcattggatagactaggggagaaatcgcaacctcctttaaacaaactcgtgcaaaggccaaaagaaagtgccatggaattcgcgtcccgagcacaagaggttgtggaaaagagatatggagcaggagatgttgcccaaaagctgctgatacagcttttcaaagaaggacttaaacagtcacgagggttgttgtcaaagttaccaccagaccccacatgggaagaatgcattgatgtctgcctggaggaaggtcccttacctgatgcaggcatggtccaggtactgactgaggctttcgctgcagcgcaggcagttaacacggggactagagcaaaggggacttgtttccgttgcgggaaagcaggtcattttcaaagtcagtgtacccagggtgccccacaagtccgctgttttaagtgcggaagggcgggacatattaagaagtattgtagacagggaagaaaggaaagacgtacggggttacaggagaggcaaccaggaaggcaagagaggaaaccgcagggaaacgaacggcgggtgccttagcccgagaagggacacccgcagctacaacctcgggcggtaatatactctaccctgtccaaacgttaacattgggaccatggacaacgagtacagtggaaatagggatggccactgagcccagattaatcattgggacgtcacggatgaaagatgtcatagtacatacccaagtgcagaaggctggccagaaacacatttttctcaccaatcctcatgcaacgtcaatacgcattgagccaggtcagccgatcgcagcttctcttcccttagccccacagaaacaacagaattgggtggcgtggacacaaagtataggacaggacagaccccaattggaggtgcgggttgaggggcgactaatcacaggcctcttggacacgggggcagatatttctgttatccctgagagtgaatgggacaaagcttgggagctaggacctaggggctctgtgacaggagtaggcggcggagccgttgggatgcgatctgttagactgctccgatgggacagtgagggacaggatgggttttttcgtcctatgtgccttacaggagtgcccatagctttatgggggcgtgacattttggagcaaatgggagctgttttgactactgaccctttaaactaatgtgggccactggggggccacaacccattccccttaagtggaaacatgaaacaccaatttggatagaccagtggccactaactacagagaaaattgaaggccctaaataatatagtaaacggtctactacaggccaagcatgtgcagccctcgcagagtccttacaactcacctgtgtttgttattaagaaaaaatcgggaaagtggaggatgctcattgatctcagagctgtcaatgaggccttatacccatttggtgccttacaacctgggctccccacacctagtatgattccccgacattgggccattgcagttttagatataaaagattgcttttacagcattcccttggcagagaaggatacagaaaaatttgccttctctgttccatctccgaattttcaagagccttatcgccgttttgagtttactgtcctccctcaggggatggctaacagtccaaccatgtgtcaggcttttgtacaggccgttctccagcccctccgggaggcccatccaaaggcaatgatcatccattacatggacgacatcttgctagccagcccgaatacacaggaaacggagattttgttacaacaatgcctaggaatgctagaacgagcaggtttagaagtggctcctgagaagatacaaaagggcgatccagtctcatacctaggccaccgagtgactgagactgccatttatcgtccatggcctcaaatagatacttccaaagtaaagacactcaatgattttcaaagattgattggtgccatacagtggcttcgaggagtggtccctatctcagatgctgtcatgcagccactttatgattgtcttaaagggccctctgctttaacttctcccagacaatggaccacgagcgccctcgaagcaatacaatatattcagcatcagtgtaaacagcaagtacaacgtagagatttgcaaacccccctctacgtcactctcttacaagatgaatataaaggcatgttggcagtgatctatcaacagcacggaccgcttatgtgggtttatccagacagagacaaaaaagcactccctaatagaatggaaacccaagctcacttgctgctaaaagcaagtgccacggcacgaagggttagcggtaaggaacctcttataactcttaatataacccctcaggtgctacaggagctcgctttaactagcgaagcttgggcggtcttacttgttacccacaccattctaccgttaacgttacccccagctttacgtctgtggcaagctgttccccttcaacgtcctagcactataatagctacagaaccagtgcagggaccaaatgtgttcacagacgccacaaaacacctaaaagcagccttttacatcccagaaaggaaggttttacaagtgtatgctaccccctacaattctgctcagcagaatgaattagcagctattatcagcgcttgtgaattcttagcaaaagaatcttttaatcttatcacagatagtatgtattgttatcatgcattccagcatttacctgatgctgccttggcacggtcaccttcgtccgtcctcccgctctttcagcgattgcagcagcacctgctgagccgaactacaccgatttatacttcatgtccgctctcatataggcccatacggacctttatatcagggcaatgccgtagcggatgcggctttacaacaagcccctactgatgtattctttatgacaccttacacggctcatcagaaattacacctttctgctcgcactttaagaacaatgtttggcattcccagagagcaagccagacaaatcgtgagagcttgccctaattgtgctccttttcgaccaccaccccctataccgacttacaatccccgtggtcaaacacctaatgccttgtggcaaatggatgtgacccattttcaaactactcttattcatgtgtcaatagacacttattccggcttccttatggcctccattcaacctcgtgaaaatgtctcaagtgttcgtgctcatctgttatattgtttttccatagccggtctcccccacacaattaaaacggacaatggtcccgcttatcgctcgcgctctctcgcgactttccttgctgaattcggcatacggcacgtgaccggcattccccataatcccaccggacaggccattgtcgaacgagcccaccaaactttgaagcagcttcttgttaaacaaaaagggggagtcccaggcagactcaccagggccctccttgatcaggttttattcactttaaatttcctgcaagtgactgatgatggcctaacccgagctgagtggttttttcgcccacgtgataccggtgtgcacgcaccgtctttggccccacggcaggagctgctggagcaaggcgcttctgttatgtggagagaccctgagggtgtgtggcatggtccagatagggtaactttccgggggaagggttatctattcgtgtctccacagaatggagaaggtcgctgggttcccgtccgctgggttagagaactggagaaaggagcggacgcagagaaggaggcggaagcgaggacgccgcggacgtcaatccaggaggctgaagaaggagaataggaagcggatctcccactgtgttttctctttggccattcttagtcttggccttgggtgggggttgcccgtcggcgccgaagggcgttcggcgaaacacctggttgcacagctaaatcacactgctaagccctggactaaccttaaccaggagcatacctattgggcactagtacgacacttcccccaaccacgtccagttacttggaatggggatcctgtttccctagttgtggtttccaatgcttcactcctcatgggcggaggggtggaacggccagttatttcccatgaacaaaataagaccgttattatgaggagtcccacactacccatttgcctcagcaaaggtgcccatgccggttgtgctcaggtagaaaatgataccatcactgagttaccgcatggaccccacggttggatagggaaaggggaccatatacatttttatgtcttacaacatcagcgtagcacgctctatcagagacatcaaaattactcactgtggctgaaccataccaactccgggttcagtaacaacagcagccatagttacacccaaaatgtcactagcgggttttttctctccccactccctctttgcaccccttcccctaacatgtttgtaggcttccaaatctgttctacagggcatcaagtagatggcgagaacgtgaacgggactcaactctactttctggatggacaaccgggtccttggtttgcggccccggtaccccatgtgcaagccctcgaggacctatagcccatgcacatctgtggaaattggctgctgcctttgcacctttgatccatttcacagataacagtgcacctctatctgacaacagcactcttcggaactggtggtgggacttgttattttcagcagggcgtacttgcaacagccatggtcaattaggacactgtaacgattttaacgtgaccatccagacgacttcggatcgtgacatgttttggatctgtcgtaatggcaccatcactccctcctctgcagaatacgctgtacactgctccaacggatcgttctccaataccttacaatctacagacgtagcctccaacgccaccatggtcctccttcttcgagtgccgcctatcacctttgtgccagtgttaactacacaaccttttgcgcaatcgcctatagagagattcctattgcgccgctatcggagagaggtgggaggtctcgacctcatcaaccttgcactaaatattgctgaagcattagatctcgttctggtgaaccatcaactgagtcttctagcacggcatttggaggagttcatggaagaaaccacccaagcgtggactgtgcaacaacgatttaatcgtctcctgttaaacaaggttgagctcatggctacagtgttagctgatactgtgctggaggtgactattgccgaaaagctttctactgttggatgttcttatgagtttcaaccgcccatgtgtgtcactgcacttcatcctaactcttccattgactcgttgattaagaacttgactgactttgagcaaatagaagattgccttggtcaattggacattgttttggagcatattcgcaatgtcacccgccaaacaagggataatctcttccctgattccccttttgatcaatttttcagctggttacataacttggggtttttgcatctccttttgtggctcttctatggtgcgggcttcctgatccttgtctgctttattgccccttgccttttctcttgttggctccgtgtgctgcggcactctcttgaaagcttcaaagccgacatctccctccctaagaaaaaccctgtccttgtttaaacaaaaagggggagttgacaggggcgccctggaccctggcttcctaggaagggtcgtggtagacccccggccgtaggttgctgagttacgctcagctgacggtcacggggtggctccgcctctaggatagaacaggggaggggcgcagagtctcatgaggctcggaggggtgggctcttgtaagtgtatataacgggctaagagcaagggatcgggggagtcctctgcaataaagatcttacaccgcactcgcgtcctgtctggtccttgagcccatcttttccccagggtgggtccggagatgtccgaagcctagctcccaggaaggagaagtacctgaaggatccggcccgggtca
>pCi118	Score: 1196	SubGenes: 5LTR PBS MA CA NC Prot RT IN SU TM PPT 3LTR
tgatccttatctggtcccaaaagcaggattaaccaattgcttgtttggcttctgtaacttctcacttatgtgatccctgacagtttactctgtggcttctgcctttataaacccaagctctacccctaatcggggctgctcaatctgggtgtgtaccccttgcagccgcgctaataaatccacatttcaaattgtgtctcggtctccctcactgattttggtacattttggaggccccagcgagattcgtggagcactgtgttgctgcagagacccacctggggaggacttcggccttgggagggagggattgctctgttctgagttttaggggagccagcccctgagacgttccagggccccagaactcagggctggaaaaagcctccctccccgactccgactgtacctcattttggccccgtggatcctggacctggtaaccctccggaggtgagtatacccagatttccgttccctggtgaagaacgagtgccagacgcagcagtagcgcttagcccctctatctcctgggcactcgagaagtcgggaccacgcccgtatctggttcctggcttctgtcttagttgtgttggtctattagtttatatgtgtagagattgtgtttttaagaggttctgtttcggggtcatccatctgaagccacctctatttcatactgaaaggcaggtgtcagactggatcgcagacagttttctccagggcagttcctctgacttccattgggaagatgtgtttgtgttcaggcttttattgtctacctgtgtctgtgttctgcgataatggggggttcggctagcacatccaaaacccctttggtgttgtatgttgagtcatcttaaggaagtatatcaggaaggggcggattatggtattacactcaaaaaattgcaacttactctgttctgtatgaatgagtggccaaccttcggggtaggatggccaccacaaggtagttttgacaaacaagtggtgactgatgtttagaaagttgttactggaaaccctggataccctgatcagtctacatatattgatatctggctgacccttgtaacttacccccttccctggttaaaacagaaaggcatcagagtgctagttgctcagccacagaagacttcttcctctagtgaccctcctaaggttcttcaagaatcacaggaagattttccccctccctatgaccccggccctcataggaatggcccccaatctcctccaagattgtatcctcctttgcctctatctgccccactacctgactctctggccttcctgtatcaccccctagccctttatcacccccacacacatggatgggggccaattaccaccatgatgacaaacctgctcctgcagtccttcccctctgggaagcacctaacccagagggtaacccctttctagtctatgtccctttttccactagtgacatctataattggaaggcacagattccctctttctcagaaaagccccaagctttaattggattattagaatcagttttccacactcatagacccacttgggatgactgtcaacaacttctcaccactctcttcactactgaagagagggagaggattcgaacagaagcaagaaaggctgtcctgaagcttggtggaaggtcagtggaagaacatagggatgatgtggaccgggtttttccacccacatgcccaagatgggatccaaatactgctgcagggagggacgccttagacacttaccacgctgtttcctccaaggcctcaaggcaacagctcagaagcccacaaacctctccaaggtctcagaagttctgcaaggtcctcaggattccccaggggccctccttgaatgtctctacaatgtgtatctcacgtatacccctatagaccctgaggccccagagaatgctcgagccctgaatgtagcttttgtctcccaatctgccccagccattaggaagaagttgcagaaacaggagggatttgagggcatgaacatgtcccaacttgtaaaagtagcccagaaagttttcaataccagagacagtccatctgagaagtccaataagcacctagccaaagttttagtagcagcccttaaagaggccctgtcttcttcgcaaaaaagggccgagaggtccccacctggctttatttagagaccaatgtgcttattgaaaggaaattggacactggaaaaagtgagtgtccgaataagagacttcaaaaaccccgaagtattttacccctaggagattgaaggggtccagggtctttctcgcttgacccctgtgaaccctgggtaaagcttaagattgcggggtcacctgtcgattttctggtagatgctgggactgcccattctgtctaacccatccccttgtggggggctacaggaagtcctgcccatggacttccgagcgtacagttgatttgggccagggtacagttactcactcatttcttgttatgtccgactgcccctaccccctattaggtcgtgacctgctccagaagcttcaagccaccatatccttcaggggagattcagcttcacttgacctctctcagaactctactactgattctactccctctatacttgtcactttacctctgtcctctgagtttctgctgcatgaggctgccactatgggtgatgtcagtccacatttgcaggatcttcttgcttccttccttggtgtgtggacagaatccaaccctccaggactggcctctcaccatcccctggtagtggtctaactgttagctactgcttctcctgtgtcagtctgtcagtaccccatgtcggccaaggctcatcaaggcatagcggtccatatctctcagctcaaagaggctggtcttcttgttccctaccattccccttggaatactccccttcttcctgttgtaaagcagagacctctgattgtaggcctgtataagtgaataatcgggtggagaccatgcaccccatggtccctaatccctataccctgctcctacctgctggacattcaatttacacagtcctcaatcttaaaggctttttttcatctatccctttggcccccgctagccagcaaatctttgcctttacctggattgatcctgggggtggcttttcaggccagctaacatggacccgcctgcctcagagcttcaagaactccccaacactctttgatgaggccctacataaggaccttcagtcattccatgcctctaatccaaatgttcccttattcagtatgttgatgatttgctccttgccgtgccctctgaagctcattgtctacaagcaacctgctccctcctctcgctattacaatctctgggctataggcatcctttgagaaagcgcagatctgccaaacttctgtgaactacctcagataccttctctctgaaggtaagtgctcactgtttaactctagagtccaggccatccttgacatccccaccccgactaccaagaagcaggtgcgccaatttttaggtactattggttactgtagactatggatccttgggttcgccaagattgccaaacctctttattctactacagctggctctggcccacttcagtggtcagctgctgaacagcaggctttgactccctgaaacaggccctcctctctgcctctgcccttgccctacctgacattaccaaacttttccatctctttgttgctgaatctaagggggtagccaagggtgtactcacccaaactcttggcccttggcaacgaccagtggcttatctgtctaagcatcttgaccccgtatcgtcagggtggccaccctgtgtccagtcaccctccaaggcactcctcctgaaagaggcagacaagctttctctcggatagcccttctctatcactgcgccccatgctgtggaggctctcctccacagcacccccgaccgctggctttccaattctcgcctcactcaatatcaggttctccttcttgtccagccccgccttaccttctcaaaaacctccgttctaaatccctcaactggcttctccccgatcctggtccccatccctttgacgcccccaaccataattgctttcagatcttggatgaaattcagtctgtccgtcccgacctctccgataggccgttgtccaatccccaaatgacccttttcacagatggcagcagtttcactgattctggtctttgggcccaaaaggctgaacttgtcaccctgacccaggccttacgtttgactactggcagttcagcgaacgtctacactgacagccgctatgccttcgctacagccaagtacatgcagccttgtactgtgaacgaggtctcctgacctcagcggggaaaactattaaaaataaggaggaaattctggccttattagaggctgtctggctacccactaagctgtccatcattcactgccctggtcaccaatcagggaactctctagaggccatgggaaattgtgcggagacaggaggccctgggagttctacctgagtcttgtgttgcccccttatgtcctgttttcgaggcacccccaccctcttactcatcctcggatgattcctttgcaaaacaaaacggagggagtaagaacaaccttgggtggtgggtcctccctgaagggcgagtctttgtcccagaagcactgggaagagaatgggtcacatggttacatcagatcacccacccagggacacataaaatgggcctaccactgagagacaagtattttatcccacacttggacaatctcctggccagtacaaccgcccggcgtgggacatgtgcacaagttaatgcaaagcaggggaaaattacccccatggggatcaggctacgaggtttgcagccaggagaatattgggaagttgatttcacagaagtaaaacccccagcagcaggccgtaagtatcttttggtttttgtggatactttttcagggtaggtggaggctttccctgtaaaacatgaaacagccatagcagtagtaaaaaagatcctgaatgacctcctcccacctttcggtctcccgactggccaggttctgacaatggcccagcatttatagcaaagatatctcaaggaataacaaaagccttaagagtggaatggaaattgcattgtgcctaccatccacagagctcagatcaggtagaaagagtcaaccaaacactcaaggaattccttactaaattggtcctagagacccaggaaaattgggttactctccttccactggctttgctccatagcggtgtacccccagtaaactaggtctcacaccctttgaaatcctgtacagcagacccctgccaattcttcccctaataagggaggaactccagggcagatgtcactaattcttccctaattaagttcctgcaggggctccaggaaacacagaggactctcctgaaatctgtccaagacacactaccagtccctacctctgagcctgtacacactttcagcccaggagacccagtcctggtcaagaagtacactgcctctggaaaaaaattatatgtatgtatatgtagatagatagatagatagatagagggcacagggcgagctgaagattaaggggtcatatctggagaataaaattaagggataagagaggattatatttagagaagaagaaagggagaggcagaatggggtaaattatctcacaaaaaacaaacagaaaagtctcttacagtggaaggggaaacaggggaaggtgagagggaatgagggaatcttattctcataggatttggcttaggagggaataacatacacattcaattgggtatggaaatctgtcttaccctacaggaaaatagggggagaaggggacaagagaacagggggatgatagagaggagggcagattgggaaagggtgtaatcagaagtaaatacttctgaggaggaacagggtcaaaagaaagaatagaataaatgggagggcaggataggattaagggaaatagagttagtttttcacagcatatctactatggaagtgttttgcataactgcacatgtacaacctatattgagttgcttgccttttcaatgagggtgggtggggagggaggaagacagaaaatttgaaacctaaatttttaaaaacatatgtttttaaaaaaatgttttcacatgctactgggaaataagaaatataggaaatggggtacagaagtctgtcctgccctacaagaaaatagaaggggaaggggataagagaaggcgagagagatagaagagaggacagactaggggaagggatattcagaatgcatgacatcttggggtggggggaggggggagatggggtgaaaatttggaactcaaaaacttgtggaagtgaatgttgaaaactaaaaataaacaaatttatatttaaaaaaaaaagaagtgtactgcctctggccaggaacctaagtggaaaggtccctacaccatgatcctgaccactccaacagccataaaggcagactctatccctgtctggcttcatcattcacgagtaaaggtggccgctgcatctactggtcctcagaaatgggaaacaataccagatccagatcccctcaagttgtgtctctcccgatcatccccttcctaaccttttcttttgtccctcttttaattccttgcattggacaccctaatccccacgctcctttgccaaaacctaagtgggtcctcaaatccaggggggctaaccctgaatacaccctcactctgcctgaccacctgcctggcccccacagccctggcaccctcttcagtgttcccaaaccaccgtgctctggcatcccttccaaaccctttctctgcccagggtcaaatgtatgtcagcctcctgagtactttgacccggcagcatcttttaccctcacggccagctctactcatgtgactctggttatccctaatcatcagtccccccagtggctcacaccctggacttggggtttgtatgcctgttggggggtagaagaaggtatactcctcactgtgtataaacaggtccccaagaggtcccctttgcccatcggtcctctaggaggactggccctcccacctaaaattcttcccaatcctccaactcccactaggatcccctccgaccggctcagcacccctcaaccacctaaaattcttcccaatcctctgactcctaccaggacccctcaggttgaccccctcacccctctattatggtactgctctgagccatccatggtgttgtcaactccacccggcctgacctggggcccagttgctggctgtgtatggatgcacagcctccatactatgtgggagtggcagttaatggttctgtttcccatagctcagactcagagaattgccaatgggaacaacctaggtcgaccctcgaggatgtccaaagcaaagacacctgtcttacctcatcttcctcatccctggaaacttctccttactctcctgtctgtaatagtaccgtggttgttccagaatcctcctccggaggattcaacgccatccggcacttggtgggcctgtgggattacacagtgcatctccgctgcagcattcctgaaggaatctgagcctctatgtatattagtctccattatccccccgtgtctcccttctgcagggcccagagggttggaagtactttgcccatgatggcagtgtgtcctactgaagcaagcgagccattcccctcctcatccctatcctcgtagggttggggctagtgggatcaaccctgtaggtaccgctgccttagtctgaggagaggccagttaccagaaacttagtgctcaggtcgacatcgacctcagtcatctggagcactctatatcccaactggagagacaggtcaactccttgaccgagatggttctgcagagccgggggggtctggacttattgtttctcaggcagggcagcctttgtgctgccctcagggagacctgctgtttctatgccaataatccaggtgtagttcaggagagcctttccctggcatggaaaaatattgcagacaggcagagggaatgagaaaggagtgaaaattggtaccagagcctgtttcagacttccccatggttaaccactcttatttctgctttggctaggcctctgctcctcctcactatagccctactttttggtccttgtctagttaatcgactccttgactttgttaaatcccatattaattcagttaagttactattggtcagagatacctgctaccagcccctggcatccgcctcctttgcaccccacaatgatgcagcccccaccacatgaagggtttgacatggtacacaaaagaagtggggaatgaagtactgaactccatgtactgaactctattttgttttctgacctccatcttgtataccctccttcatggagtaggagttcctgccttagaaaacccaccaagaaggatatctgccccaatctatttcatgatccataaacggtcccaaaagcaggattaaccaatcacttgtttggcttctgtaacttcccacttacgtgatgccagacagttttctctgtggcttctgcctttataaacccaagctctacccctgatcagggctgctcaatctgggtgtgtaccccttgcagctgcgctaataaatccaca
>pCi130	Score: 923	SubGenes: PBS MA NC RT IN
tggcgctcgaacagggacctgaaaggaaggcttcccctggcagagtggccctggacaaggtgggctgtttggccaacagccctagaaaaggaaactctggtcgtcaagagaagacgctaacaaggtagggcgataattttccaatacagttttttattttcaccaggttaaacggggattaaaaagaaaccagactgccgcttatcagggtctcttaaagcgaaagtgaacatcagaacgagactgccgcttgtcggggtctcttaaagtgaaagtgaacatcagaacgagactgcagcttatcggggtctcagatttaaagtgaaagcaaactgcacaggtgggaaagcaaaccacacaggaggacaaacaagactacggcctttgagcgtcttcaaaagctaaagtaaacttcagaatgagactgctgcttttccgcttctctgatttaaacggaaagtaagctgcactggctaagtagtgtcctataagatagttagctaatatggggcagagctcgtgggcagaacagagaggcagacaatattatttgaaagtgtttaaatacaggggacacaactagaattttagcatgcaaataagaacattgtctttctttaaattgtcaactgcatctttgccatttctattgagaacaaaccaagtgccattctgctactgaaatctctgcataagatacctgtactgtccaaccattgcattgccaagactgtactaataccaactttgattacactaggaaatgcccagtgctcagtcttagtggtgttgtaattttcacatatttggtattttattgattattgtttaaaataatagtactatatgagaacttaatgattatatcttggaattattttgtatagaaaatatacttagaaaagtggttaccatgctgctgtcctgttcttgttaaaaagacccatgtcataaatattcaggacattggcagctgatcacatttacaaagtcagtgtgtaagtgaaattattactccctccataatgtcttatggacaagcaggagctgtgatgtgaagctacactgtatttcccattttatatatgtctccctatttgattttattcaagttatagtacattctgaaaaagttggccttaggtgtgtgtcattgtggcatgcaaagaattatgatacttacattaaatgttagaatttgtagtcattatgatattaaatttttgtggttttcaagagtctcaaagaaaattgtatattaacatttttttgtcagccatcacatttccaaagagtattcaaaaaaaaaaaaggtaaatgtgatatggcagatgaccagaataaccaaaatcagtggttaaggggatttcattttagatcctttttaataatcaaagaaaatgggacatttgccttatatacatataaaaaaagttttattgaagttagagctaaaatagcatacttaattttatagcttttgtagatacatgtcctttgcaaccttccattcatttcagatcagtttgtaaatccagagttctatcttatggtaattctagaaaaataaagcttgtattattttatctacaaccaccatttaggtaactttaaaattacattggcattcaaaaaagaggaaaattatttaagaagctaagttatatcaataattagaaaacaaatcaacttgttttcttaatcaggtgggaggaaacttcaagggtaggagtaaataaactctctgctttagaaatttgacatgagcagttttgtatgttgaacacagtctaatgcactgtatgtatactaaaatttccagtaagatgtagcttgtaaattttctgaatcagctccttagtactagttataatatagctaaaatcttaatatattttacagtatataaaaggctataacttcataagtcctttttaatgtatctttgatagaactttttgatttaaaaaattcttcattctgactttgttagaatattaatagcaatatttttaggctttcatttgtcctggtggttctttgagaggatttgcaagcaaattaaacaagcaagagtggaaggggacatttatttgtctttgaatatttagaaatatatttttacccttgcccaacaaaaccctcttgaattcagtagataactaaagaaattcttttgctttgctgcagagttctactgcctaactccccagcataaatccagcataaatttgtcatagcctggtcagtagttaaaataacatttcagagttgaaaataatttttattaattaaaccattagggaatctttttttaactacagataggaaacttagttatttctgtgttttctgccaagaagcataaccttaaacacatttctatacatacctgatttcttagctacttaaatttatgctgttctaaacattacttaatcatatttagttggctatttttctactgaacaattacacaatgttagggagagtcttattctaaaattcctttatttcatatcaatgtgtgattcatgttttttaagtgtaattacaatgtatgtgtcagagtatgtgcaaaaaaaaaagtgggggcaagatatacttcaggagatgggggtatccatacaatctatacggcagggttttcactaggggtcactgttgagaaagacaagagacagaggacccctcgaataatttggaaggagggacctcccatatgggtggaacaggggcccctatctcaagaaaagctaactgccctgactgaaatagtaaaagaacagttagaggccggccatattgagccatctaatagtccgtggaactcacctatttttgctataaaaaagaaatcaggaaaatggagaatgttgactgatcttagatgcataaatgatagaatgcaagatatgggcagccttcaaccaggcttgccctctcccaatatgataccgaaaggatggcccttatggataatagatctgaaggactgcttctatactatcctgctacaaccagaggacaggccatactttgcattttcattaccttcaataaacttaagagccccacataggagatatcaatggaaggttctcccccaagggatgaaaaatagtcccaccatttgtcagcaatttgtagcagcagtcatccaaccagttagagactgctttccacaggcctatattatacattatatggatgatattttatgctctcacccagatgctggagtattagaaaagattttgaggactatgactaaggcattagaagatcaaggattagtgtagcaccagataaaatacaactttctccacccttttcatatttaggacaaacagtagagcagacagaaattaaaccacaaaaggtcataataagaagggatcaattaaaatccctgaatgattttcaaaaattactgggagatattaattggcttcgacctcatttggaataggaactcatgagctaggggaactttttaagatactccaggagatcctaatcttaattccccaagacaattaactccagaagcagatatacaacttcaaaggtggaatctgcaattgaacaatgtagaacccaaagaatagaaaagggtcttcttattgaaataaccatcctgccaactccagagattccttttggagccatacatcagcaagcagggatcttagagtgggtattcctgccattccaaaccaaaaggtctgtaaccccttatgcacagcttgtagcgcaacttctatcaaaggcgctaaaaagagcactcgccatcagtggacaccttcctcaggtgatccaccaaccatatactcaggagcagattgacatgttggtaagtaatgacccttcctggcaggtggtgttatcaatatatcaagggtgtatggataacgtttttacacaaaaaatctttcaattcatgacaccttataagtggatattccctcggattgtacaaaatcagccattgcccaaggcattaactgtctttactgatgccactaagaatggcaccgtggcttattactgccctcctgacattaaaaggattattaatactccattccagtctactcaacaaaatgagatttttgcaattattgaagttataaagcaatacaattgtcctctcaatattgtctctgatagcaagtatgctgtttatgtaattaactccatagaaactgcacagttaaaatactccactaacctctctatttttcagctttttcacgaattacaaaatacaataagagaacgtacccatcctcttttttgcatgcatgttcctgctcatacttctctcccaggtcctataatagaaggcaactccgtagcagatacaataattaccttttcttttccctactcgaagctcaacaatcccatgaacatttccatcaatctgctaatatgttaaagagacaattccatatcacacgagaacaagcgcggaatgttgtgaaatcatgtacaaaatgtgtcccctatcttccctctccacgtatcacctccactaatccgagaggccttcgtccattagacatatggcagatggatgtcactcattatccatcttttgggcgtcttcactatatacatgtaactgtagataccttctctgggtttactatggctaccccccatacaggggaggctgctacccatgtattgatcatttattgttttgctttagtattcttggtattccaagatacctcaagactgacaatgctcccacctatactagcaggaattttgcacaattttgtctcacctataatatcactcattctactggcatcccgtacaatcctactggacaagccattgttgaaaggcgcaacaaggat
>pCi138	Score: 2547	SubGenes: 5LTR PBS MA CA NC Prot RT IN SU TM PPT 3LTR
tggagtatggaaactacccggagggcccaaggtttagggacaggtgcagccaggcacagtaaaaggtcagagcaagaaaaacaaggaagatttggagtgccaaacaggatatctgtggtcatgcacctgagtccccaccccggacttatgcaaacaattcccagaaatagctgagctcataacagtttctagggtgcccctcagcagtttctagaaccctctcgtgaccggagtttttattcaaactaaccaatgatcttgctcctcgcttctgtacccgcgcttttttgctataaaatgagaccaaagaatccacccggcgcgccagtccctctaggtgactgagtcgcccgagtactcgtaagttcaataaacctcttgctatttgcatccggagttgtgttcgcgttgatcctgggagggtttctcaaggtcggtggactacccgaacattggggtctttcatttgggggctcgtccgggatctgagattcccacccaaggaccgccgaaccaccgacgggaggtaagctggccagcgatcgctctatgttctctctgtgtctgactccgaaaactctgactgtctattcggtgtgcgcgcatttttggtttcagtttattccgggttaatcgatctaagatcgaggcgtgagtagcggacagacgtgttcgggggctcaccgcccggcaatcctgggagacgtcccaggatcaggggaggaccagggacgcctggtggaccccacggcaagggataattctcttctgatctcacagttgcactgtcttgagagacataccctaccttctgactctttttcctgtctttttaatatacgtctacgccgccatataatttttttcctttttatttcaataataatcattatctgggtcgtaattccactcttcgggacccccagaatgggacagggtgagtcgacccctctctctcttacactagatcactggaaagacgtgaagacaagggctcacaatctttccgtggagataagaaagggaaagtggcaaaccttctgttcctccgagtggcccacgttcgaagtgggatggccaccggaggggacttttaatccttctattatttctgcagtcaaaaggattgtcttccaggagactggaggacacccggaccaggttccctacatcatagtttggcaggacctctccaacagcccccccccatgggtgccacccttagccaagatcgccgttgcctctggtcaagataacgggcgaaagtcggcggggggaggccgtccgctccttcccggctccccatctacccggagacggacagcctgttcctcctctcagaacccccgccctatccaacgtcccctccacctcccccagcccctcacgcggccagaccagcgccaggcctaatggctgagggactcggctctgagggaccggccgctggaactaggagtcgccgtccccgcagtcctacgggtgacactggtcctgactccactgtggccctgcccctccgggccgtgggacccccggccgaaccaaacggcttagtccccttgcaatattggcctttctcctcagcagatctctataattggaaatctaatcatccttctttttccgagaatcctacaggactcacgggactccttgagtccctcatgttttcccaccagcctacttgggacgattgccagcagctcctgcaagtcctctttaccaccgaggaaagagaaaggattcttttggaggctcgcaagaacgtccttggagttaacggggcccctacacaactcgagaacctcattaatgaggccttcccccttaatcgacctcagtgggatcacaacacggctgaaggtagggagcgtctcctggtctaccgccggactctagtggcgggtctcaaaggggcagcaaggcgccccaccaatttggccaaggtaagagaagtcttgcagggaccaacagaacccccgtccgtttttctagaacgtctaatggaggcttataggagatataccccatttgatccctcttctgagggacaaaaggcggcggtggccatgtcctttatcggacagtctgccccggatattaaaaagaaattacaaagactggaaggactccaggaccattccttgcaggatctcataaaggaggcagagaaggtatatcataagagagagacagaggaagaaaagcaagaaagagagaaaaaggagacagaggaaagagagagacggcgtgacaggcgccaggagaaaaacttgaccaaaatcttggccgcggtagtaagtgagaaagggtccagagggagacaggcagggaatctgagcaacagggcaatgagggcacctagggaaggaagaccgcctctggacaaagatcagtgcgcatactgtaaagaaaggggccattgggcaagggagtgcccccggaagaagaacgccagggaaaccaatgtcctgaccctgggtgactaggggagtcggggttcggaccccctccccgagcccagggtaacgttaactgtggaggggatccccactgagtttttggttgataccggggccgaacattcagtattgaccaagcctatgggaaagatgggacccaaacggacagtcgtggctggggcgacgggcagcaaagtttacccttggaccaccaagagacttttgaaaattggacaaaagcaagtgacccactcattcttggtcatacccgaatgccctgctcccctgttaggcagggacctcctcaccaagctaaaagctcaaatccagttttccacagagggcccacaggtaacatgggaagaccgccccgccatgtgtttagtcctgaacttggaggaggaataccgattacacgaaaagccggtccctccttctatcgacccgtcatggctccaactctttcccatggtttgggccgagaaggcaggtatgggactggccaatcaagtcccaccagtggtagtggaactgaagtcagatgcctcaccagtggctgttcgacagtacccaatgagcaaggaagcccgggagggtatcaggccccacatccaaagattcttggatttggggattctggtaccttgccagtcgccctggaacacccctttgttacctgtaaaaaaacctggaaccaatgactatcggccagtccaagatttgagggaggtcaacaaaagagtacaggacattcatcccacagtcccgaacccctataacctactcagttccctcccgcccagccacacctggtattcagttttagacctcaaagatgctttcttttgcctcaagctacaccccaacagccagccattgttcgcgtttgaatggagagatccagaaaaaggcaatactggccagctaacctggactcggctaccgcaaggattcaagaactctcccaccctcttcgatgaggccctccaccgggatctggcatccttcagggctctcaacccccaggtagtgatgctccaatatgttgatgacctcctggtagcggccccaacgtaccgagactgcaaagaagggacacgaaggctcttacaggaactaagtaagttgggataccgagtgtcggccaaaaaggcccagctttgccgggaggaagttacgtatctcgggtatttgctaaaaggggggaagagatggctgaccccagcccgaaaggccactgtaatgaagatccccacccctacaacccccagacaagtccgtgagtttttgggcactgctggattctgtaggctctggatccctggtttcgcttccctggctgcacccctgtaccccctgacgagagaaaaggttccctttacctggactgaggcccaccaggaagcctttggccgtataaaagaggccctgctatcggcccccgccctggcccttccggacctcaccaagccatttgctctgtacgtggatgaaaaagagggtgttgcccggggggtgcttactcaaaccctaggaccatggcgacgcccggtagcttacctgtcaaaaaaattagatccggtggccagtgggtggccaacttgcctaaaagcaattgcggccgtagcactccttctcaaggacgctgataagttaaccctaggacagaacgtgttggtgattgcacctcacaacctggaaagtattgtgagacagccccccgaccgatggatgacaaatgccaggatgacccattaccaaagtctgctgctgaatgagagggtgtcttttgcgcccccggccattctgaatcctgccaccctgctccccgtagagtcagacgacaccccaatacacatatgctcagaaatccttgccgaggagacaggaacccgacctgatctgagagatcagccgttgcccggggtacccgcttggtatacggatggcagcagtttcatcatggatggcaggcgacaagcaggtgctgccattgtggacaacaagcggacggtgtgggcgagcaacctgccagagggaacgtcagctcagaaggccgaactaatcgccttgacacaagcattacgcttggccgaaggaaaaagcatcaacatctacacggacagcaggtacgcttttgccaccgctcatgttcacggggctatatacaaacaaagaggactgctcacttccgctggaaaagacatcaagaacaaagaggagattttggccctgctagaggccatccatctccctaagcgagtcgctatcatccattgccccggccaccaaagagggactgaccctgtggctaccggaaaccgaaaggccgatgaggccgcgaaacaagctgcccagtcaaccagaatactgacggagaccacgaaaaatcaagaacacttcgagcctacacgggggaagatcaagccgagagagctcacccctgaccagggaagggaattcattcaacggctgcatcagctcacgcacttagggccagacaagcttctccagcttgtaggtcgcaccagttttcacatcccgaatctccagtctgtagtgcgtgaaatcaccagcaagtgtcaggtttgtgctgtaactaacgcagtcaccacctaccgagagtctggaaggaggcaaaggggagatcgacccggcgtgtattgggaagtagacttcacagaggttaagcctggccggtatggtaatagatatttgctagtgtttatcgatacattttctgggtgggtagaagctttccctacaaaaacagagacagccctgaccgtctgcaagaagatacttgaggaaatcctacctcgtttcgggatccctaaggtactcgggtccgacaatggccctgccttcgttgctcaggtaagccaggggttggccactcaactggggattaattggaaattacattgtgcatatagaccccagagctcaggtcaggtagaaaggatgaataggacaattaaagagaccttgacaaaattggccttagagaccggtggaaaagactgggtgaccctcctccctttggcgctacttagggcccggaatacccctggccagtttggcctgactccttatgagattcttcatggggggccgccccctgtacttgcgtctggggaagtcgtgggttctaatggtgatttttttcccgttctatttacccacttgaaggctttagaggttgtgaggactcagatctgggaccagataaaagaagcctacaggcctggtactgtggccattccccacccgttccaggtcggtgaccgagtgctggttagacgtcatcggtccggcagccttgagcctcggcggaaaagcccatacctggtactactgaccacccgactgggtccatgcttctcatctcaaacccgcgccacctggggcacccgatgagtcctgggaactggaaaagactgatcatcctcttaagttgcgtgttcggcggcgccgaaatgaatcaacagcataacaaccctcaccaacccatgactctcacctggcaggtactgtcccagacgggaagtgtcgtttgggaaaagaaagcagtcgagccaccctggacgtggtggccctctcttgagcctgatgtgtgcgcgctggtagccggtctcgagtcctgggacatcccggaactcactgcatcggcctctcaacaggccaggccccctgattcaaactatgaacatgcttataatcagatcacttggggaaccctgggatgtagctatccccgggccagaacaagaattgctaggtcccagttctacgtgtgcccccgggatggccgttccctgtccgaggcccggaggtgcggaggacttgaatctttgtactgtaaagagtggggttgtgagaccgcgggaaccgcctactggcaaccccggtcctcgtgggaccttataactgtaggccagggtcaccctacagggacatgcgagcgcaccggttggtgcaacccactcaagatagagttcaccgagcctggcaaacggttccgaaactggctacaggggcgaacctggggtctaaggttctatgtgactggacacccaggcgtgcagttgaccatacgactagtgatcacaagtcccccaccggtagtagtgggccccgatcctgtcctcgcagaacaaggacctcccagaaaaattcccttcctccccagagtgccggttcctaccctatcacccccagcgtcccctatccccacggtacaggctagccccccggcccctagtactccatctcccaccacgggcgaccggctctttggcctcgtacaaggggcctttctggccttgaatgccaccaacccggaggccacggagtcttgctggctctgtctagccctcggccctccttattacgaaggaatcgcaactccagggcaagtcacttatgcctccacagattcccaatgtcgctggggaggaaaagggaagctcaccctcactgaagtctctggactcgggttatgtatagggaaagtacctcctactcaccaacatctctgcaacctgactatacccttaaacgcctcacatactcacaagtacctcctcccctccaaccacagctggtgggcttgtaattctggcctcaccccctgcctctctacatcagtcttcaaccagtctaacgatttctgtatccagatccagcttgtccctcgcatctactatcacccagacggtaccttgctacaggcctatgagtccccccaccctagaaacaagagagagcctgtctcactcaccctggctgtccttctcggattaggggtcgcagcaggtataggtaccggctcgaccgccctaataaaagggcccatagacctccaacaaggtttgactagcctccagattgccatggatacagaccttagggcccttcaagactccataagtaaactagaggattccttaacctccctgtctgaagtagtgctccagaataggagaggccttgatctgctatttttgaaggaagggggcctttgtgcagccctaaaagaggaatgctgtttctatgttgaccactcaggcgcggtgcgagactccatgaggagactcaaggaaaggttagataagaggcagttagagcaccaaaagaatttaagttggtacgagggatggttcaaccgttccccctggcttactactttactgtctgcccttgctggtcccctgctactcctccttctgttactcaccctcgggccttgtgtcatcaataagttagtgcaattcatcaatgatagggttagtgcagtaaggattctggttctcaggcacaagtaccagaccctagacaacgaggataacctttaattctgctctatgattagagctaccctcaaagaaaatgggggaatgaaggaggcagaaatcaatgaggcagaaatcattccgtggagtatggaaactacccggagggcccaaggtttagggacaggtgcagccaggcacagtaaaaggtcagagcaagaaaaacaaggaagatttggagtgccaaacaggatatctgtggtcatgcacctgagtccccaccccggacttatgcaaacaattcccagaaatagctgagctcataacagtttctagggtgcccctcagcagtttctagaaccctctcgtgaccggagtttttattcaaactaaccaatgatcttgctcctcgcttctgtacccgcgcttttttgctataaaatgagaccaaagaatccacccggcgcgccagtccctctaggtgactgagtcgcccgagtactcgtaagttcaataaacctcttgctatttgca
>pCi140	Score: 2650	SubGenes: 5LTR PBS MA CA NC Prot RT IN SU TM PPT 3LTR
tggagtatggaaactacccggagggcccaaggtttagggacaggtgcagccaggcacagtaaaaggtcagagcaagaaaaacaaggaagatttggagtgccaaacaggatatctgtggtcatgcacctgagtccccaccccggacttatgcaaacaattcccagaaatagctgagctcataacagtttctagggtgcccctcagcagtttctagaaccctctcgtgaccggagtttttattcaaactaaccaatgatcttgctcctcgcttctgtacccgcgcttttttgctataaaatgagaccaaagaatccacccggcgcgccagtccctctaggtgactgagtcgcccgagtactcgtaagttcaataaacctcttgctatttgcatccggagttgtgttcgcgttgatcctgggagggtttctcaaggtcggtggactacccgaacattggggtctttcatttgggggctcgtccgggatctgagattcccacccaaggaccgccgaaccaccgacgggaggtaagctggccagcgatcgctctatgttctctctgtgtctgactccgaaaactctgactgtctattcggtgtgcgcgcatttttggtttcagtttattccgggttaatcgatctaagatcgaggcgtgagtagcggacagacgtgttcgggggctcaccgcccggcaatcctgggagacgtcccaggatcaggggaggaccagggacgcctggtggaccccacggcaagggataattctcttctgatctcacagttgcactatcttgagagacataccctaccttctgactctttttcctgtctttttaatatacgtctacgccgccatataatttttttcctttttatttcaataataatcattatctgggtcgtaattccactcttcgggacccccagaatgggacagggtgagtcgacccctctctctcttacactagatcactggaaagacgtgaagacaagggctcacaatctttccgtggagataagaaagggaaagtggcaaaccttctgttcctccgagtggcccacgttcgaagtgggatggccaccggaggggacttttaatccttctattatttctgcagtcaaaaggattgtcttccaggagactggaggacacccggaccaggttccctacatcatagtttggcaggacctctccaacagccccccccccatgggtgccacccttagccaagatcgccgttgcctctggtcaagataacgggcgaaagtcggcggggggaggccgtccgctccttcccggctccccatctacccggagacggacagcctgttcctcctctcagaacccccgccctatccaacgtcccctccacctcccccagcccctcacgcggccagaccagcgccaggcctaatggctgagggactcggctctgagggaccggccgctggaactaggagtcgccgtccccgcagtcctacgggtgacactggtcctgactccactgtggccctgcccctccgggccgtgggacccccggccgaaccaaacggcttagtccccttgcaatattggcctttctcctcagcagatctctataattggaaatctaatcatccttctttttccgagaatcctacaggactcacgggactccttgagtccctcatgttttcccaccagcctacttgggacgattgccagcagctcctgcaagtcctctttaccaccgaggaaagagaaaggattcttttggaggctcgcaagaacgtccttggagttaacggggcccctacacaactcgagaacctcattaatgaggccttcccccttaatcgacctcagtgggatcacaacacggctgaaggtagggagcgtctcctggtctaccgccggactctagtggcgggtctcaaaggggcagcaaggcgccccaccaatttggccaaggtaagagaagtcttgcagggaccaacagaacccccgtccgtttttctagaacgtctaatggaggcttataggagatataccccatttgatccctcttctgagggacaaaaggcggcggtggccatgtcctttatcggacagtctgccccggatattaaaaagaaattacaaagactggaaggactccaggaccattccttgcaggatctcataaaggaggcagagaaggtatatcataagagagagacagaggaagaaaagcaagaaagagagaaaaaggagacagaggaaagagagagacggcgtgacaggcgccaggagaaaaacttgaccaaaatcttggccgcggtagtaagtgagaaagggtccagagggagacaggcagggaatctgagcaacagggcaatgagggcacctagggaaggaagaccgcctctggacaaagatcagtgcgcatactgtaaagaaaggggccattgggcaagggagtgcccccggaagaagaacgccagggaaaccaatgtcctgaccctgggtgactaggggagtcggggttcggaccccctccccgagcccagggtaacgttaactgtggaggggatccccactgagtttttggttgataccggggccgaacattcagtattgaccaagcctatgggaaagatgggacccaaacggacagtcgtggctggggcgacgggcagcaaagtttacccttggaccaccaagagacttttgaaaattggacaaaagcaagtgacccactcattcttggtcatacccgaatgccctgctcccctgttaggcagggacctcctcaccaagctaaaagctcaaatccagttttccacagagggcccacaggtaacatgggaagaccgccccgccatgtgtttagtcctgaacttggaggaggaataccgattacacgaaaagccggtccctccttctatcgacccgtcatggctccaactctttcccatggtttgggccgagaaggcaggtatgggactggccaatcaagtcccaccagtggtagtggaactgaagtcagatgcctcaccagtggctgttcgacagtacccaatgagcaaggaagcccgggagggtatcaggccccacatccaaagattcttggatttggggattctggtaccttgccagtcgccctggaacacccctttgttacctgtaaaaaaacctggaaccaatgactatcggccagtccaagatttgagggaggtcaacaaaagagtacaggacattcatcccacagtcccgaacccctataacctactcagttccctcccgcccagccacacctggtattcagttttagacctcaaagatgctttcttttgcctcaagctacaccccaacagccagccattgttcgcgtttgaatggagagatccagaaaaaggcaatactggccagctaacctggactcggctaccgcaaggattcaagaactctcccaccctcttcgatgaggccctccaccgggatctggcatccttcagggctctcaacccccaggtagtgatgctccaatatgttgatgacctcctggtagcggccccaacgtaccgagactgcaaagaagggacacgaaggctcttacaggaactaagtaagttgggataccgagtgtcggccaaaaaggcccagctttgccgggaggaagttacgtatctcgggtatttgctaaaaggggggaagagatggctgaccccagcccgaaaggccactgtaatgaagatccccacccctacaacccccagacaagtccgtgagtttttgggcactgctggattctgtaggctctggatccctggtttcgcttccctggctgcacccctgtaccccctgacgagagaaaaggttccctttacctggactgaggcccaccaggaagcctttggccgtataaaagaggccctgctatcggcccccgccctggcccttccggacctcaccaagccatttgctctgtacgtggatgaaaaagagggtgttgcccggggggtgcttactcaaaccctaggaccatggcgacgcccggtagcttacctgtcaaaaaaattagatccggtggccagtgggtggccaacttgcctaaaagcaattgcggccgtagcactccttctcaaggacgctgataagttaaccctaggacagaacgtgttggtgattgcacctcacaacctggaaagtattgtgagacagccccccgaccgatggatgacaaatgccaggatgacccattaccaaagtctgctgctgaatgagagggtgtcttttgcgcccccggccattctgaatcctgccaccctgctccccgtagagtcagacgacaccccaatacacatatgctcagaaatccttgccgaggagacaggaacccgacctgatctgagagatcagccgttgcccggggtacccgcttggtatacggatggcagcagtttcatcatggatggcaggcgacaagcaggtgctgccattgtggacaacaagcggacggtgtgggcgagcaacctgccagagggaacgtcagctcagaaggccgaactaatcgccttgacacaagcattacgcttggccgaaggaaaaagcatcaacatctacacggacagcaggtacgcttttgccaccgctcatgttcacggggctatatacaaacaaagaggactgctcacttccgctggaaaagacatcaagaacaaagaggagattttggccctgctagaggccatccatctccctaagcgagtcgctatcatccattgccccggccaccaaagagggactgaccctgtggctaccggaaaccgaaaggccgatgaggccgcgaaacaagctgcccagtcaaccagaatactgacggagaccacgaaaaatcaagaacacttcgagcctacacgggggaagatcaagccgagagagctcacccctgaccagggaagggaattcattcaacggctgcatcagctcacgcacttagggccagacaagcttctccagcttgtaggtcgcaccagttttcacatcccgaatctccagtctgtagtgcgtgaaatcaccagcaagtgtcaggtttgtgctgtaactaacgcagtcaccacctaccgagagtctggaaggaggcaaaggggagatcgacccggcgtgtattgggaagtagacttcacagaggttaagcctggccggtatggtaatagatatttgctagtgtttatcgatacattttctgggtgggtagaagctttccctacaaaaacagagacagccctgaccgtctgcaagaagatacttgaggaaatcctacctcgtttcgggatccctaaggtactcgggtccgacaatggccctgccttcgttgctcaggtaagccaggggttggccactcaactggggattaattggaaattacattgtgcatatagaccccagagctcaggtcaggtagaaaggatgaataggacaattaaagagaccttgacaaaattggccttagagaccggtggaaaagactgggtgaccctcctccctttggcgctacttagggcccggaatacccctggccagtttggcctgactccttatgagattcttcatggggggccgccccctgtacttgcgtctggggaagtcgtgggttctaatggtgatttttttcccgttctatttacccacttgaaggctttagaggttgtgaggactcagatctgggaccagataaaagaagcctacaggcctggtactgtggccattccccacccgttccaggtcggtgaccgagtgctggttagacgtcatcggtccggcagccttgagcctcggtggaaaggcccatacctggtgctactgaccaccccgaccgcggtgaaggttgacggtattgctgcctgggtccatgcttctcatctcaaacccgcgccacctggggcacccgatgagtcctgggaactggaaaagactgatcatcctcttaagttgcgtgttcggcggcgccgaaatgaatcaacagcataacaaccctcaccaacccatgactctcacctggcaggtactgtcccagacgggaagtgtcgtttgggaaaagaaagcagtcgagccaccctggacgtggtggccctctcttgagcctgatgtgtgcgcgctggtagccggtctcgagtcctgggacatcccggaactcactgcatcggcctctcaacaggccaggccccctgattcaaactatgaacatgcttataatcagatcacttggggaaccctgggatgtagctatccccgggccagaacaagaattgctaggtcccagttctacgtgtgcccccgggatggccgttccctgtccgaggcccggaggtgcggaggacttgaatctttgtactgtaaagagtggggttgtgagaccgcgggaaccgcctactggcaaccccggtcctcgtgggaccttataactgtaggccagggtcaccctacagggacatgcgagcgcaccggttggtgcaacccactcaagatagagttcaccgagcctggcaaacggttccgaaactggctacaggggcgaacctggggtctaaggttctatgtgactggacacccaggcgtgcagttgaccatacgactagtgatcacaagtcccccaccggtagtagtgggccccgatcctgtcctcgcagaacaaggacctcccagaaaaattcccttcctccccagagtgccggttcctaccctatcaccccagcgtcccctatccccacggtacaggctagccccccggcccctagtactccatctcccaccacgggcgaccggctctttggcctcgtacaaggggcctttctggccttgaatgccaccaacccggaggccacggagtcttgctggctctgtctagccctcggccctccttattacgaaggaatcgcaactccagggcaagtcacttatgcctccacagattcccaatgtcgctggggaggaaaagggaagctcaccctcactgaagtctctggactcgggttatgtatagggaaagtacctcctactcaccaacatctctgcaacctgactatacccttaaacgcctcacatactcacaagtacctcctcccctccaaccacagctggtgggcttgtaattctggcctcaccccctgcctctctacatcagtcttcaaccagtctaacgatttctgtatccagatccagcttgtccctcgcatctactatcacccagacggtaccttgctacaggcctatgagtccccccaccctagaaacaagagagagcctgtctcactcaccctggctgtccttctcggattaggggtcgcagcaggtataggtaccggctcgaccgccctaataaaagggcccatagacctccaacaaggtttgactagcctccagattgccatggatacagaccttagggcccttcaagactccataagtaaactagaggattccttaacctccctgtctgaagtagtgctccagaataggagaggccttgatctgctatttttgaaggaagggggcctttgtgcagccctaaaagaggaatgctgtttctatgttgaccactcaggcgcggtgcgagactccatgaggagactcaaggaaaggttagataagaggcagttagagcaccaaaagaatttaagttggtacgagggatggttcaaccgttccccctggcttactactttactgtctgcccttgctggtcccctgctactcctccttctgttactcaccctcgggccttgtgtcatcaataagttagtgcaattcatcaatgatagggttagtgcagtaaggattctggttctcaggcacaagtaccagaccctagacaacgaggataacctttaattctgctctatgattagagctaccctcaaagaaaatgggggaatgaaggaggcagaaatcatgaggcagaaatcatgaggcagaaatcattccgtggagtatggaaactacccggagggcccaaggtttagggacaggtgcagccaggcacagtaaaaggtcagagcaagaaaaacaaggaagatttggagtgccaaacaggatatctgtggtcatgcacctgagtccccaccccggacttatgcaaacaattcccagaaatagctgagctcataacagtttctagggtgcccctcagcagtttctagaaccctctcgtgaccggagtttttattcaaactaaccaatgatcttgctcctcgcttctgtacccgcgcttttttgctataaaatgagaccaaagaatccacccggcgcgccagtccctctaggtgactgagtcgcccgagtactcgtaagttcaataaacctcttgctatttgca
>pCi147	Score: 1995	SubGenes: 5LTR PBS CA NC DU Prot RT IN TM PPT 3LTR
tgtttagggccaatcttaagagtctgatacgggtttaagatccaggacagagtttgacctttgcccaggcttttacccaaagggctcaataattaagacacatggctctccaaatctctccctgttaggaggttcctgggacattccttctcactctttgagccttagatttacatatacaggctccaggaaaaggccttggaatttacaactctgtctaggaactctgataaggaggaaatgtatgttatcacatccttagcagatgtttcggggagtgtctcaccaggaggactctttgaagttaggatggattttctccatatatcctgtaccctcagaaaaataaactgagtcagttctgctgttctacctggcccactttatttcacgcctttccgtttggtgtactatctatctggttgcgggcaacatttaagcacccaaacagggacaagaagagtcccaagaaatggtggttcccttgtccactccggagaagaaagaaagacccttgctggctactacgtcaggaaacaaggtccttaagtggctggacgctgtggtattaaggtaaagggaacgagggtcattacagatttccccttagcaattttagggctaagagggggaaaaaaaaccaccaggcttacatgggagattataaattacaagaaattgattagaaagtttagaaacaggctcggtacttagagcataagaaatagtgtcgctttggaaaggcccatatacatactttcagtcttaagaggcacccttaagatcaaaagtatgggtcaggtacaaagtggaaaaagagatagagattatttcctaagattactaaagaaaatagtgaaagaaagaggtttagttattccaaatagtcagctacaggaatttttagaaagtgtagaaaaatgctgcccatggtttccacaagaaggaacaattgatttagagaaatgggagatcgtaggcaagcaactaagtgaatattacagagaagagggccctggtgcattctcaattgctacctttttaatgtagaatgtgttaaaaatatgtcttgcgcccccagagaaagtactagtagccgagaaagtgatttgggcagataagggggtaggaacagatgaggaagaagaaattcgtaaagcctttgaggaacaattgagcatcgttgaagaggactgggaggatgagcattctgttaaacaacagagagatgtgcattcccctgaacagcagaatgatgtgtatttaccttcagttaaacaatagcctgggaggaagttaaaatgtaagggcttgttagaagaggcgatacaaagggcagaaagcagaggggaagaagtgcctatggacttaaaattacctatcccaaaaagcatgatgtttccactatatgaagaagagaatgcagataatcctggacagatgattagggaacataggaattttaaactcaaagttttaaaagaattaaaacaagcctcagtacaatatgggccaaacagtccctatgtacaaactttattagattcaatagctaatacagccatggccccatatgattggtattcactagtaaaaacatgtttggagccaggagattatctaatatggaaatcagaatttattgagccatgccaagagcaggcaggatacaatacaagaacaatgattcctgtttctttggagcagctcacagggacaggaatatttactgtactgcagtaacagctagattatccacttgtagcatatgaacaaattatgaaggctgcacgggcggcatggttaaaggttcctgggaaacaagataggggagcctcgtatactcagataaagcaaggcccccaagaaactttcccagattttgtagcccgacttacgcaagccatacaaaggagcatttctgattcaaaagcagctgaaatactccttcaaaaattggccagtgaaaatgctaatgctgattgtaaaaaagccttaccaggcggcaagcccaatatggatattacagaaatgattcagagatgtgagagcgtagggaccacgcaatttcaggtgcagggggcggcagccgaaacagaagtgctagcagctgcctttcctaacaatcagaaggacctgagaaggttaaaatgttttaattgcgaaaagcctggccatataaaaaaggattatagggatcttaggaagaccgtctcagctccctagtactccttgtcctaggtgtcaaaggggaaatcattgggcgtcacaatgtagatctacttcagatgttaatgggcagcctttaaaccccgggcggagcctgctacaccccgccaaacaataggagcagcactttcattgattcaaccagtccctgcttcccgcccacaagactcacaatattagaccttattcatgccaccccaggtagtgccggattagatttaagttccacccttgataaaaccatcggagatgaagttgtacgttttcccactggagtacatggtccattacccccagggatggtgggtttaatattaggtcgtagttcccagacacttaggggactcatggtcattcctggagtggtggattctgattacactggagaaattgaggttatggtttatgcttttcctcgttgtcgttttgtcattcaaaaaggggaaagaatagcacaaatgattgtaatggattataaaaaactggggaatatgacaaaaaaggtaagggggacagaaggatttggtagcacaggactgttttggcatagaactatcacagatgccagaccaactctaaaaatagagtacaaggaaaagaatttgaagggttaatagacactggagctgataagtcagttgtcaccttacgggcttggcctagaactggccactagatcaaggaaatgtgatgttacagggaataggagaaatagccgctcctgcacaaagcggcatggcttacttggagagtggaggggcagcaagggagatttagaccatatgtattgccacaccttccatactgcctctggggaagagatttattgaaacatatgaatgttactgtaagtagcaaaaatttttagtaggggtcacggtcgaaaagaaaagaacagtacaggttcctaagataacatggaaagaagggccccccatatgggtggaccagtggccccttagtctagaaaaaattaaggctcttcgagatattataaccagacaattggcagcaggtcatatagaattttccactagtccatggaattctcctatatttgctattaagaaaaaatcaggcaaatggagaatgttaacagatctcagacaagttaatgctcgtatgataactatgggaaccttacagccagggctgccttctccgattgcaatcccggcagactggcctttgtgggtaattgatttaaaagattgtttttatactatacctcttagagcagaagattgtaaatactttgcattctcattaccatcagaaaatttgaaacaaccttaccaaagatatcagtggaaggtgcttcctcaagggatgaagaatagccccaccatgtgtcagcaatatgtagcagatgctatagatcccatcaggaaaaaatacccccaagcatacataattcattatatggatgacatcctttgtgctcatccacaaaaagagcaattagctagtattatgggggacatgtttacgctcttagagatcatgggttagagattgcacctgaaaagattcaaaaggcacctccttactcgtacttaggacaattagtagggatgaaagaaattcagcctcaaaagatatgtattagacaagataaactaaaaacattaaatgattttcagaaactcctaggagacattaattggatcagatcttatttaaaaatagggactcatgaattaaaggatctatatgatattcttagaggaccctgatcctacatctcctagaacacttactacaaaagcaaaacagcaattagaaaaaatacaagaatcaattgaaactgcaatggctcatcgcatagaatctggtgtgcctttagaagttacaatattagataccccagatataccttttggatgtatacatcagaaagacaagttactggagtgggtttttcggccttcacagccgaaatatacccttcaaacatatccttctatggtagcagacttggctaagaaagcctgcaaaagaatattacaattagttggaaatgcccctagtattatacatcaaccttatgataaaaaacaaatagaggaattgctcagtcaagaccattcttggcaggtgcttcttactatttttcaaggggaaatagataatacataccaatacccaattttacaatttgccaggaaacatcagtggattattaacacgatagtgcaaaaggatcccatagtgggagcactctgtgcctttactgacgcttcctctcatcacatttcaacatattttattccccctgatgagagatatgcagcacatacaccatttgattctacacaacaaaatgaaatttatgctataatattagtactacaaagatattctggtcctcttaatatattttcagacagtaaatatgcagtaggaatggttaataacatagaaactgctcaaattaaagtgtcatctaattataatatattgcaactttttatgatgttacaaaaaactattcgggaacgaacttccccagtatattgtacacatgttccttcacatacggagcttccaggacctattacacatgggaatcagatagctgatgacctcactagaccaaccctgttaatgttgtctgttgaggaagctaaggaatcacatgacaaatttcatcagtctgcctctatgttaaggaaacaatttgggattactagagaacaggctcgacagatagtaaaatcctgctgtaaatgtcttccttatatacccacaccatataaaatggctgttaatccagcggattatattcaggagaaatttggcaaatggatgttactcattacagcagttttgcaacgttacaatttattcatgtaacagttgatactttttttcccttcactacggctactgcacaagcaggggaagcagtacaaaatgttataaatcatatgcttcattgcttttccacttctggtgtgccctcagttttaaaaactcataatggccctgcttatgtttctcatgcatttcgtacgttctgtcttatttcatattcaccacattaccggattccttataatcctaccggtcaagcaattgtggaaaggaaaaatagatctcttaaaacatttcttcaaaagcaaaaagggggagaagccaggggtaggccacgaagacaattggctcaagcagtatatgctttaaattttcttactcctgatagagaaggctgtacaccagctgaaaaacactttagattacataagggaagtaattatgaggaacaaaagactcaaaaaagagtcatgtggaaggacccaaaaaccaatcattggtttggaccagatagattattgacctggggacgagggtatgcttctgtctttccagatggtgcagaaggaccaatatggatccctgaacgtaacatcagaatctgtctcagagatgacccggaggtttcagaaacttcaaattcgaaggaggaaaaaggacaaaagagaacagaagcagcacccaaggtgacgagcaaggtcggcaggacggctgctgcaactgatgatgctgttacaaacaatgactattgaagcaaagactttacagctttggtcatacattaacaaccccccgtggccgagactactcacgtgggatgatccagttattgacattatacccgcaggacaagcggcagaaatttttggacaaagggattggagaattaaagacttagaaatgaaggatgttttaggatacaattttaaaggcaaaactggcacacccccaatatgttttggaattaatgtagactttatagattattgtgttaagttagaaaatattactcactctgctcaatttgttcctaggggaatagtttggaatatatctatgtttggtatggaaactactagatctgtgaaagggccagctcatctttctccctggccagattgttctaatatctctgtatcatcagcatggcataaaattccaccttgggtaaaatgtcatactcagtataggggtgtagctaattacaagtgggaaaaatttgaaatatggaataaattagatcatgatattgagggtgcaagacaggggtggattatgccaggaattatcaataagaatggtgtacatcaggaaaaactttggttagcaatggcagcatttgatcctatatacttacatgctgccactccctttaaacctgatattgctcttttttataatagaacaaagctagttgcctgtttacccaggcatcaagcatttcttttgggaagacccaacatcacactgacacctgatgggtattataaaattgtatgcaaaaattgtgtagtaaatagatgcttatattatgcacatggaacttgggaatttgtagctatgatattagaaagacctaaatattctatatttcctactcaagtacaggagggatggtttttagctcctgctgatcaaacattgtactatcttaatcgagagatttctgttagaaaaaagagatgtgtccaatgtgtcgtttggggagttgtgtccctggtatcacttatctcatcccttgttgcatctgcagtaacatttcatacatttacacagcaagtgcatgatgcacaatacactgaagcattggctaggaatgtgtcattggcacttcacacacaaaaggaaattgatttagattttgagagaaaattggatgcattaaaagatgctgtggaatttattggggatgaagttgcagaaatagaatttagagctactttaaaatgtgattatcgctttactatggtatgtgttactccttttccatacaactccagtattgtaaattggaacatggttaagaatcatttagaaggtgtttggcataatagtaacctttctgctgatttatcttttttagctaatatcacccaggtgattgcagatagtcactccccggggattaacccaaaaaatctggctgtacagatcctgaaaaaattaagtgagaccaatatatttaacaatttacctgccttgttacttcatgcattgtcttgggcaatattattcatcatattatgttttattgtcccctgcattgttaccttaattaaatcaaggatcacagtgttgggaacggatgttcatcacctcaagctccttgctaattcgaaaaaaaggaggagcttcttgaggccgatcttaagagtctgaaatgggtttaagatccaggacagagtttgacctttgcccaggcttttacccaaagggctcaataattaagacacacagctctccaaatctctccctgttaggaggttcctgagacattccttctcactctttgagccttagatttacatattcactcctctatacaggcaccaggaaaaagccttggaatttacacctctatctaggaactctgataaggaggaaatgtatgttatcacatccttagcagatgtgtctcaccaggaggactctttgaagttaggatggattttctccatatatcctgtaccctcagaaaaataaactgagtcagttctgctgctgcacctggccaactttatttcacgcctttccgttcggtgtactatctggttgcgggcaaca
>pCi170	Score: 2460	SubGenes: 5LTR PBS CA NC DU Prot RT IN TM PPT 3LTR
tgggaaaaccttgaaatctacagcccaatctaggaaccctgataaggaggaaattcatgattgttacatcctcagcagatgttctggggagtatctcacggggaggactctttgaagttaggctagatcttccctatatattctgtgccctcagatgaataaactgagtcagtaattctactccacctggcccatgtcataagttatttcacgcctctccgttcggtgtacaatctggttgcgggcaacattttggcgcctcgaacagtgactaaaagtcagagtgaggtcggttccttgaacgctccggaggaagaaatccttgctggtcactacgccaggaaacaaggtcctgaagtggctcatgccgcggtagtaaggtaaaaaggaacgggggtcattacaggtttccccatagaaataataggattaagagggggaaaatcaccaggcttacgtgggagattataaaattaaaaaaaaattgattagaaaaaagtttagaaacaggctcggtatttagagcataagatatagtgtcgctttggaaaggcccacatatatactttcgatcttaagaggcgcccttaagatcaaaagtatgggtcaagtacaaagtggaaaaagagatagagagtattacctaagattactaaagaaaatagtgaaagaaaaaggtttagttattccaaacagtcagttacaggaatttttagaagttatagaaaaatgctgcccatggtttccaccagaagggacaattgatttagagaaatgggagattgtaggcaagcaactaagagaatattacagagaagagggccctggtgcattctcgattgctacctttttaatgtggaatgtgctaaaaatatgtcttacgccccggataaagtactagtggctgagaaagtgatacgggcagataagggggtaggaacagatgaggaagaagaaatgcataaagcctttgaggaacaattgagcatagttgaagaggagagggaagatgtgtattctgttatacaacagagaaatgtgcattcccctaagcaacagaaagatgtgtatttaccttcagttaaacaacagcctgggagaaagttaatatgtaagggcttgttagaagagacaatacaaagggcagaaagcagaggggaagaagtgcctatggacttaaaattagctatcccaaaaagcatgatgtttccactatatgaagaagagaatccagataatcctggacagatgattagggaacataggaattttgaattcaaagttttaagagaattaaaacaagcctcagtacaatatgggccaaacagtccctatgtacaaactttattagattcaatagctaatacagccatggccccatatgattggtattcattagcaaaaacatgtttggagccaggagattatctaatatggaaatcagaatttattgagcaatgccaagagcaggcaggatacaatacaagaacattgattcctgtttctttggagcagctcacagggacaggaatgtttactgcactgcagcaacagctagattatccacttgtagcatatgaacaaattacgaaggctgcacgggcggcatggttaaaggttcctgggaaacaagataggggagcctcgtatactcagataaagcaaggcccccaagaaactttcccagattttgtagcccgacttacgcaagccatacaaaggagcatttctgattcaaaagcagctgaaatactccttcaaaaattggcctgtgaaaatgctaatgctgattgtaaaaaagccttacaaggcggcaagtccaatatggatattacagaaatgattcagcggtgtgagagtgtagggaccacgcaatttcaggtacaggctatggcagcagcccaagcagaaatgctagcagctgcctttcctaacaatcagagggacctgagaaggttaaaatgttttaattgtggaaggcctggccatataaaaaaggattgtagggatcttaggaagacactgtctcagccccctactactccttgtcctaggtgtcaaagaggaaatcattgggcttcattatgtagatctacttcagatgttaatggacagcctttaaacccccggaggggctggccgccaaacaataggagcagcgctgtcattgattcaaccagtccctgctccgtgcccacaagactcacaatattagaccttattcatgccaccccaggtagtgccggattagatttaagttccactcttgataaaaacattggagatgaagttgtacgtattcccactggagtacatggtccattacccccagggatggtgggtttaatcttaggccgtagttcccagacacttaggggactcatggtcattcctggagtggtggactctgattacactggagaaattgaggttatggtttatgcttttcctcgttgtcgttttgtcattcaaaaaggggaaagaatagcacaaatgattgtaatggattataaaaaactggggaatatgacaaaaaaggtaagggggacagaaggatttggtagcacaggactgttttggcatagaactatcacagatgccagaccaactctaaaaatagagatacaaggaaaagaatttgaagggttaatagacactggagctgataagtcagttgtcaccttacgggcttggcctagaaactggccactagatcaaggaaatgtgatgttacagggaataggagaaatagccgctcctgcacaaagcgcagcatggcttacttggagagtggaggggcagcaagggagatttagaccatatgtattgccacaccttccatactgcctctggggaagagatttattgaaacatatgaatgttactgtaagtagcaaaaatttttagtaggggtcacggtcgaaaagaaaagaacagtacaggttcctaagataacatggaaagaagggccccccatatgggtggaccagtggccccttagtctagaaaaaattaaggctcttcgagatattataaccagacaattggcagcaggtcatatagaattttccactagtccatggaattctcctatatttgctattaagaaaaaatcaggcaaatggagaatgttaacagatctcagacaagttaatgctcgtatgataactatgggaaccttacagccagggctgccttctccgattgcaatcccggcagactggcctttgtgggtaattgatttaaaagattgtttttatactatacctcttagagcagaagattgtaaatactttgcattctcattaccatcagaaaatttgaaacaaccttaccaaagatatcagtggaaggtgcttcctcaagggatgaagaatagccccaccatgtgtcagcaatatgtagcagatgctatagatcccatcaggaaaaaatacccccaagcatacataattcattatatggatgacatcctttgtgctcatccacaaaaagagcaattagctagtattatgggggacatgtttaccgctcttagagatcatgggttagagattgcacctgaaaagattcaaaaggcacctccttactacttaggacaattagtagggatgaaagaaattcagcctcaaaagatatgtattagacaagataaactaaaaacattaaatgattttcagaaactcctaggagacattaattggatcagatcttatttaaaaatagggactcatgaattaaaggatctatatgatattcttagaggcgaccctgatcctacatctcctagaacacttactacaaaagcaaaacagcaattagaaaaaatacaagaatcaattgaaactgcaatggctcatcgcatagaatctggtgtgcctttagaagttacaatattagataccccagatataccttttggatgtatacatcagaaagacaagttactggagtgggtttttcggccttcacagccgaaatatacccttcaaacatatccttctatggtagcagacttggctaagaaagcctgcaaaagaatattacaattagttggaaatgcccctagtattatacatcaaccttatgataaaaaaaaatagaggaattgctcagtcaagaccattcttggcaggtgcttcttactatttttcaaggggaaatagataatacataccaatacccaattttacaatttgccaggaaacatcagtggattattaacacgatagtgcaaaaggatcccatagtgggagcactctgtgcctttactgacgcttcctctcatcacatttcaacatattttattccccctgatgagagatatgcagcacatacaccatttgattctacacaacaaaatgaaatttatgctataatattagtactacaaagatattctggtcctcttaatatattttcagacagtaaatatgcagtaggaatggttaataacatagaaactgctcaaattaaagtgtcatctaattataatatattgcaactttttatgatgttacaaaaaactattcgggaacgaacttccccagtatattgtacacatgttccttcacatacggagcttccaggacctattacacatgggaatcagatagctgatgacctcactagaccaaccctgttaatgttgtctgttgaggaagctaaggaatcacatgacaaatttcatcagtctgcctctatgttaaggaaacaatttgggattactagagaacaggctcgacagatagtaaaatcctgctgtaaatgtcttccttatatacccacaccatataaaatggctgttaatccacgcggattatattcaggagaaatttggcaaatggatgttactcattacagcagttttgcaaagttacaatttattcatgtaacagttgatacttattcttccttcactatggctactgcacaagcaggggaagcagtacaaaatgtcatagatcatatgcttcattgcttttctatttctggtgtgccctcagttttaaaaactgataatggccctgcttatgtttctcatgcatttcgtacgttctgtcttacgtttcatattcaccacattaccgggattccttataatcctaccggtcaagcaattgtggaaaggaaaaatagatctcttaaaacatttcttcaaaagcaaaaggggggaagccaggggtaggccacgaagacaattggctcaagcagtatatgctttaaattttcttactcctgatagagaaggctgtaccccagctgaaaaacactttagattacataaggggagtaattatgaggaacaaaagactcaaaaaagagtcatgtggaaggacccaaaaaccaatcattggtttggaccagatagattattgacctggggacgagggtatgcttctgtctttccagatggtgcagaaggaccaatatggatccctgaacgtaacatcagaatctgtctcagagatgacccggaggtttcagaaacttcaaataccaaagaggaaaaaggacataagaaaacagaagcagtgccggaggcgatagcgaggagcaagctcggcaggatggctgctgcaactgatgatgctgttacaaacaatgactattgaagcaaagactttacagctttggtcatacattaacaacccccgtggccgagactactcacgtgggatgatccagttattgacattatacccgcaggacaagcggcagaaatttttggacaaagggattggagaattaaagacttagaaatgaaggatgttttaggatacaattttaaaggcaaaactggcacacccccaatatgttttggaattaatgtagactttatagattattgtgttaagttagaaaatattactcactctgctcaatttgttcctaggggaatagtttggaatatatctatgtttggtatggaaactactagatctgtgaaagggccagctcatctttctccctggccagattgttctaatatctctgtatcgtcagcatggcataaaattccaccttgggtaaaatgtcatactcagtataggggtgtagctaattacaagtgggaaaaatttgaaatatggaataaattagatcatgatattgagggtgcaagacaggggtggattatgccaggaattatcaataagaatggtgtacatcaggaaaaactttggttagcaatggcagcatttgatcctatatacttacatgctgccactccctttaaacctgatattgctcttttttataatagaacaaagctagttgcctgtttacccaggcatcaagcatttcttttgggaagacccaacatcacactgacacctgatgggtattataaaattgtatgcaaaaattgtgtagtaaatagatgcttatattatgcacatggaacttgggaatttgtagctatgatattagaaagacctaaatattctatatttcctactcaagtacaggagggatggtttttagctcctgctgatcaaacattgtactatcttaatcgagagatttctgttagaaaaaagagatgtgtccaatgtgtcgtttggggagttgtgtccctggtatcacttatctcatcccttgttgcatctgcagtaacatttcatacatttacacagcaagtgcatgatgcacaatacactgaagcattggctaggaatgtgtcattggcacttcacacacaaaaggaaattgatttagattttgagagaaaattggatgcattaaaagatgctgtggaatttattggggatgaagttgcagaaatagaatttagagctactttaaaatgtgattatcgctttactatggtatgtgttactccttttccatataattctagcattgtaaattggaacatggttaagaatcatttagaaggtgtttggcataatagtaacctttctgctgatttgtcttttcttgctaatatcacccaggtgattgtagatagtcactccccggggattaacccaaaaaatctggctgtagagatcctgaaaaaattaagtgagaccaatatatttaacaatttacctgccttgttacttcatgcattgtcttggacaatattattcatcatattatgttttattgtcccctgcattgttaccttaattaaatcaaggatcacagtgttgggaacagatgttcatcacctcaagctccttgctaattagagaagggaggaagttcttgagggccgatcttaagagtctgataagggtttaagatccaaggcagagtttgacctctgctcaggctttcaccccaaagggctcaaggattaagtggttggctccccaaattccttcctgataaagaggtctctgagacatatcccttctctctctttgaaccttaggtttacgtatttactcctctatgcaggtgcgcctagcctgggaaaaccttggaatctacagcccaatctaggaaccctgataagggggaaattcatgattgttacatcctcagcagatgttctggggagtatctcacggggaggactctttgaagttaggctagatcttccctatatattctgtgccctcagatgaataaactgagtcagtaattctactccacctggcccatgtcataagttatttca
>pCi176	Score: 973	SubGenes: 5LTR PBS CA NC RT IN 3LTR
tgtagagggccggttttggggagttggagggcttaggccagcccaggtcttacctgcagcttgtactaagcctgacagctgtaaaactcaggatgtcggctcaccaccctcctgttccgtctcttgagaacacgatgcaggaagggaggaaacggatggggtacaggacaggacgcaggaaagaatgtaacagacgaggtacaaggaagtaaggaaatcacctaattagatttgtacttttcatgaatactaatgttactattgcttgatccagtactatataagcctgagccctcagatcaataaacagagtttgttcttcactgctgtcacctggcccgtgattctttctctcttcacactctgctggcatcagaccacagccagggacgcaggcgctcccggcatttggcgccccaacagggacctgaaaggaaggcttccccgggcagagtggccctggacaaggtgggctatttggccaacagtcctaaaaaaggagctctggtcgtcaagagaagacgctaacaaggtagggcgataattttcctatacagttttttattttcaccaggttaaacggggattaaaaagaaaccagactgcagcttatcggggtctcttaaagtgaacgtcagaacgagactgccgcttatcggggtctcttaaagtgaaagtgaacttcagaacaagactgccacttatcggggtctcttagagtgaacatcggaaggaggctgccgcttatcggggtctcttaaagtgaaagtgaacatcagaactagactgccgcttatcggggtctcagatttaaagtgaaagcaaactgcacaggtgggaaagcaaaccgcacaggcggacaaacaagactgcggcctttgagcgtcttcaaaagcgaaagtaaacttcagaatgagactgcctgcttttcggcttctctgatttaaagggaaagtaaaccgcactggctaagtagtgtcctataagatagttagctaacatggggcacagctcgtgggcagaacagagagacagacaatattatttgaaagtgttcaaatacaggggacacaactagaattttagcatgcaaataagaacattggctttctttaaattgtcaactgcatctttgtcatttctattgagaacaaaccaagtgccattctgctactgaaatctctgcataagatacctgtactgtccaaccactgcattgccaaggctgtactaataccaactttgattacccctaggaaatgccagtgctcagtcttagtggtgttgtaattttcacatatttggtattttattgattattgtttaaaataatagtactatatgagaacttaatgattatatcttggaattattttgtataggaaatatacttagaaaagtggttgccatgctgctgtcctgttcttgttaaaaagacccatgtcataaatattcaggacattggcagctgatcacatttataaagtcagtgtgtaagtgaaattattactccctccataatgtcttatggacaagcaggagctgtgatgcgaagctacattgtatttcccattttatatatgtctccctatttgattttattcaagttatagtacattctgaagaagttggccttaggtgtgtgtctttgtggcatgcaaagagttatgatgacttcatattaaatgttagaatttgtagtcattataatattggaaatttttgtggctttcaagagtctcaaagaaaattgtatgttaacatttttttgtcagccatcacatttccaaacagtatttttaaaaaacaaaggtaaatgtgatatggcagatgagcagactaaccaaaatcagtggttaaggggatttcattttagatcctttttaataatcaaagaaaatgggacatttgacttatatacatatagaaaaaaaagttttactgaagttagagctaaaatagcatacttaattgtatagcttttgtagatacatgtcctttgccaccgtccattcatttcaaatcagtttgtaaatccagagttctatcttatggtaattctagaaaaataaaacttgtatcattttgtctacaaccaccatttaggtaacttaaattacattggtattcaaaaaagagtaaaattatttaagaagctaagttatatcaataattagaaaacaaatcaacttgttttcttaatcaggtgaggaggaaacttcaagggtaagagtaaataaactctctgctttagaaatttgacatgagcagtttgtttgttaaaacacagtctaatgcactgtatgtatactaaaatttccagtaaaatgtagcttgtaaattttctgaatcagctctttagtactagttataatataactaaaatcttaatatattttacagtatataaaaggctataacttcgtaagtcctttttaacatatctttgatagaactttttgatttaaaaaattattcattctgactttgttagaatattaatagcaatatttttaggctttcatttgtcctggtggttcgttgggaggatttgcaagcaaattaaacaagtgaagtgggaaaggggacatttatttgtctttgaatatttagaaatagatttttacccttgcccaacaaaaccatcttgaattcagtagataactaaagaaattcttgctttgctgcagagttctactgcctaactcccctcttgtattagaaaatccagcataaatttgtcatagcctggtcagtagttaaaacaacatttcagagttgaaaataatttttattaattaaaccattagggaatttttttttaaacgacagataggaaacttagttatttctgtgttttctgccaagaagcataaccttaaacacatttctatacatacctgatttcttagctacttaaatttatgctgttctaaacattacttaatcatatttagttggctatttttctactgaacaattacacaatgttaggtagagtcttattctaaaatttctttatttcgtatcaatgtgtgattcatggtttttttaagtgtaattacaatgtatgtgtcagagtatgcgcaaaaaaaaaaagtgggggcaagatatacttcaggagatgggggtatccatacaatctatatggcagagttttcactagtggtcactgttgagaaagacaagagacagaggacccctcgaataatttggaaggagggacctcccatatgggtggaacagtggcccctatctcaagaaaagctaactgccctgactgaaatagtaaaagaacagttagaggccggccatattgagccatctaatagtccgtggaactcacctatttttgctataaaaaagaaatcaggaaaatggagaatgttgactgatcttagatgcataaatgatagaatgcaagatatgggcaaccttcaaccaggcttgccctctcccaatatgatacctaaaggtggcccttatggataataaatctgaaggattgcttctatactatcctgctacaaccagaggacaggccatactttgcattttcattaccttcaataaacttaagagccccacataggagatatcaatggaaggttctcccccaagggatgaaaaatagtcccaccatttgtcagcaatttgtagcagcagtcatccaaccagttagagacgctttccacaggcctatattatacattatatggatgatattttatgctctcacccagatgctggagtattagaaacaattttgaggactatgactaaggcattagaagatcaaggattagatgtagcaccagataaaatacaactttctccacccttttcatatttaggacaaacagtagagcagacagaaattaaaccacaaaaggtcataataagaagggatcaattaaaatccctgaatgattttcaaaaattactgggagatattaattggcttcgacctcatttgggaataggaactcatgagctaggggaactttttaagatactccgaggagatcctaatcttaattccccaagacaattaactccagaagcagatatacaacttcaaagggtggaatctgcaattgaacaatgtagaatgcaaagaatagaaaagggtcttcttattgaaataaccatcctgccaactccagagattcttttggagccatacatcagcaagcagggatcttagagttggtattcctgccattccaaaccaaaaggtctgtaaccccttatgcacagcttgtagcgtagcttctatcaaaggcgctaaagagagcactcgccatcagtgggcaccttcctcaggtgatccaccaaccatatactcaggagcagattgacatgttggtaagcaacaacccttcctggcaggtggtgttatcaatatatcaagggtgtatggataaagtttttacacaaaaaatctttcaattcatgacaccttataagtggatattccctcagactgtacaaaatcagccattgcccaaggcattaactgtctttactgatgccactaagaatggcacgcgcttattactgccctcctgacattaaaaggattattaatactccattccagtctactcaacaaaatgagatttttgcaattattgaagttataaagcaatacaattgtcctctcaatattgtctctgatagcaagtatgctgtttatgtaattaactccatagaaactgcacagttaaaatactccactaacctctctatttttcagctttttcacgaattacaaaatacaataagagaacgtacccatcctcttttttgcatgcatgttcctgctcatacttctctcccaggtcctataatagaaggcaactccgtagcagatacaataattaccttttctttttccctactcgaagctcaacaatccatgaacatttccatcaatctgctaatatttaaagagacaattccatatcacacgagacaagcggaatgttgtgaaatcatgtacaaaatgtgtcccctatcttccctgtccacatatcacctccactaatccgagaggccttcgtccattagacatatggcagattatctatcttttgggcgtcttcactatatacatgtaactgtagataccttctctgggtttactatggctaccccccatacaggggaggctgctacccatgtcattgatcatttattgttttgctttagtattcttggtattccaagatacctcaagactgacaatgctcccgcctatactagcaggaattttgcacaattttgtctcacctataatatcacttactctactggcatcccgtacaatcctactggacaagccattgttgaaaggcgcaacaaggatattaaaatcctccttgataaacagaaaaaagagggaatagaaaatagggtaagaaggagattggatcaggtaatatataccataaattttttgacactagatgatcagggacgtactcctgcacaaaaacattttgcagagcaaaagaacaggttgttagatgagcaaccagatgtcacagtaatgtggaaggatccaaagacgggtaattgggatggtccagtaaaattactaacctggggtcgaggttatgcttgtgtttttccagaacatgcaggaaaaccagtctgggttcccgagaggaacatccgtacctgtcagcatactgaccagagggatagagaccctgagcatcaaaggaaaaactggtcggagagacaagcggaggaggaaggcaagaccgagaagacaaagagccaataataagatgttgactgtcctttttgcaatgatggctgtcacaggtggctctgggacagagtcatgattacactggacgtctatgccttaccccaccttgggttaaacctgtaacttgaccactatacttttgtttgtgtaactccctatttactttctattactaccaatgtaacttctgatcaaatattgaataagcttcagggcacttggcattccaaaactataacatggatgatattgatcctcaagatattgtttataagctattgtactatatcaagcaacttaacactttccagaatatttcaagtttgctgttgcattttgtaccctgatggtattcttgttactcttgagttttctcctgatgtgcatcccacgttctcaagctagaacagaagaaagggggagatgtagagggccggctttggggagttggagggcttaggccagcccaggtcttacctgcagcttgtaccaagcttgacagctgtgaaactcaggatgtcggctcaccaccccccccgttccatctcttgagaacaggatgcaagaagggaggaaacggatggggtacaggacaggacacaggaaagaatgtaacagacaaggtgcaaggaagtaaggaaatcacttaattagatttgtacttttcatgaataataatgttactattgcttgatccagtactctataagcctgagccctcagatcaataaacagagtatgttcttcactgctctcatctggcccgtgattcattctctcttcacactctgctggcatcagaccacagccggggatgcaggcgctcctggca
>pCi183	Score: 1269	SubGenes: CA NC DU Prot RT IN TM PPT
agaggagccaaccctccatgtcaacgtgacctaggaatggctagttcctggaatgctaggccaagaacactcaggagatatggaacggtcatgactgagatttgaactgaacctatttatttgagtgatcttattaatttaaaggggaatttccaatttccatttcaggaccacacaatttcaggtacagtctatggcagtggcccaagcaaaagtgctagcagctgcctttcctaacaatcagaaggacctgagaaggttaaaatgttttaattgcagaaagcccagccatatcaaaaagcgttgtagggctcttaggaaggcaccatctcagccccccagtgctcctcttaggtgtcaaagggaaaatcattggatttcacaatacagatgtacttcagatgttaatgggcagcctttaaactcccagcagagcctgctctggcctgccaaacaataggagcagcactttcactgattcaaacagtccctgctccacgcccacaagactcacaatattagaccttattcatgccatgaggtagtgctggattagatttaagttccactcttgataaaaacaccagagatgaagttgtatgtatttccactggagtacatggtccattacccccagggatgtgggtttaatattaggtcgtagttcccagacacttaggggactcatgtcattcctggagtggtggattctgattacactggagaaactgaggctatggtatatgcttttccttgttgttattttttcattcaaaaaggggaaagaatagcacaaatgattgtaatggactgggggaaatgacaaaaaaagtaagggggacagaaggatttggtagtacaggactattttggcatagaactatcacagatgccagaccaactctaaaaatagaggtacaaggaaaggaattttaagggttaatagacactggagctgataagtcagttatcactttacgggcctggcctagagaccggctactagatcaaggaaatgtgatgttacaggaataggagaaatagccgctcctgcacaaaacatggcatggctcacttggaaagtggaggggcagcaagagaaatttagaccatatgtattgccacacctttcatgctgcctctggggaagagatttattgaaacatatgaatgttactgtaagtagcaaaaatttttattaggggtcacggtcaaaaagaaaagaacagtataggttcctaagataatatggaaagaagggccccccatatgagtggaccagtggccccttaatctagaaaaaaatagggctctttgagatataataaccacggagttggcagcaggtcatatagaattttccactagtccatggaattctcctatatttgctattaagaaaaaatcaggtaaatggagaatgttaacagatctcagatgaattaatgctcatatgataactatgggagctttacagccaggcctgccttctccgattgcaatcagcagactggcctttgtgggtaattgacttaaaagattgtttttatactatacccccttagagcagaagattgtaaatactttgcattctcattaccatcagaaaatctgaaacagcctcaccaaatatatcagtggaaggtgcttcctcaagggatgaagaatagccctaccaggcgtcagcaatatgtagcagatgctatagatcccatcaggaaaaaataccccctagcacacgtaattcattatatggatgacatgctttgtgctcatccacaaaaagaacaattagccagtatcatgggggacatgtttgccgctctcagagagcatggtttagagatagcacctgaaaaaattcaaaaggcacctccttattcatacttaggacaattagtagggatgaaagaaatttagcctcaaaagataagtattagacaagataaactaaaaacattaaattattttcagaaactcctaggagacattaattgaatcagttcttatttagaaataggaactcatgaattgaaggatctatatgatattcttagaggtgatcctcatcctgcatctcctagaacacttaccacaaaagcaaaacagcaattagaaaaaaatgcagaaatcaattgaaactgcaatggcttattgcatagaatctagtgtgcctttagaagttacaatactaggtaccccagatataccttttggatgtatacatcagaaagacaagttactggagtgggtttttcagccttcacagccaaaatatacccttcaaacatatccttctatggtagcagacttggctaagaaagcctgcaaaagagtattacaaccagttggaaatgcccctagtattatacgtcaaccttatgataaaaaacaaatagaggaattgctcagtcaagaccattcttgacaggtgctttttcaaggggaaatagacaatatatatcaatacccaattttacaatttgctaggaaacatcagtggattattaacacaatagtgcaaaagaatcccatagtgggagcactctgtgcctttactgatgcttcctctaatcacatttcaacatattttattcccctgatgagagatatgtagcacatacaccatttgattctacctaacaaaatgaaatttatgctataatattagtactgcaaagatattctggtcctcttaatatattttcagacagtaaatatgcagtaggaatggttaataacatagaaactgctcaaattaaagtgtcatctaattataatatattgcaactttttatgatgttacaaaaaactattcaggaacgaacttccccagtatattgtacacgtgttccttcatatacggagcttccaggacctattacacatgggaattagatagctgatgaccttactagaccaaccctgttaatgttatctgttgaggaagctaaggaatcacataataaattccatcagtctgcgtctatgttaaggaaacaatttgggattactagagagcaaactcgacagatagtaaaatcctgttgtaaatgtcttccttacacacccacaccatataaattggctgttaatccacgcggattacattcaggagaaatttggcaaatagatgttactcattacagcagttttgcaaagttacaatttattcatgtaacagttgataccttctcttccttcactatggctactgcacaagcgggagaagcagtacaaaatgctatagatcatatgcttcattgcttttccatttctggtatgccttcagttttaaaaactgataacggccctgcttatgttttctcatgcattttgtacattctgtcttatatttcatattcaccacattactgggattccttataatcctaccggtcaagcaattgtggaaaggaaaaatagatctcttaaaacatttcttcaaaagcaaaatgggggagaagccaggggtagaccatgaagacaattggctcaagcagtatatgctttagattttcttactcctgatagagaaggctgaaaaacactttagattacataagggaagtaattatgaggaacaaaagactcaaaaaagagtcatgtggaaggacccaaaaaccaatcattggtttgggccagatatattattgacatggggatgagggtacgcttctgtctttccaaatgctgcagaaggaccaatatggatccctgaatgtaacatcagaatctgtctcagagatgacctggaggttccagaaacttcaaattcaaaggaggaaaaaggacaaaagagcatggaaggagtgcccgaggcgacaagcaaggtcagcaggacagctactgcaactgatgatgctgttacaagcaatggctatcaaagcaaggacttcgcagcttaggtcacatatggtcaagactacatatgtgggatgacccagttattgacattacgcctgcaggagaagcggcagaaatttttggacaaagggattggagtgttaaagacttagaaatgaatgatgttttaggatacaattttagttttcaatattcacttccacaagcttttgagttccaaatttctcacccctcccccaccccaagatggcatgcattctgaataccccttcccctggtctgccttctcttctatctctcccccctcctttctcttatctccttccccttctattttcctgtacagcaggatagacttctgtaccccatttcctgtatttcttatttcccagttgcatgtgaaaacatttttttaaaaacatatgtttttaaaattttgagttccaaattttctcccttcctccctccccacccaccctcattgaaaaggcaagcaactcaatataagttgtacatgttcagttatgcaaaacacttccttagtagacatgtgaaaaactaactctatttcccttaatcctatcctgccctcccatctattctattctttcttttgaccctgttcctcttcagaagtatttgcttctgattaccctctttcccaatctgccttcctctctatcacccccctgctgttttgtccccttctccccctattttcctgtagggtaagacagatttccatacctaattgaatgtgtatgttattctctccttaagccaaaccctatgagaataagattccctcattccctctcaccttcccctgtttcccctccactgtgagaaacttttttttctgttttttttgtgagataatttaccccattctacctctccctttcttctcctagtatcatcctctctcatcccttaattttattctccacatatgaccccttaatcttcaactcaccctgtgccctctaggatacaattttaaaggcaaaactggcacacccccaatatgttttaggattaatgtaacctctagagattactgtgttaaattagaaagtgttacttactctgctcaattagttcctaggggagtagtttggaatatatctatgtttggtataaaaactattagatctgtgaaagggccagctcatttttctccctggccagattgttttaatacctctgtattatcagcgtggcataaaattccaccttgggtaaaatgtcatacacagtataggggtgtagctaattacaattgggaaagatttgagatatggaataaattagatcataatattgagggtgcaagacaagggtggattatgccagggattatcaataagaatggtgtacatcaggagaaactttggttagcaatggcaacatttgatcctttatacttatgtgctgccactgcctttaaacctgatattgctcttctttataatagagcaaagctagttgcctgtttacccaggcatcaagcatttcttttaggaagacccacatcacactgacacctgatgggtattataaaattgtatgcaaaaactgtgtggtgaatagatgcttatattatgcacatggaacttgggaatatgtagctatgatattagaaagacctaaatattctatatttcctactcaagtagagaagggatggtttttagctcctgctgatcaaacgttgtactatcttaatcaagagatttcttcaagaaaaaagagatgtgtccgatgtgtccaatgtgtcgtttggggagttgtgcccctggtatcacttatctcatcccttatcacatctgcagtaacatttaattcgtttacacagcaattgcaagatgcacgatatactgaagcattgtctcggaatgtgtcattggcacttcacacacaaggagaaattgatttagattttgagagaaaactggatgcattaaaaggtgctgtggaatttattggggatgaacttgcagaaacggaatttagagttactttaaaatgtgattatcgctttactatggtatgtgttactccttttccatacaactccagtattgtaaattggaacaaggttaagaatcatttagaaggtgtttggcataatagtaacctttctgctgatttgtcttttttagctaatatcacccaagtgattgcaaacagtcatttcccggggatcaacccaaaaaatctggttgtagagatcttagagaaattaagtgcaatcaatatatttaagaatttacgtgccttgttacttcatgcattttcttgggcagcgttatttatcatattatgtttcattatcccctgcattgttaccttcattaaatcaaggatcacagtgttgggaacgtatgttcaccgctgtaagcagcttgctaattcgaaaagggaggagtctg
>pCi194	Score: 2747	SubGenes: 5LTR PBS MA CA NC DU Prot RT IN SU TM PPT 3LTR
tgttggaggccagcacctggtagtgggcccctaaccccgtgagaacaccacaccccaagcagcttgttccgggacaaaccgtaccataacgtgttcctgtcagggctaaccgcaagatgtcgccacaccgcccctggaaagtcccggaggcccattttccccttttgcccctccccgcttttgccctatataagcttgtaacgctcaaaaataaaattagaccttgcctaccatccttttggtctcactcctccttttcacccattcccttcagccagggtcctcctcgaccccccacgtatactggccctgcaggtcggggcaagtggcgcccaacgtggggctcgaggtccggacttctgccaggcggaccagcattgagagacgattcgtcgcgaccccctccttctcattgctcatgaagagcccctgcgttttggtaagttgagttttcgtccgcctcattctaatcatgggttccaacctttctaaggagcaggtctttatccaagaccttaagcatgcccttaaggagagaggagttaaagttaagaaaaaggaccttttgaaattctttctttttgtagatgaggtctgcccttggtttatggttaccggcccagatattcatccgggaaagtggcagaaggtcgggagagacctcaatagaaagttgcaaactgaagggccagaggcggtccctccctcggctttttcttactggggtatcatcagagacatagtggaatctgcccctggggacccaggcaagcgccaactcctttcggtggcagagttttgtttacgccccttgtcgcgggcagcttctgttaaatcgctacagcgccctttatcacgaaccgcctctacaaagtcattagaatcagtgggaaaaagtccccctagacccccctccgtggtcattaccattccgccggaacctccaaagcctctttatcctcccctccctgtggaaacggtcccggctactgaacctttaacactgcctataattgcaaaacacaaaactcctcctttaggagatcctgaccctgatactctagatcccggggacgaggcggaactggaggaagaagccgcccgatataataacccggactggcccataactccccagtacctaccccctccctacatatcccagacttgcgctcctgcgcttttgccccccattcccacttcctcagccctcacatccgccagaagtcaactctccactcaagttaaggagctccgagaagtcttagatctacaaaagcaatatgcacaactctcttcggaactgagttccctgcaacactccctccagaattctgtcattttttcccccaataggtcgcagttacatcagaaacccctgaaaaagatcagagccagtgctagagataaaaatctaacaaggcacagcccatgatattccctgttatgacccggtctcgtcagcctgactcctcacacaacgaccccaaggaagtttctgccagtgaaggggagatgagagagtgagagaagaagggaagaggacgagggagagggggagggacaggatggaaaaatagaagaagaggaatgggcaattggaaaaaaggaaggacagcggttagaatataggagattgcagttcaaagggattaaggatcttaacgccgccgtcaagtcctatggtcctaacgccccgttcaccctctcagctcttgaatctatgtcccgcggaggatatctcttgccggcagaatggcttcgtgtagtacaggcagtcctttcaagggggcagttcttgacatggaaagcagatttcttcgaccgctgccaatccatggctacagccaaccaaaaatcccctggctcccccgctttaaagtggacttatgagaagttgagtggtcaagggaaatacgcagaggaggccaaacaacgctgcctcccaataggcctcttggcgcaaaccgccaatgctgcattcgcggcttggcgtgccttgcccacttctggatccccccttgctccgcttaataagatcgtacaaggaactcaggaagatttctctgagtatgttagtaggctcttggaagcaactgaacgaaccttagggcaagaagcgtctaatgatcagcttgtgagacgcttagcatatgaaaatgctaacaatgcctgtcggtctgccttacgcgggaagtggagagataaaacattagaggaaatgatacgtatgtgcagagatgtagatcccttcactaccaaaatgtcccaggccgtacatctggccataggggcagctctccaaaccggggactcccaaaaggcatgcttccggtgtggtcaacctggccattttgcccgacagtgccctagtgcccctgacactccctccgctccaatcagcaataaggcttcccaaccctccaccctctgccctcggtgtaggaaagggaaacactgggcaaatacctgccgctcaactacagacgttcatggccaccctttacagggaaacggtcggaggggccagccccggccccccagtcgacccctttgttcgggcctcggggatcagccagtccacactccacatcccactcttcagagccactgcaggaagcgcaggggtggacttgtgtgccgcctccacctcagtattgaccccgagggtggcgtccatattattcctacaggcatctttggcccccgccccctgacttctattttttcatccttggtcgcgcctccgctactattaatggcctcatgattcacccctccattgtggatagtgattacacgggggaaattcagatacttgcctcaaccctgaaagggcccctcactgtccgtcagggacaacgccttgcgcaggctctcccgctccccctacagactccataccctgctctcgccactgttagaggccactccaagcctggttcctcagacatctattgggtccaggccatttcccaagaccgccccatgcttacgctttttattcaaggcaggctttttgaaggaatattagattcaggagctgactcgactgttatctcaaaagacagttggccatcttcgtggccccttcaaccatccatgacacacttgcagggcataggtcaatcccacaataccctacagagctctcaatggctgccttggcaagacaaagaaggaaataaagggactgttcggccttttgtgatccccggcttacctgtcaacttatggggaagggacattctttcacagatgggggtaattatgtgcagcccaaataccgttgtgacccgtcaaatgctctcccagggatttctcccagggcaaggattaggcaagaaaggtcaagggcaactgtccccattgttgctgaagggagaaaaggacgagcaggccttggttgtgagagcccagataatcagaaccatttttcgtgagggccacgggtcctcctgcactccaggcagataggatctcgtggagaaatgacctacccgtctgggtagaccagtggcccttacccaagaaaaaactggaggcagcgcttgctttagtgcaggagcaactagctgcaggtcacatagaaccatctacatccccgtggaacacgcccatttttgttatccaaaaaagatcaggtaaatggcgactcttacatgatttacgggccgtcaataaaactatgattcctatgggggcccttcaacctgggctcccctcccctgtagccataccgcaagatttttctaagattacaattgatcttaaggattgcttcttttccattcccctccacccttccgattgtcagcgcttcgcttttagtgttcctattaccaattgtgtgggcccttctccgcgctttcagtggaaagttttgccacaaggcatggctaatagccctacgctgtgccaaaaatatgttgcccaaacaattgatcctttccgcttgcagtatcccaagctttatattatccattatatggacgatatcctccttgcaggaccaaataatgaggaattgactcaggtatcacaggagctcattaaggcgttggaatatcggggccttaatatttcccctgataaagtgcaaacctgccccccccagctgttcttgggatttgaactcttgacgaatcgcattctctcccagaaggttcgcctacgagtgagtcacctttgctcccttaatgatttccaaaaattactgggagaattgaattggcttcggccatatcttaagatcactacaggggaactgcgacccttgtttgatattcttaaaggagactccgatccaaattcaccccgctctctcacgccggaggcccgtaaggcccttgccttaattgagcaagccattcatgaacaacatattggctattacgctcctcaaaaacctctttggttcttaattttttccaccactttttctcccactggattgttatggcagggacatccgttattctggattcatatgccagccacacctacaaagatcctttcttcctacccgcatttaacggcagggctcctgcgcctcggccgagaggcagcccttcgactttttggtcgagaaccagatcatattgtttgcccctacactgcttcgcagattcaatggctgcttcagaatgatgatgattgggcagttaattgcatttcctatatgggagctatagacaatcattatccctcagataagctcattcagttctttcagaaaacacccgtggtcttcccaaggatcaccaaagcggagcccatagagagcgcccatttggcgttcactgatggctccgccacagggaaggcagcctttagtgttgatggacaggtcacctcttttgacacccctttcacctccgcgcagctggtagagctcgcagcggtcattaaggtttttgaatctgtctcgggccccctcaatgtttatactgatagttcctatattgcacagtcagtccctctattggaaaccgtcccgtatatccgtccctccactaatgcgtctcctctttttgccactcttcagcttctaattctctcccgcgatcacccctttttcattggtcatattcgtgcccattccgacctccccggtcctctttctgaagggaatgatcaggttgatcaagtaactcgtcgcattctgcttgctctgtctgcctcccctgttgaggctgccacacaagcccacaagctgcatcacctgaatgcccatacgcttcgtctcaagttccctataacccgggaacaagccagacagattgtgaaacagtgccctggttgcctgaccctccttcctgaacctcataatggcatcaatccccgaggtcttatccccggggaactttggcaaatggatgtcactcactatcccccttttggtcggcttaaatatgttcatgtgtccattgataccttcagtggcttcatttttgccaccctgcaacctggagaggccaccaaacatgtcattaatcacctccttagtgccttggcggtcctcccgcagcccaaaattcttaagacagataatggccctggttataccagttcttctttcagatctttttgtacacagttgcatattaagcatgttactggtataccctataatcctcaagggcaaggaattgtggaaagggcccatcagacactgaaaaacatgatcctgaaattacaatcagggagggaagttctttatcccagagctggcaatgccaaaacattgctcaatcacgctctttttgttttaaattttctcactctggacactgcggcaaagagtgccgcagaccgcctttggcattccactacggcccaaacctacgctcaggcaaaatggaaagatcccctgcttggcaaatggcagggccctgatcctgtgttaatctggggcaaaggccatgcttgtatttatgactcaaagtgccaaaatgctagatggttgcctgaaaggctgattaggttgatggacaagccagaaactcataatgccgtccagggaaccacacccccctgagacacctctgttttctttctctgttttacagaaaatgacgatcctcgtaattttcctcctgttccgtgggagccacggtggttttcaatctcctgacccagtagcgctcagccgtgccctctttggaagcccttgtgactgggcgggggcacgttcactgtccgtcccgccacctacacgcaagaagtggactgcggggaaaagacagcctacctcgcctaccgtcattctatcacgggcgtctccaaacccaagtgggaatgcgtaaggaagccccgagttatccctccgaatggtggccagcccgggccttgccccagtgattgcaactaccttgaggccttgcactccacatgctatagttctacccagcagtgcagtggcagctcaggaacagtctatcttactacaatacaggaaagagaatatggtggcacaggaggggactgggcgcatataactagccaaggcctacgtggaagtaccaataagtatgctcaggcttcctgtcgtaaagaaaatattggaaaaaatgtctgttggccccttcatgcacctgtccatatctctgatgggggtggccctacagaccaaattagggaacatgaggttagggaacgaataaatgaaataattaagagtatgtatccccccatccattaccatccacttgcactgcccaaaccccggggaacggacctagatgtccaaacttcagaaatccttgaagcaacacttaaggcccttaattactctaaccctgatttggctgccgattgctggctgtgtatggcccttggcacacctatgcccatagctttgatgtccaaaaatggctccacatccacaaattgcacacttagtccaccttttaaggtacaacctgttggtctccgcccctctccttgtatccaagccccatttcagaattccactgctgatattgatgttggttttgctacctttgctaattgctctgaagtcaaaaactatacctcacaggaacctctctgtcccctgccgggacaacttttcgcctgtgggggaaatatggcctactctgcctcccccagaattggacaggactctgcacacaaatttcaatcctccctgatatcgacatcattccgggagatgagcctgtcccactgcccagttttgattatattactggaagacccaagagggctgttgcatttatccccctccttgttggccttgggattacaggggcactcgctaccggctctgccggcataggagttgctgttgattcatatacaaaactatcccatcaatttcttaatgatgtgcaaaccctctcggggacgataaatgaccttcaagaccaaattgactccctggcgggagtcgttcttcagaataggaggggcctagatttactcacggcagaacaagggggaatttgcttagccctacaagaaaaatgttgcttctatgcaaataaatctgggatagtgcgggataaaatcaaaaaactgcaagaggatctgattgaaagacgcaaaaactttttgaaaatcccctctggagtggcttgaatggagtcctcccatacctcctccctcttcttggacctttaattggtctcctcctactttttcttttggaccttgggcctttaccagactaacctctttcattaagacgcagattgaggcttctcttaaaaacaccgtcaatatccattaccaccaacttgcttcgtcagaagatcctactgataccatggaagagggtctccagttctcgaagctcgtgcatccggaatctcgctgctcgcggtggtggagaaatattaaggataaaaagtgatctggcagctgtgagagagcccatgacgggaatattgaggtcccatgtttcaaaaaaaagcgcggctgcagttgtttccccatgacgggaatagagtgaggccatgatgggttacgtcgtggggtcccctcgcttagcctaagacagggaccactgccactaatgcgctttgaacatggaggccgacttcatagcctaagacaggcctctcacctgctattttaaataaaaaagggggacatgctggaggccagcacctggtagtgggcccctaaccccgtgagattaccacaccccaagcagcttgttccgggacaaaccgtaccataacgtgttcctgtcagggctaaccgcaagattgccacaccgcccctggaaagtcccggaggcccattttccccttttgcccctccccgcttttgccctatataagcttgtaatgctcaaaaataaaattagaccttgcctaccatccttttggtctcactcctccttttcacccattcccttcagccagggtcctcctcgaccccccacgtatactggccctgcaggtcggggca
>pCi208	Score: 971	SubGenes: RT IN TM PPT
aagatatcaatggaagttctcccccaagggatgaaaaatagtcccaccatttgtcagcaatttgtagcagcagtcatccaaccagttagagactgctttccacaggcctatattatacattatatggatgatattttatgctctcacccagatgctggagtattagaaacgattttgaggactatgactaaggcattagaagatcaaggattagatgtagcaccagataaaatacaactttctccacccttttcatatttaggacaaacagtagagcagacagaaattaaaccacaaaaggtcataataagaagggatcaattaaaatccctgaatgattttcaaaaattactgggagatattaattggcttcgacctcatttgggaataggaactcatgagctaggggaactttttaagatactccgaggagatcctaatcttaattccccaagacaattaactccagaagcagatatacaacttcaaaggtggaatctgcaattgaacaatgtagaacccaaagaatagaaaagggtcttcttattgaaataaccatcctgccaactccagagattccttttggagccatacatcagcaagcagggatcttagagtgggtattcctgccattccaaaccaaaaggtctgtaaccccttatgcacagcttgtagcgcaacttctatcaaaggcgctaaaaagagcactcgccatcagtggacaccttcctcaggtgatccaccaaccatatactcaggagcagattgacatgttggtaagtaatgacccttcctggcaggtggtgttatcaatatatcaagggtgtatggataactttttacacaaaaaatctttcaattcatgacaccttataagtggatattccctcggattgtacaaaatcagccattgcccaaggcattaactgtctttactgatgccactaagaatggcaccgcggcttattactgccctcctgacattaaaaggattattaatactccattccagtctactcaacaaaatgagatttttgcaattattgaagttataaagcaatacaattgtcctctcaatattgtctctgatagcaagtatgctgtttatgtaattaactccatagaaactgcacagttaaaatactccactaacctctctatttttcagctttttcacgaattacaaaatacaataagagaacgtacccatcctcttttttgcatgcatgttcctgctcatacttctctcccaggtcctataatagaaggcaactccgtagcagatacaataattaccttttctttttccctactcgaagctcaacaatcccatgaacatttccatcaatctgctaatatgttaaagagacaattccatatcacacgagaacaagcatggaatgttgtgaaatcatgtacaaaatgtgtcccctatcttccctctccacgtatcacctccactaatccgagaggccttcgtccattagacatatggcagatggatgtcactcattatccatcttttgggcgtcttcactatatacatgtaactgtagataccttctctgggtttactatggctaccccccatacaggggaggctgctacccatgtaattgatcatttattgttttgctttagtattcttggtattccaagatacctcaagactgacaatgctcccgcctatactagcaggaattttgcacaattttgtctcacctataatatcactcattctactggcatcccgtacaatcctactggacaagccattgttgaaaggcgcaacaaggatattaaaatcctccttgataaacagaaaaaagagggaatagaaaatagggtaagaaggagattggatcaggtaatatataccataaattttttgacactagatgatcagggacgtactcctgcacaaaaacattttgcagggcaaaagaacaggttgttagatgagcaaccagatgtcacagtaatgtggaaggatccaaagatgggtaattgggatggtccagtaaaattactaacctggggtcgaggttatgcttgtgtttttccagaacatgcaggagaaccagtctgggttcccgagaggaacatccgtacctgtcagcatactgaccagagggatagagaccctgagcatcaaaggaaaaactggtcggagagacaagcagaggaggaaggcgagaccgagaagatgaagagccaataataagatgttgactgtccttttttgcaatgatgactgtcgcagatggctccatgatggagtcatgattacattggacttatatgccttaccccaccttgggttaaacctgtaacttgaccactatacttttgtttgtgtaactccccatttgttttctaatactaccaatgtgacttctgatcaaatattgaataagcttcagggctcttggcattccaaaaatataacatggatggtattgatcctcaagatattgtttataagctattgtactatatcaagcaacttaacactttccagaatatttcaagtttgctgttgcattttgtaccttgatagtattcttgttactcttgagttttctcctgatgtgcatcccacgttctcaagctagaacagaagaaagggggagatgtagagggccggctttggggagttggaaggcttaggccagcccgggtcttacctgcagcttgtactaagcctgacagctgtgaaactcaggatgtcggctcaccccccccgttccgtctcttgagaacaggatgcaggaagggaggaaacggatggggtacaggacaggacgcaggaaagaatgtaacagacaaggtacaaggaagtaaggaaatcacctaattagatttgtacttttcatgaataataatattactattgcttgatccagtactatataagcctgagccctcagatcaataaacagagtttgttcttcactgctctcacctggcccgtgtttctttctctcttcacactctgccggcatcagaccacagccagggacgcaggcgctcccggcagctcacctccctcccttctttctttctactatattagtcttttgtgccttttcatatgatgtaatttacccttgtcttcctcctcctttcctcttctcccagtaccatccctttcaccactttatcctcttctgaattcgtgccttaattttacctttccccataatcagaatctatggtcattgtccgtttctgctttttgtgcatgggatttgcctatttcctaaccttaaaaaataaaaaaaaagttgagctgtcctgctggagtgagggagcacttacccaaccttcttttcctactcacctgggccttgtaataaatgtttggctcttgctcacctgggccttgaacaggggatgttacactgctagtgtatgtctgtcagcctggagttttgcctccaagaggtgtgcttcccagagttgtgttgaggcactgggtaatttggtggctagagaaagcccaaggtgattttccaagctggtgtctactggttctcctgcctgtattgaggctctcaagggccatggtgttggcacttgcctgctccaccaacattggtctcaggatctccccctggtatgctgaggtggggcttgcctctggcttactgggacacctccagtcctgtactgcccatttccattaatccgcagggtcctgagctacatgactgaagtgccctgtctttttgttgtctcagggcttttcctgggtcaatattttatgtgctttcagaggtcagtaagggagggtg
>pCi233	Score: 2645	SubGenes: 5LTR PBS MA CA NC DU Prot RT IN SU TM PPT 3LTR
tgctggaggccagcacctggtagtgggcccctaaccccgtgagattaccacaccccaagcagcttgttccgggacaaaccgtaccataacgtgttcctgtcagggctaaccgcaagatgtcgccacaccgcccctggaaagtcccggaggcccattttccccttttgcccctccccgcttttgccctatataagcttgtaacgctcaaaaataaaattagaccttgcctaccatccttttggtctcactcctccttttcacccattcccttcagccagggtcctcctcgaccccccacgtatactggccctgcaggtcggggcaagtggcgcccaacgtggggctcgaggttcggacttctgccaggcggaccagcattgagaaacgattcgtcgcgaccccctccttctcatcgctcatgaagagcccctgcgttttggtaagttgagttttcgtccgcctcattctaatcatgggttccaacctttctaaggagcaggtctttatccaagaccttaagcatgcccttaaggagagaggagttaaagttaagaaaaaggaccttttgaaattctttctttttgtagatgaggtctgcccttggtttatggttaccggcccagatattcatccgggaaagtggcagaaggtcgggagagacctcaatagaaagttgcaaactgaagggccagaggcggtccctccctcggctttttcttactggggtatcatcagagacatagtggaatctgcccctggggacccaggcaagcgccaactcctttcggtggcagagttttgtttacgccccttgtcgcgggcagcttctgttaaatcgctacagcgccctttatcacgaaccgcctctacaaagtcattagaatcagtgggaaaaagtccccctagacccccctccgtggtcattaccattccgccggaacctccaaagcctctttatcctcccctccctgtggaaacggtcccggctactgaacctttaacactgcctataattgcaaaacacaaaactcctcctttaggagatcctgaccctgatactctagatcccggggacgaggcggaactggaggaagaagccgcccgatataataacccggactggcccataactccccagtacctaccccctccctacatatcccagacttgcgctcctgcgcttttgccccccattcccacttcctcagccctcacatccgccagaagtcaactctccactcaagttaaggagctccgagaagtcttagatctacaaaagcaatatgcacaactctcttcggaactgagttccctgcaacactccctccagaattctgtcattttttcccccaataggtcgcagttacatcagaaacccctgaaaaagatcagagccagtgctagagatagaaaatctaacaaggcacagcccatgatattccctgttatgacccggtctcgtcagcctgactcctcacacaacgaccccaaggaagtttctgccagtgaaggggagggagatgaagaaagtgaggaagaaggggaagaggacgagggagagggggagggacaggatagtggaaaaatagaagaagaggaatgggcaattggaaaaaaggaaggacagcggttagaatataggagattgcagttcaaagggattaaggatcttaacgccgccgtcaagtcctatggtcctaacgccccgttcaccctctcagctcttgaatctatgtcccgcggaggatatctcttgccggcagaatggcttcgtgtagtacaggcagtcctttcaagggggcagttcttgacatggaaagcagatttcttcgaccgctgccaatccatggctacagccaaccaaaaatcccctggctcccccgctttaaagtggacttatgagaagttgagtggtcaagggaaatacgcagaggaggccaaacaacgctgcctcccaataggcctcttggcgcaaaccgccaatgctgcattcgcggcttggcgtgccttgcccacttctggatccccccttgctccgcttaataagatcgtacaaggaactcaggaagatttctctgagtatgttagtaggctcttggaagcaactgaacgaaccttagggcaagaagcgtctaatgatcagcttgtgagacgcttagcatatgaaaatgctaacaatgcctgtcggtctgccttacgcgggaagtggagagataaaacattagaggaaatgatacgtatgtgcagagatgtagatcccttcactaccaaaatgtcccaggccgtacatctggccataggggcagctctccaaaccggggactcccaaaaggcatgcttccggtgtggtcaacctggccattttgcccgacagtgccctagtgcccctgacactccctccgctccaatcagcaataaggcttcccaaccctccaccctctgccctcggtgtaggaaagggaaacactgggcaaatacctgccgctcaactacagacgttcatggccaccctttacagggaaacggtcggaggggccagccccgggccccccagtcgaccccctttgttcgggcctcggggatcagccagtccacaccccactccacatcccactcttcagagccactgcaggaagcgcaggggtggacttgtgtgccgcctccacctcagtattgactcccgagggtggcgtccatattattcctacaggcatctttggcccccgccccctgacttctattttttcatccttggtcgcgcctccgctactattaatggcctcatgattcacccctccattgtggatagtgattacacgggggaaattcagatacttgcctcaaccctgaaagggcccctcactgtccgtcagggacaacgccttgcgcaggctctcccgctccccctacagactccataccctgctctcgccactgttagaggccactccaagcctggttcctcagacatctattgggtccaggccatttcccaagaccgccccatgcttacgctttttattcaaggcaggctttttgaaggaatattagattcaggagctgactcgactgttatctcaaaagacagttggccatcttcgtggccccttcaaccatccatgacacacttgcagggcataggtcaatcccacaataccctacagagctctcaatggctgccttggcaagacaaagaaggaaataaagggactgttcggccttttgtgatccccggcttacctgtcaacttatggggaagggacattctttcacagatgggggtaattatgtgcagcccaaataccgttgtgacccgtcaaatgctctcccagggatttctcccagggcaaggattaggcaagaaaggtcaagggcaactgtcccccattgttgctgaagggagaaaaggacgagcaggccttggttgtgagagcccagataatcagaaccatttttcgtgagggccacgggtcctcctgcactccaggcagataggatctcgtggagaaatgacctacccgtctgggtagaccagtggcccttacccaagaaaaaactggaggcagcgcttgctttagtgcaggagcaactagctgcaggtcacatagaaccatctacatccccgtggaacacgcccatttttgttatccaaaaaagatcaggtaaatggcgactcttacatgatttacgggccgtcaataaaactatgattcctatgggggcccttcaacctgggctcccctcccctgtagccataccgcaagatttttctaagattacaattgatcttaaggattgcttcttttccattcccctccacccttccgattgtcagcgcttcgcttttagtgttcctattaccaattgtgtgggcccttctccgcgctttcagtggaaagttttgccacaaggcatggctaatagccctacgctgtgccaaaaatatgttgcccaaacaattgatcctttccgcttgcagtatcccaagctttatattatccattatatggacgatatcctccttgcaggaccaaataatgaggaattgactcaggtatcacaggagctcattaaggcgttggaatatcggggccttaatatttcccctgataaagtgcaaacctgcccccccagctgttcttgggatttgaactcttgacgaatcgcattctctcccagaaggttcgcctacgagtgagtcacctttgctcccttaatgatttccaaaaattactgggagaattgaattggcttcggccatatcttaagatcactacaggggaactgcgacccttgtttgatattcttaaaggagactccgatccaaattcaccccgctctctcacgccggaggcccgtaaggcccttgccttaattgagcaagccattcatgaacaacatattggctattacgctcctcaaaaacctctttggttcttaattttttccaccactttttctcccactggattgttatggcagggacatccgttattctggattcatatgccagccacacctacaaagatcctttcttcctacccgcatttaacggcagggctcctgcgcctcggccgagaggcagcccttcgactttttggtcgagaaccagatcatattgtttgcccctacactgcttcgcagattcaatggctgcttcagaatgatgatgattgggcagttaattgcatttcctatatgggagctatagacaatcattatccctcagataagctcattcagttctttcagaaaacacccgtggtcttcccaaggatcaccaaagcggagcccatagagagcgcccatttggcgttcactgatggctccgccacagggaaggcagcctttagtgttgatggacaggtcacctcttttgacacccctttcacctccgcgcagctggtagagctcgcagcggtcattaaggtttttgaatctgtctcgggccccctcaatgtttatactgatagttcctatattgcacagtcagtccctctattggaaaccgtcccgtatatccgtccctccactaatgcgtctcctctttttgccactcttcagcttctaattctctcccgcgatcacccctttttcattggtcatattcgtgcccattccgacctccccggtcctctttctgaagggaatgatcaggttgatcaagtaactcgtcgcattctgcttgctctgtctgcctcccctgttgaggctgccacacaagcccacaagctgcatcacctgaatgcccatacgcttcgtctcaagttccctataacccgggaacaagccagacagattgtgaaacagtgccctggttgcctgaccctccttcctgaacctcataatggcatcaatccccgaggtcttatccccggggaactttggcaaatggatgtcactcactatcccccttttggtcggcttaaatatgttcatgtgtccattgataccttcagtggcttcatttttgccaccctgcaacctggagaggccaccaaacatgtcattaatcacctccttagtgccttggcggtcctcccgcagcccaaaattcttaagacagataatggccctggttataccagttcttctttcagatctttttgtacacagttgcatattaagcatgttactggtataccctataatcctcaagggcaaggaattgtggaaagggcccatcagacactgaaaaacatgatcctgaaattacaatcagggagggaagttctttatcccagagctggcaatgccaaaacattgctcaatcacgctctttttgttttaaattttctcactctggacactgcggcaaagagtgccgcagaccgcctttggcattccactacggcccaaacctacgctcaggcaaaatggaaagatcccctgcttggcaaatggcagggccctgatcctgtgttaatctggggcaaaggccatgcttgtatttatgactcaaagtgccaaaatgctagatggttgcctgaaaggctgattaggttgatggacaagccagaaactcataatgccgtccagggaaccacacccccctgagacacctctgttttctttctctgttttacagaaaatgacgatcctcgtaattttcctcctgttccgtgggagccacggtggttttcaatctcctgacccagtagcgctcagccgtgccctctttggaagcccttgtgactgcggcgggggcacgttcactgtccgtcccgccacctacacgcaagaagtggactgcggggaaaagacagcctacctcgcctaccgtcattctatcacgggcgtctccaaacccaagtgggaatgcgtaaggaagccccgagttatccctccgaatggtggccagcccgggccttgccccagtgattgcaactaccttgaggccttgcactccacatgctatagttctacccagcagtgcagtggcagctcaggaacagtctatcttactacaatacaggaaagagaatatggtggctccacaggaggggactgggcgcatataactagccaaggcctacgtggaagtaccaataagtatgctcaggcttcctgtcgtaaagaaaatattggaaaaaatgtctgttggccccttcatgcacctgtccatatctctgatgggggtggccctacagaccaaattagggaacatgaggttagggaacgaataaatgaaataattaagagtatgtatccccccatccattaccatccacttgcactgcccaaaccccggggaacggacctagatgtccaaacttcagaaatccttgaagcaacacttaaggcccttaattactctaaccctgatttggctgccgattgctggctgtgtatggcccttggcacacctatgcccatagctttgatgtccaaaaatggctccacatccacaaattgcacacttagtccaccttttaaggtacaacctgttggtctccgcccctctccttgtatccaagccccatttcagaattccactgctgatattgatgttggttttgctacctttgctaattgctctgaagtcaaaaactatacctcacaggaacctctctgtcccctgccgggacaacttttcgcctgtgggggaaatatggcctactctgctctcccccagaattggacaggactctgcacacaaatttcaatcctccctgatatcgacatcattccgggagatgagcctgtcccactgcccagttttgattatattactggaagacccaagagggctgttgcatttatccccctccttgttggccttgggattacaggggcactcgctaccggctctgccggcataggagttgctgttgattcatatacaaaactatcccatcaatttcttaatgatgtgcaaaccctctcggggacgataaatgaccttcaagaccaaattgactccctggcgggagtcgttcttcagaataggaggggcctagatttactcacggcagaacaagggggaatttgcttagccctacaagaaaaatgttgcttctatgcaaataaatctgggatagtgcgggataaaatcaaaaaactgcaagaggatctgattgaaagacgcagaaaactttttgaaaatcccctctggagtggcttgaatggagtcctcccatacctcctccctcttcttggacctttaattggtctcctcctacttttttcttttggaccttgggcctttaccagactaacctctttcattaagacgcagattgaggcttctcttaaaaacaccgtcaatatccattaccaccaacttgcttcgtcagaagatcctactgataccatggaagagggtctccagttctcgaagctcgtgcatccggaatctcgctgctcgcggtggtggagaaatattaaggataaaaagtgatctggcggctgtgagagagcccatgacgggaatattgaggtcccatgtttcaaaaaagatcagcgcggctgcagttgcttccccatgacgggaatagagtgaggccatgatgggttacatcgtggggtcccctcgcttagcctaagacagggaccactgccactaatgcgctttgaacatggaggccgacctcatagcctaagacaggcctctcacctgctattttaaatacaaaatgggggacatgctggaggccagcacctggtagtgggcccctaaccccgtgagattaccacaccccaagcagcttgttccgggacaaaccgtaccataacgtgttcctgtcagggctaaccgcaagatgtcgccacaccgcccctggaaagtcccggaggcccattttccccttttgcccctccccgcttttgccctatataagcttgtaacgctcaaaaataaaattagaccttgcctaccatccttttggtctcactcctccttttcacccattcccttcagccagggtcctcctcgaccccccacgtatactggccctgcaggtcggggca
>pCi235	Score: 779	SubGenes: MA CA NC Prot RT IN TM
gtccctccacctcctccagtgccagctaatcttttcccttgccagcccattccccagccttgcagtccagtctagttcagctggtactccctaatccctagctcacaagaagtgagatttcctatcttcctaccctgaaagcccctgttcccacagtgctttcagggctttttcctttaaagaaagtatctgtctctactaatggaacaattaggatgcatgttccattctccatttcagatctcaatcaggttaaagaaagactgggtcgatactcggaagatcccactaagtttactgaggggttcagggacatgtccctacaattcgagctttcctggggtgatttgcatatcctcttctctacctgttgtaccactgaggagaagaggagaatcggggaacaaacctaaaagcttggcaatcattttgctagcaatgacgccacaaaatacccccccaggaatagctgctgttcccactggtgacctgggatagaactgtgtgggatgccactcaaattaaaaataaaacaaaacacagaggtgtccaaggagaaacagaaagttaatttattatagctataattattaatatttcaaatctcgagatttgggtgtccctccatcagtaagctctgatgaacgggagacaagggacatagacacataagctggcttaaataataaaaaaattcctcctcccccacagctgtctgttaatttggctcacaacctcacatgccagactctaacacaggacaaaggatatagtatacatctctatatttcttagttcgttgagataatgtcaaagaagcaataaaaaatgtgcagttaggaagataatttacaattgtttttgggaggtctcagggattgaatagataatgttgggaacagaaagacatctaaataaaaccctgtcaaagggagataaggggacttgaacatttaggggttctccgggacttggggagataaggggacttgaacatttaggggttctccgggacttgggacaaaaggcgcatcaagataagatcagaaggcaggccagggcttaacaactagacaaattttaactgctaatatttggcactaaaaagagaagatcttacagtaatctattcttaaccctatcctgtgttctgaactcactaccttaattacactgagaagtcttcactgggacatcccattcagaattatcagaagagtgaggataggggaaagagaggccacatggtataatttgcctgttagaaggcctgaaaatggcattttgaaagcaagtaaattttcaaaaagttaaggaaattacttagggagaaaaggaaaaccctgcccttttccaagatgggctagtagaagctattaaaaagtatacaaatttagatcctgactctaccgaaggggcagcagtccttagcatgtatttcattaatcagtctgccccagatattaggaggaaactgcagaaattggcaatgggaccccaaacacctcaggcctaattattggagatggctttagggtctttaacaacagagacctagttgcaacagaggagaaacaacatagggagagggctagagacaaagaacatgctcaattcctggctgctgtcatggccaggaaaaggcccgagggcgcttctggctactcgacagtggggaaacttgctttcaatgccaccaggagggccactggtccaaggagtggccctctagggtactccccccagaggaggtaaccaggaccgtgcccaacatgtgaccaggagagacattagcggaaggattgtccccaaggttggagaagtggtggagccaccccctgtaccttgtcctccagtcctctcgactcggaatgatgggaaggcccatcattccccactttccccatctcttgccaagcggtgggtggaaattgaggtcgaaggtaaggttacccactttatattagacatgtgggctactttctctgttttaactaattactctgtccctactcaccccttgacctgttgggtcatgggtatggaagggaaaactaagggatattgtgagacataccctctcccctacctatttgaagatctgttatttgaacactccttccttatcatctccttttgtcctgcccccttgttgggaaaggatctgatagtgaaattgggaagccaatctttctctagttaagcctcctatctcccttttccctccatacaccagacttccccatgttcccccagaagtgtgggagacagttgagccaattgttttggatcagggaattcctgggtgagctacttatgccaccccagctgttgtttgcctcagattctgatgtgttcccccattgccatcaatatccaattaagcccgaggcctggaagggactacaaccattgaatgaaaagtataaaatccttgttccttgtcaatccccatataatactcctatccttcccctcaaaaagcctaagggggaataccgaatggttcaagatctcagggctgttaatgaagctgttattccaatacacctcatagtccctaacccatattctatactcactcagatccctgggagtacccaatagttttctaccctggatctcaaagatgcctttttttgcatacctcttcacaaggattcacgatttatttttgcctttgaatggacactccctgggaaatcaagtccatgtcagctaacatggacaatcttgcctcaagggtttcaggatagccctcagttatttggccaagctttggggagggatttaaggtacctggaaccagggaatagtagcttaatttaatatgtggatgatattcttattcatagccccacccgggaggcttctctggctgctgtcacagaagctcttaatttcttgggtgttcgaggctatagggcctcttagaacaaaatccagatagcatgccagtctataaagtatctgggccacaaactaacacccaccattgctccttaaccacagagaggaaaaagacaatcctgtctatccctgtcccagccactaagaaacaactttgagcttttctaggcatggctggattttgtagactctggacctctaattttggtcttattgctaagcccctttatgactctacccatggccctgactcactccctctagagtggggccccaaccaggctaaagcttttgagatttaaaaatctaaattgaccaccacaccagcattagctctacccaacctagagaaacatttcattctgtatgtggatgaaaggagaggacaggctttgggagtcctgacccagtccttaggacttgaccctagacctgctgcttatttttcaaaacaattagactctgtagctgctagatggcttgcatgcctctaggcagtggctgctaccgtcattctaattgaagaagcctctaaacttacacttggccagcccctagaagtcctgactcctcaccaagttcagagcatcctggaagaaaagggccaccagtgcctggcttccagcaggcccactaaatagcaagccttattcttagatacccctgacctaatccttccggtgtgccacacactaaactcagcaatccttccagacagtgcccactcaggtgctctggttcatgatttcaaggagactttagattgtgtttatgccagttaatctgatctaaaagattttcttctccggcaccccaaattagtgcggtacacggatggtttaagctttattaataaggggctaggggagctggatatgcagtggttagcctccaccaaactataaaggccaaactcttgccccctgggacctctgcccagaaggcagaattaatagcactcactagagccctagagttaggggaaaataaaagggtaaatgtttatactaactcgaaatatgaaaaaccctagactttcccacatggccaaatctctggctttagcctgaggctataatcccatcaagtagcctttcatttggctacatccactctcccaattctgttacccttaacctagcttggccttcctttaagacacttcccacccttaatcctatctagtctgtattctcccttggccaagaggtccatgttccaggagttctgttcactccagtttactggccactcctaggtccctcccacagtctttttgtatataaggtctatcttgtctccattaaggtgctcagattcctaaaatctagccactgctctggttcttagaatctagccaatacctcacagactctcagattccaagagtctggttaatatggtggatctttaataaaccttgtctttgactgaaagaaagcttgggtcgaattctttcaggcaggacccacgtatctcaatctcagggttccagcactgctaaatttctagacctcatcacttccatgttctacaagcccatggaatttggaaagaaaggggatatctgacagcaaaaaaattcccttatcaaacatgcccaggagatttcatgtctcctcttagctgttcaaaagccatctgagatagctgttatcttttgtaaaggggaaagagatcaggttgtgggaaatctcctagcagacactgcagcaaagaatgctgcttgccaattgactatactggctcctttatacccacagctcccgggactccttcacacctttctacagcccccaagaacaagcccttgctaaagaaaggggatactctctttcctcctctgggtggtttctgacaccttcaggccaactccttgtcctagaggagagccagtggaagcttttttttggcttacaccaggccacacacctggggaagaacactctagtctctgataaggcccacttttactggcagtaagtcaggggaaaccatccgacaagtctgttgggcttgcccaacttgtgcccaggtaaatcctgaagaggtagtcaaacgtgcctccccttttaaaacctgttcaaaggaagggtacctacccaggtgaagattggcagatagactttacacgtatgcccccatggggggggtttcaaatttcttttggtttcggttgacacctttcctaattgggtagaagcttctccttgcagaactgaaaaggctcaggaagtattgcctagctccttacagagcaacagtggcccgactttcatttcacagataacacaggctgtggcaaagacacttaaaatcacttactacctcctggaatcttcaggattcctcagcctggaatccaaaatcctctggtaaagcagagaaaatgaatcctacccttaagggaatccttactaaactgtgattagaaacctgagaagattggattaagaatctcccagctgggctactcagagtctctatcacacctcagaaaaatatcaagcttagcccctttggactaggggaggcccttcctaacctctgacatcttagtagaccctgaacagcatctgatcactcaatttgcaactcaattaggagttatcaggaatgtcctgacagaatatgctaacaagcatcttccaaaacctcttggcagtggaaaggagtgtcctgccccagtacaacctggctgtccttgcctcacttggtcctgttcgaggggtcagacttcaggacccgactgatgccaggttcaccgctccaacagcagtaaaactggagcccctccccccgactcataattctaggattaaaccagtgtcacctcttgcttcaccccctaccccccagactccagaatatacttgtaagcccttagaggatctcaagctatgatttagaaaggctcctcggggcagctgggtggcacagtggatagcacacccaccctggattcagaagttacttgaattcaaaatccagcctcagacacataacactcactatatgtgtgatcctgggcaagtcacttaaccccattgtctagccaaaaaaaaaaaaaaggccctggcccccctcggcaaataggtggaggaaaaggtaaaattatactcagacaaaaagaggtgaaattatatttgcccttttctttttggccatgccatctttaattccctccagagaatttgccttttctctccctctggaaatcatttccctctgatttgacaatgatagtgttagtccttttcctcctccctgatatctcaagtacacttggcctccaaaagtgggaagataaatccctagttaaactgggaaactcactaggctggggaggagtccaagattgttgggtatgccactcacatccacagggtaactctcatctcccgctatgtgccatttttgcaaaagcccctctccccaatacaacttcctcagaagtttatgccacctcatttattctggctactcctctaggggctactctctctatatagacaccttgcttctccgaaggggaatattcctttacttggaagacaagcttcaaggacactggacaagctaatactgtggagggagggccgagggcttgtaagagtttctgctggtcttttgacctccactacctgcgcagatatcattagtgacaagtgtctttggaactttacatcagccagctgtaccaaccgtactgagggagcatttcctacttgcacctatgaccacatccctccctctatgctcctagtaggttccctcattttaagctttacttctaagttaattcacaatgtcacagccccttctggttataacactcttattgacctccagaagacatccctctcaactgggagcttaatatgcaaccaatctgatccttggagcctattatggactcagtccatctgtgcccccaaaggctatacttttctctgtggtatcagtgaaccacatcacaagaatttttgggaagaggtgagataaagtgccaacacatgtcaagaccccagaactactgtcttggccacctaatgcttaacaccctacaaagactttggggtgtgcaccctcggacttttagcattccctttctccattttcaatgccacacagcccgtggtctctaacttaaaaagggtaaagcatggatttttggtaagtgtcctctggtcccttaaaaagggagcagagtatctcatgccctgtgataatcatttaaggtcaactgagccccaataagggccaaaaacctgaattaatcttttcttcctaagtgaactgagaatgccccttcctgtgtcaacagctaaagctgatcaagagcattcttatgtttatgaccactaaggctcctttaacccagacactaccttgaatgggaatttttctcatcttggtggtaaaggaaacacaaatatcctggatctgacatttgcctgtcttgttctattcctttctcatcctctggttaaacacatggagatcataaactgagtaacacaggcaccttgagtcctcctaaaattgtttgattcagtcagagttaaacctttggctccatgtaacatgtacatgcgctaacttaagggaataaaacaatatggatttattatcactagcttgtctctttaaccaactttcaggtcaacacctggtatgatcacctacaaaatgaacatattctccctaaccttacagagagtatttaccagttggcaaacaagacagcttatagtctccgggaaatccagcaatctttggattccttagcaaaagtggttctagataatagaataaccctagactacctgcttgcc
>pCi237	Score: 2421	SubGenes: 5LTR PBS MA CA NC DU Prot RT IN SU TM PPT 3LTR
tgttggaggccagcacctggtagtgggcccctaaccccgtgagaacaccacaccccaagcagcttgttccgggacaaaccgtaccataacgtgttcctgtcagggctgaccgcaagatgttgccacaccgcccctggaaagtcccggaggcctattttcctcttttgcccctccccgctttgccctatataagcttgtaaatgctcaaaaataaaattagaccttgctaccatgcctttttggtctcactcctccttttcacccattcccttcagccagggtcctcctcgaccccccacgtatactggccctgcaggtcggggcaagtggcgcccaacgtggggctcgaggtccggacttctgccaggcggaccagcattgagagacgattcgtcgcgaccccctccttctcatcgctcatgaagagcccctgcgttttggtaagttgagttttcgtccgcctcattctaatcatgggttccaacctttctaaggagcaggtcttcatccaagaccttaagcatgcccttaaggagagaggagttaaagttaagaaaaaggaccttttgaaattctttctttttgtagatgaggtctgcccttggtttatggttaccggcccagatattcatccgggaaagtggcagaaggtcgggagagacctcaatagaaagttgcaaactgaagggccagaggcggtccctccctcggctttttcttactggggtatcatcagagacatagtggaatctgcccctggggacccaggcaagcgccaactcctttcggtggcagagttttgtttacgccccttgtcgcgggcagcttctgttaaatcgctacagcgccctttatcacgaaccgcctctacaaagtcattagaatcagtgggaaaaacccctagaccccctccgtggtcattaccattccgccggaacctccaaagccctttatcctcccctccctgtggaaacggtcccggctactgaacctttaaactgcctataattgcaaaacacaaaactcctcctttaggagatcctgaccctgatactctagacccggggacgaggcggaactggaggaagaagccgcccgatataataacccggactggcccataactcccagtacctaccccctccctacatatcccagacttgcgctcctgcgcttttgccccccattcccacttcctcagccctcacatccgccagaagtcaactctccactcaagttaaggagctccgagaagtcttagatctacaaaagcaatatgcacaactctcttcggaactgagttccctgcaacactccctccagaattctgtcattttttccccaataggtcgcagttacatcagaaacccctgaaaaagatcagagccagtgctagagataaaaatctaacaaggcacagcccatgatattccctgttatgacccggtctcgtcagcctgaccctcacacaacgaccccaaggaagtttctgccagtgaaggggagggagatgaagaaagtgaggagaagggaagaggagaggacgagggagagggggagggacaggatagtggaaaaatagaagaagaggaatgggcaattggaaaaaaggaaggacagcggttagaatataggagattgcagttcaaagggattaaggatcttaacgccgccgtcaagtcctatggtcctaacgccccgttcaccctctcagctcttgaatctatgtcccgcggaggatatctcttgccggcagaatggcttcgtgtagtacaggcagtcctttcaagggggcagttcttgacatggaaagcagatttcttcgaccgctgccaatccatggctacagccaaccaaaaatcccctggctcccccgctttaaagtggacttatgagaagttgagtggtcaagggaaatacgcagaggaggccaaacaacgctgcctcccaataggcctcttggcgcaaaccgccaatgctgcattcgcggcttggcgtgccttgcccacttctggatccccccttgctccgcttaataagatcgtacaaggaactcaggaagatttctctgagtatgttagtaggctcttggaagcaactgaacgaaccttagggcaagaagcgtctaatgatcagcttgtgagacgcttagcatatgaaaatgctaacaatgcctgtcggtctgccttacgcgggaagtggagagataaaacattagaggaaatgatacgtatgtgcagagatgtagatcccttcactaccaaaatgtcccaggccgtacatctggccataggggcagctctccaaaccggggactcccaaaaggcatgcttccggtgtggtcaacctggccattttgcccgacagtgccctagtgcccctgacactccctccgctccaatcagcaataaggcttcccaaccctccaccctctgccctcggtgtaggaaagggaaacactgggcaaatacctgccgctcaactacagacgttcatggccaccctttacagggaaacggtcggaggggccagccccgggccccccagtcgactccctttgctcgggcctcggggatcagcctgtccacaccccactcttcagagccactgcaggaagcgcaggggtggacttgtgtgccgcctccacctcagtattgacccctgagggtggcgtccatattattcctacaggcatctttggccccccgccccctgacttctattttttcatccttggtcgcgcctccgctactattaatggcctcatgattcacccctccattgtggatagtgattacacgggggaaattcagatacttgcctcaaccctgaaagggcccctcactgtccgtcagggacaacgccttgcgcaggctctcccgctccccctacagactccataccctgctctcgccactgttagaggccactccaagcctggttcctcagacatctattgggtccaggccatttcccaagaccgccccatgcttacgctttttattcaaggcaggctttttgaaggaatattagattcaggagctgactcgactgttattcaaaagacagttggccatcttcgtggccccttcaaccatccatgacacacttgcagggcataggtcaatcccacaatacctacagagctctcaatggctgccttggcaagacaaagaaggaaataaagggactgttcggccttttgtgatccccggcttacctgtcaacttatggggaagggacattctttcacagatgggggtaattatgtgcagcccaaataccgttgtgacccgtcaaatgctctcccagggatttctcccagggcaaggattaggcaagaaaggtcaagggcaactgtccccattgttgctgaagggagaaaaggacgagcaggccttggttgtgagagcccagataatcagaaccatttttcgtgagggccacgggtcctcctgcactccaggcagataggatctcgtggagaaatgacctacccgtctgggtagaccagtggcccttacccaagaaaaaactggaggcagcgcttgctttagtgcaggagcaactagctgcaggtcacatagaaccatctacatccccgtggaacacgcccatttttgttatccaaaaaagatcaggtaaatggcgactcttacatgatttacgggccgtcaataaaactatgattcctatgggggcccttcaacctgggctcccctcccctgtagccataccgcaagatttttctaagattacaattgatcttaaggattgcttcttttccattcccctccacccttccgattgtcagcgcttcgcttttagtgttcctattaccaattgtgtgggcccttctccgcgctttcagtggaaagttttgccacaaggcatggctaatagccctacgctgtgccaaaaatatgttgcccaaacaattgatcctttccgcttgcagtatcccaagctttatattatccattatatggacgatatcctccttgcaggaccaaataatgaggaattgactcaggtatcacaggagctcattaaggcgttggaatatcggggccttaatatttcccctgataaagtacaaacctgccccccccagcttcttgggatttgaactcttgacgaatcgcattctctcccagaaggttcgcctacgagtgagtcacctttgctcccttaatgatttccaaaaattactgggagaattgaattggcttcggccatatcttaagatcactacaggggaactgcgacccttgtttgatattcttaaaggagactccgatccaaattcaccccgctctctcacgccggaggcccgtaaggcccttgccttaattgagcaagccattcatgaacaacatattggctattacgctcctcaaaaacctctttggttcttaattttttccaccactttttccccactggattgttatggcaggacatccgttattctggattcatatgccagccacacctacaaagatcctttcttcctacccgcatttaacggcagggctcctgcgcctcggccgagaggcagcccttcgactttttggtcgagaaccagatcatattgtttgcccctacactgcttcgcagattcaatggctgcttcagaatgatgatgattgggcagttaattgcatttcctatatgggagctatagacaatcattatccctcagataagctcattcagttctttcagaaaacacccgtggtcttcccaaggatcaccaaagcggagcccatagagagcgcccatttggcgttcactgatggtccgccacagggaaggcagcctttagtgttgatggacaggtcacctcttttgacacccctttcacctccgcgcagctggtagagctcgcagcggtcattaaggtttttgaatctgtctcgggccccctcaatgtttatactgatagttcctatattgcacagtcagtccctctattggaaaccgtcccgtatatccgtccctccactaatgcgtctcctctttttgccactcttcagcttctaattctctcccgcgatcacccctttttcattggtcatattcgtgcccattccgacctccccggtcctctttctgaagggaatgatcaggttgatcaagtaactcgtcgcattctgcttgctctgtctgcctccctgttgaggctgccacacaagcccacaagctgcatcacctgaatgcccatacgcttcgtctcaagttccctataacccgggaacaagccagacagattgtgaaacagtgccctggttgcctgaccctccttcctgaacctcataatggcatcaatccccgaggtcttatccccggggaactttggcaaatggatgtcactcactatcccccttttggtcggcttaaatatgttcatgtgtccattgataccttcagtggcttcatttttgccaccctgcaacctggagaggccaccaaacatgtcattaatcacctccttagtgccttggcggtcctcccgcagcccaaaattcttaagacagataatggccctggttataccagttcttctttcagatctttttgtacacagttgcatattaagcatgttactggtataccctataatcctcaagggcaaggaattgtggaaagggcccatcagacactgaaaaacatgatcctgaaattacaatcagggagggaagttctttatcccagagctggcaatgccaaaacattgctcaatcacgctctttttgttttaaattttctcactctggacactgcggcaaagagtgccgcagaccgcctttggcattccactacggcccaaacctacgctcaggcaaaatggaaagatcccctgcttggcaaatggcagggccctgatcctgtgttaatctggggcaaaggccatgcttgtatttatgactcaaagtgccaaaatgctagatggttgcctgaaaggctgattaggttgatggacaagccagaaactcataatgccgtccagggaaccacacccccctgagacacctctgttttctttctctgttttacagaaaatgacgatcctcgtaattttcctcctgttccgtgggagccacggtggttttcaatctcctgacccagtagcgctcagccgtgccctctttggaagcccttgtgactgcggcgggggcacgttcactgtccgtcccgccacctacacgcaagaagtggactgcggggaaaagacagcctacctcgcctaccgtcattctatcacgggcgtctccaaacccaagtgggaatgcgtaaggaagccccgagttatccctccgaatggtggccagcccgggccttgccccagtgattgcaactaccttgaggccttgcactccacatgctatagttctacccagcagtgcagtggcagctcaggaacagtctatcttactacaatacagaagagaatatggctggcacgggaggggattactagccaaggcctacgtggaagtccaataagtatgctcaggcttcctgtcaaagaaaatattggaaaaaatgtctgttggccccttcatgcacctgtccatatctctgatgggggtggccctacagaccaaattagggaacatgaggttagggaacgaataaacgaaataattaagagtatgtaccccccatccattaccatccacttgcactgcccaaaccccggggaacggacctagatgtccaaacttcagaaatccttgaagcaacacttaaggcccttaattactctaaccctgatttggctgccgattgctggctgtgtatggcccttggcacacctatgcccatagctttgatgtccaaatggctccacatccacaaattgcacacttagtccaccttttaaggtacaacctgttggtctccgcccctctccttgtatccaagccccatttcagaattccactgctgatattgatgttggttttgctacctttgctaattgctctgaagtcaaaaactatacctcacaggaacctctctgtcccctgccgggacaacttttcgcctgtgggggaaatatggcctactctgctctcccccagaattggacaggactctgcacacaaatttcaatcctccctgatatcgacatcattccgggagatgagcctgtcccactgcccagttttgattatattactggaagacccaagagggctgttgcatttatccccctccttgttggccttgggattacaggggcactcgctaccggctctgccggcataggagttgctgttgattcatatacaaaactatcccatcaatttcttaatgatgtgcaaaccctctcggggacgataaatgaccttcaagaccaaattgactccctggcgggagtcgttcttcagaataggaggggcctagatttactcacggcagaacaagggggaatttgcttagccctacaagaaaaatgttgcttctatgcaaataaatctgggatagtgcgggataaaatcaaaaaactgcaagaggatctgattgaaagacgcaaaaactttttgaaaatcccctctggagtggcttgaatggagtcctcccatacctcctccctcttcttggacctttaattggtctcctcctactttttcttttggaccttgggcctttactagactaacctctttcattaagacgcagattgaggcttctcttaaaaacaccgtcaatatccattaccaccaacttgcttcgtcagaagatcctactgataccatggaagagggtctccagttctcgaagctcgtgcatccggaatctcgctgctcgcggtggtggagaaatcttaaggataaaaagtgacctggcagctgtgagagagcccatgacgggaatattgaggtcccatgtttcaaaaaagatcagcgcggctgcagttgcttccccatgacgggaatagagtgaggccatgatgggttacatcgtggggtcccctcgcttagcctaagacagggaccactgccactaatgcgctttgaacatggaggccgacctcatagcctaagacaggcctctcacctgctattttaaataaaaagggggacatgctggaggccagcacctggtagtgggcccctaaccccgtgagattaccacaccccaagcagcttgttccgggacaaaccgtaccataacgtgttcctgtcagggctaaccgcaagatgttgccacaccgcccctggaaagtcccggaggccattttccccttttgcccctccccgcttttgccctatataagcttgtaacgccaaaaataaaattagaccttgcctaccatccttttggtctcactcctccttttcacccattcccttcagccagggtcctcctcgaccccccacgtatactggccctgcaggtcggggca
>pCi241	Score: 2552	SubGenes: 5LTR PBS MA CA NC DU Prot RT IN SU TM PPT 3LTR
tgttggaggccagcacctggtagtgggcccctgaccccgtgagaacaccacaccccgagcagcttgttccgggacaaaccgtaccataacgtgccaggtcaacagaagtgctaaccgcaagatgttggcacaccgccctggaaagtccaggaggcctattttcctcttttgccacgtcaacagaagttttgctcctccccgcttcgccctacataagcttgtaatgctcaaaaataaaattagaccttgcctaccatctttttggtctcactcctccttttcacccattcccttcagccagggtcctcctcgaccccccacgtatactggccctgcaggtcggggcaagtggcgcccaacgtggggctcgaggtccggacttctgccaggcggaccagcattgagaaacgattcgtcgcgaccccctccttctcatcgctcatgaagagcccctgcgttttggtaagttgagttttcgtccgcctcattctaatcatgggttccaacctttctaaggagcaggtcttcatccaagaccttaagcatgcccttaaggagagaggagttaaagttaagaaaaaggacttttgaaattctttctttttgtagatgaggtctgcccttggtttatggttaccggcccagatattcatccgggaaagtggcagaaggtagggagagacctcaatagaaattgcaaactgaggggccagaggcggtccctccctcggctttttcttactggggtatcatcagagacatagtggaatctgcccctggggacccaggcaagcgccaactcctttcggtggcagagttttgtttacgccccttgtcgcgggcagcttctgttaaatcgctacagcgccctttatcacgaaccgcctctacaaagtcattagaatcagtgggaaaaagtccccccagacccccctccgtggtcattaccattccgccggaacctccaaagccctttatcctcccctccctgtggaacggtcccggcactgaaccttaacactcctataattgcaaaacacaaaactcctcctttaggagatcctgaccctgatactctagaccccggggacgaggcggaactggaggaagaagccgcccgatataataacccggattggcccataactcccagtacctaccccctccctacatatcccaacttgcgctcctgcgctttgccccccattcccacttcctcagccctcacatccgccagaagtcaactctccactcaagttaaggagctccgagaagtcttagatctacaaaagcaatatgcacaactctcttcggaactgagttccctgcaacactccctccagaattctgtcattttttcccccaataggtcagttacatcagaaacccctgaaaaagatcagagccagtgctagagataaaaatctaacaaggcacagcccatgatattccctgttatgacccggtctcgtcagcctgaccctcacacaacgaccccaaggaagtttctgccagtgaaggggagggagatgaagaaagtgaggaagaagggaagaggacgagggagaggggagggacaggataggaaaatagaagaagaggaatgggcaattggaaaaaaggaaggacagcggttagaatataggagttgcagttcaaagggattaaggatcttaacgccgccgtcaagtcctatggtcctaacgccccgttaccctctcagctcttgaatctatgtcccgcggaggatatctcttgccggcagaatggcttcgtgtagtacaggcagtcctttcaagggggcagttcttgacatggaaagcagatttcttcgaccgctgccaatccatggctacagccaaccaaaaatcccctggctcccccgctttaaagtggacttatgaaagttgagtcaagggaaatacgcagaggaggccaaacaacgctgcctcccaataggcctcttggcgcaaaccgccaatgctgcattcgcggcttggcgtgccttgcccacttctggatccccccttgctccgcttaataagatcgtacaaggaactcaggaagatttctctgagtatgttagtaggctcttggaagcaactgaacgaaccttaggcaagaagcgtctaatgatcagcttgtgagacgcttagcatatgaaaatgctaacaatgcctgtcggtctgccttacgcgggaagtggagagataaaacattagaggaaatgatacgtatgtgcagagatgtagatcccttcactaccaaaatgtcccaggccgtacatctggccataggggcagctctccaaaccggggactcccaaaaggcatgcttccggtgtggtcaacctggccattttgcccgacagtgccctagtgcccctgacactccctccgctccaatcagcaataaggcttcccaaccctccaccctctgccctcggtgtaggaaagggaaacactgggcaaatacctgccgctcaactacagacgttcatggccaccctttacagggaaacggtcggaggggccagccccgggccccccagtcgactccctttgctcgggcctcggggatcagcctgtccacaccccactcttcagagccactgcaggaagcgcaggggtggacttgtgtgccgcctccacctcagtattgacccctgagggtggcgtccatattattcctacaggcatctttggccccccgccccctgacttctattttttcatccttggtcgcgcctccgctactattaatggcctcatgattcccctccattgtggatagtgattacacgggggaaattcagatacttgcctcaaccctgaaagggcccctcactgtccgtcagggacaacgccttgcgcaggctctcccgctccccctacagactccataccctgctctcgccactgttagaggccactccaagcctggttcctcagacatctattgggtccaggccatttcccaagaccgccccatgcttacgctttttattcaaggcaggctttttgaaggaatattagattcaggagctgactcgactgttatctcaaaagacagttggccatcttcgtggccccttcaaccatccatgacacacttgcagggcataggtcaatcccacaatacctacagagctctcaatggctgccttggcaagacaaagaaggaaataaagggactgttcggccttttgtgatccccggcttacctgtcaacttatggggaagggacattctttcacagatgggggtaattatgtgcagcccaaataccgttgtgacccgtcaaatgctctcccagggatttctcccagggcaaggattaggcaagaaaggtcaagggcaactgtccccattgttgctgaagggagaaaaggacgagcaggccttggttgtgagagcccagataatcagaaccatttttcgtgagggccacgggtcctcctgcactccaggcagataggatctcgtggagaaatgacctacccgtctgggtagaccagtggcccttacccaagaaaaaactggaggcagcgcttgctttagtgcaggagcaactagctgcaggtcacatagaaccatctacatccccgtggaacacgcccatttttgttatccaaaaaagatcaggtaaatggcgactcttacatgatttacgggccgtcaataaaactatgattcctatgggggcccttcaacctgggctcccctcccctgtagccataccgcaagatttttctaagattacaattgatcttaaggattgcttcttttccattcccctccacccttccgattgtcagcgcttcgcttttagtgttcctattaccaattgtgtgggcccttctccgcgctttcagtggaaagttttgccacaaggcatggctaatagccctacgctgtgccaaaaatatgttgcccaaacaattgatcctttccgcttgcagtatcccaagctttatattatccattatatggacgatatcctccttgcaggaccaaataatgaggaattgactcaggtatcacaggagctcattaaggcgttggaatatcggggccttaatatttcccctgataaagtgcaaacctgcccccccagctgttcttgggatttgaactcttgacgaatcgcattctctcccagaaggttcgcctacgagtgagtcacctttgctcccttaatgatttccaaaaattactgggagaattgaattggcttcggccatatcttaagatcactacaggggaactgcgacccttgtttgatattcttaaaggagactccgatccaaattcaccccgctctctcacgccggaggcccgtaaggcccttgccttaattgagcaagccattcatgaacaacatattggctattacgctcctcaaaaacctctttggttcttaattttttccaccactttttctcccactggattgttatggcagggacatccgttattctggattcatatgccagccacacctacaaagatcctttcttcctacccgcatttaacggcagggctcctgcgcctcggccgagaggcagcccttcgactttttggtcgagaaccagatcatattgtttgcccctacactgcttcgcagattcaatggctgcttcagaatgatgatgattgggcagttaattgcatttcctatatgggagctatagacaatcattatccctcagataagctcattcagttctttcagaaaacacccgtggtcttcccaaggatcaccaaagcggagcccatagagagcgcccatttggcgttcactgatggctccgccacagggaaggcagcctttagtgttgatggacaggtcacctcttttgacacccctttcacctccgcgcagctggtagagctcgcagcggtcattaaggtttttgaatctgtctcgggccccctcaatgtttatactgatagttcctatattgcacagtcagtccctctattggaaaccgtcccgtatatccgtccctccactaatgcgtctcctctttttgccactcttcagcttctaattctctcccgcgatcacccctttttcattggtcatattcgtgcccattccgacctccccggtcctctttctgaagggaatgatcaggttgatcaagtaactcgtcgcattctgcttgctctgtctgcctcccctgttgaggctgccacacaagcccacaagctgcatcacctgaatgcccatacgcttcgtctcaagttccctataacccgggaacaagccagacagattgtgaaacagtgccctggttgcctgaccctccttcctgaacctcataatggcatcaatccccgaggtcttatccccggggaactttggcaaatggatgtcactcactatcccccttttggtcggcttaaatatgttcatgtgtccattgataccttcagtggcttcatttttgccaccctgcaacctggagaggccaccaaacatgtcattaatcacctccttagtgccttggcggtcctcccgcagcccaaaattcttaagacagataatggccctggttataccagttcttctttcagatctttttgtacacagttgcatattaagcatgttactggtataccctataatcctcaagggcaaggaattgtggaaagggcccatcagacactgaaaaacatgatcctgaaattacaatcagggagggaagttctttatcccagagctggcaatgccaaaacattgctcaatcacgctctttttgttttaaattttctcactctggacactgcggcaaagagtgccgcagaccgcctttggcattccactacggcccaaacctacgctcaggcaaaatggaaagatcccctgcttggcaaatggcagggccctgatcctgtgttaatctggggcaaaggccatgcttgtatttatgactcaaagtgccaaaatgctagatggttgcctgaaaggctgattaggttgatggacaagccagaaactcataatgccgtccagggaaccacacccccctgagacacctctgttttctttctctgttttacagaaaatgacgatcctcgtaattttcctccttccgtgggagccacggtggttttcaatctcctgacccagtagcgctcagccgtgccctctttggaagcccttgtgactgcggcgggggcacgttcactgtccgtcccgccacctacacgcaagaagtggactgcggggaaaagacagcctacctcgcctaccgtcattctatcacgggcgtctccaaacccaagtgggaatgcgtaaggaagccccgagttatccctccgaatggtggccagcccgggccttgccccagtgattgcaactaccttgaggccttgcactccacatgctatagttctacccagcagtgcagtggcagctcaggaacagtctatcttactacaatacaggaaagagaatatgtggcacaggaggggattataactagccaaggcctacgtggaagtccaataagtatgctcaggcttcctgtcaaagaaaatattggaaaaaatgtctgttggccccttcatgcacctgtccatatctctgatggggggccctacagaccaaattagggaacatgaggttaaataaataattaagagtatgtatccccccatccattaccatccacttgcactgcccaaaccccggggaacggacctagatgtccaaacttcagaaatccttgaagcaacacttaaggcccttaattactctaaccctgatttggctgccgattgctggctgtgtatggcccttggcacacctatgcccatagctttgatgtccaaaaatggctccacatccacaaattgcacacttagtccaccttttaaggtacaacctgttggtctccgcccctctccttgtatccaagccccatttcagaattccactgctgatattgatgttggttgctacctttgctaattgctctgaagtcaaaaactatacctcacaggaacctctctgtcccctgccgggacaacttttcgcctgtgggggaaatatggcctactctgcctcccccagaattggacaggactctgcacacaaatttcaatcctccctgatatcgacatcattccgggagatgagcctgtcccactgcccagttttgattatattactggaagacccaagagggctgttgcatttatccccctccttgttggccttgggattacaggggcactcgctaccggctctgccggcataggagttgctgttgattcatatacaaaactatcccatcaatttattaatgatgtgcaaaccctctcggggacgataaatgaccttcaagaccaaattgactccctggcgggagtcgttcttcagaataggaggggcctagatttactcacagcagaacaagggggaatttgtttagccctacaagaaaaatgttgcttctatgcaaataaatctgggatagtgcgggataaaatcaaaaaactgcaagaggatctgattgaaagacgcaaaaactttttgaaaatcccctctggagtggcttgaatggagtcctcccatacctcctccctcttcttggacctttaattggtctcctcctacttttttcttttggaccttgggcctttactagactaacctctttcattaaaacgcagattgaggcttctcttaaaaacaccgtcaatatccattaccaccaacttgcttcgtcagaagatcctactgataccatggaagagggtctccagttctcgaagctcatgcaaccggaatctcgctgctcgcggtggtggagaaatcttaaggataaaagtaatctggcagctgtgagaaagcccatgacaggaatattgaggtcccacgtgtcaaaaagataagtgcggctgcagttgcttccccatgacgggaatagagtgaggccatgatgggttacatcgtggggtcccctcgcttagcctaagacagggaccactgccactaatgcgctttgaacatggaggccgacctcatagcctaagacagggcctctcacctgctattttaaataaaaaagggggacatgttggaggccagcacctggtagtgggcccctgaccccgtgagaacaccacaccccgggcagcttgttccgggacaaaccgtaccataacgtgccaggtcaacagaagtgctaaccgcaagatgttggcacaccgccctggaaagtccaggaggcctattttcctcttttgccacgtcaacagaagttttgctcctccccgcttcgccctacataagcttgtaatgctcaaaaataaagttagaccttgcctaccatctttttggtctcactcctccttttcacccattcccttcagccagggtcctcctcgaccccccacgtatactggccctgcaggtcggggca
>pCi249	Score: 1141	SubGenes: 5LTR PBS MA CA NC RT IN TM PPT 3LTR
tgggttacacgtcattgtaacttgagaaagagttcctgttattttactatataagtaagtgctctgctaaaaataaagggagttcctgccatcttttctcccacctcatcaatgcatgctcagagtgaaagatcaagctggtcttgattcttcagatgattgggaaatcctaggtcctaggtaggctctgtagccgagtgaactagttgtgcacaacaaaccggcgcccaacgtgggggctgcactgaagatacagagagtaagacagctgcatgaaacagttgggacacgtctggataaagaagacgcaacacccacatcaagacaccgaggtctgttggagccaggcagcctccttgtgagaggtctctgaatcgtatcccgttgcaagactacggagtggtaagagaatttcttaccatgaggcaaaatgtaggtaaactctcagataaggaacaaaatgttagagtaatatatcaagtgatcaaggaacaggggtgctcggtaactcccaagaaaataagagtttctagacattattgatataacatctccatggcttccaagggaagggagtttagatttagaaccatggaagatagtgggggaacaactgacagaattttataataccaaaggcccgaaatcagttcccctggacactttcactatatataatcttataaaaatgggctcacaagctgacatacagggcgagaagagaaaattccctgcctgtactcaaacttcttcgttgtgctcacctaacaatagtagagcaggctctcctgagagagagaacagacctaagatttataggttatatcctgacttagctgaagcttcaaaaccccctccacactctccataccctgagctgttagatagactcaagcagcattacgagaggtccctatacaactacagattgttttgccttttataaaaaccaaaaccttaagaaagattttgcctggttttagaataccatggaaagaaaagataaaataaaataaaaatagtattatttcatttgtgtagggaatttctgacaagtttctcgcttttggattctccctgtcattttgttctatgtttgtctgtgtctgtgtgaatgatggtctgtgattaatgtataatttatttgatctttcactgccaggcagccaagggctgcaactggattctgaaatgctgatagtgactttctccccttccccctccctaataccagccacattcccgggagcaggtggatgggggagagaatgggagaaaaagtacttcattatttaggtataatttgacaaaaggcaagaaagtttaagcatacaggaataaagaaaagtatggatagaaagaataatataatctgtttgcatgaatagcaggaatagatgatttgagagtaaaagatttggaaacttttggagaaaaaattctctttcttttttgcattctaaggctctggccaaagctttgggtgtaagattgaaagattatgttgaaaaatattctcttcctttctctgaattccaaccctggccaggttggggtgggggagaaagagggagaagataaggaggacgagtttcctcttcagatcaaaaagaaaagtttttaagtattggaacacaatctaaagataatttagttcattcacattagcaatatgcatgtttcaagttttaaaaaatctagtctcattacaaattggtacacttttatgtgttatgtcaagcaatttttaataatttagatgttattaaaatgtgaactaaaagaaactgaaaggtagtgagataactgtgtaaattcagctaaattattttatcaagtccggttaatcttgttctatgattttttataactgtcatttagaaaatcaggtatttctgtctttacctatgattaaagaacagcttagagctaaaacaatttaactatcactcaggaaaattaccaaattgttaactaagttatttgaagttactgttttaaagttaagacctagaatttttaattacttctgagagaaaaggaggggcacaaggcaattcccttaactttgtaagcttgccaaaagctcctaccagctgtgtgccaaggtcgtctgctctgagaaaagaatttgtttatgttattgagttcctaaacaattcatttagcttactgagaaattgcaactttatataaataatttctaataattggctttctcaccaagacaagtttaaatgtgggaaagaaaggatgttaagtaaaatttcttatatatgtgagacctagtaaatctttattgcttattgcatttctatgaaaataattaactgtatctggctttaagccataatcagtgaaacttactgcttgaggtaaaagactcttagaactataattaattttgttttgagtttgaatttgggtatagttgtctcattaaatcagtatttcccatttttcctattgtgatcctttaaggaggaatgtttcttaccatgtgccgaaattttgttcataacactattaaacttgttagtcagaaatattcccagacaaaaataatttattatatggatgataaactttgcagttgtcctactactaccaaactctccttattaatgcccaagttttaacaagcctttcagtctcatagatttataattacccctgacaaggtacaaaaggtatcaccctttgcttactttaggtatattgttctacagtctacaagcataccaccaaaatgttacaaattaatcaagattccttgataatttttaataagtttcatacaatttttagatattaattacttttagcttgtctaataaatcaccactaatcaattattttaagatgaatttaaactactaggataacagatagctaaaactcaattcatttccccttaatttgtgggcgatattttacatttactgagagctgttatttctcccccactgtttgtgctttttctatccataaaactgacaaaatacaaaacgaaatctaatgaacttgtttgggttccttaaaattcatcttttattattgcaaagtagtcaggaaaattaacgatgctttatgacttcccagcctttgatagttattgatttaaaagattgcttttttactattccattacaaaaagctaaaaatgatacattacatggatgacattttatgtgctcatcctaatcctgaagtgttagaagaaattttacaaaaaacacaagaattgttgcaaagtcatgggcttcaaatagccccagaaaagattcaaaaacatccaccatttcaatatttaggccatcaaatacttcaagagaaaatagttttacatccaccaacaacagacctacaaaaattgaaaacacttaatgattttcagaaaattataggagatatacagtggcttcggtcacaggttggcattccaaattataaattgatacccttgtatgattgccttaaaggtgatcctcaattagattcaccccggatactgacccctgaggcaaagcaaacattgttgtatattcaggaacaagtagttggagcacacaaacaggattgataggcatgaaagcgtggaagcttctatatttaacaccccaaattctccaacagcagtaatacatcagaaacaaaggcttttagaatgggtatatttaccatctcagtcaaaaaacactttaagtaattatatggtcctgataggggacttaatacataaaattgataacagatgtttaaaattatgtggcacgcatccggaagtcatataccttccattttctcaacaaataattgaaatggcaatacaaacaatgcccaactggcaagtgaatatcaatttgaagcttgtgtatggaaaaccccttaaatatcatgtaatctttgagaattggccttggatacaacccacacatacatcaggtgaacccgtatacagaattaatgtctttactgatgccacaaagatgaataaggcttctatctggtgccctaaaagaaaggaattacaggtgattaatacaccttttacctccacacaacagaatgaattatatgctgtctattgtgcctttcacaaatataaggagccaatgaatatcatcacagatagtaaatatgtaaaaggaatcctaaaacacctagagactgcaataataaaaaatactggtaataatatctgtcagttgcttcatgatatacaacattatatacagaataggacagaaaaattttatgttttgcatgttcggtcccatactcttgctccaggaccaatttttgaaggtaatgattttgttgataaatctttaacaatgaatgtggaaatagcaaggaatagtcataatcaattacatttatctgctaggtctttaagaactttatatggcataacaaaatcacaagcacgtgaaattgttaagcgctgtgctacttgtgtgccttttcagaccccttttcatgttgatgtacacaaccccaagggacttacacctaatgccttatggcaaatggatgttactcattattctccctttggaagacaaaagtatgttcatgtttctattgatacttattcaggctttatttttgctactgctcaagcgggtgaggctgtccgctatgttattaatcatttgcttcattgtttttctttcgctggcccacctcaatgcttaaagactgataatagtcctgcatatattttgcagggttttaaaaagttttgtactgagttctctattagtcatactactggccttccttataatcctcgtggtcaggccatagttgaacgtgccaatcgtacattaaagatggtgctccaaaaacaaaaagggggagctaagggatccccgtggcatcaattaaacactgcactctatactataaattatttaaaattcgacagttgtaacctctctcctgcaatgaaatatctggcaggaaatgacaacagtactagtgacaccactaaatcaaacaaattcctttttcctaaacacaatatgaaagtcatgtggagagacgttgatggtgtctggcagggcccagggcaagtgctaacctgggggcaagggtttgttcttattttcacaggtgatggagaactttgggtcagaacgaaggatgtccacattatccattcagaagggacaaggcaagcagaaaagaaaacacagaccagccaggaatcaaaggagtcaaaagaataagaagaaggcactacacgaacttgtaaccaagctgtgactcttgttattgtggcagtggtacagaacacagcagcagagacaggaaatacaacaagatggacttttgtgacaaaatcaccacggccaagactggctacatggggagagacaatacctgaggttattttacaagagaatgcacctgcaggattggggaaggaacttaattttacacctcaaaagaatgggtcaattacagtaaagtttaattttcaaagattggtatgagtcacgttctgatcatatttttggaatttggccaaagaaatcaattagcaattgttaggaagaagagatgtatttcatgtgtagtgttaggtgtatcacttatagctattataactgcttctgtatctttatctcaatctatatctatcgcaagaaatgaaatggttcaagctgattttatgaatcaattaactcgcaatgtatcaaagggttttcaagcacaaaaaaggatagatgagggattttaccacatacttgagggaatgaaggaaaccattattgaaatagatgatgaattggatattttagaatatagaacacatttgaaatgtgattataggtatgaatttatttgtcttaccaatgttaaatacaatgactcccaatgggattggcagagaatacataaacatctgaatgggctgtttgggaattctactgttgcattggatattgatgatttatacaaaattgttgatgatattgtgaaggcggcggatgaaggtttgatgccagataagactgcccaacatatacttgattggatagataaaatccataacccttttgataaccttggacattggtttatatctctattgtcttccttattgccattatgtttgatattgctggccatgctgtgttttggaccgtgtttgctcaggtgcattgctaatcggataaaggaccttgggactgagcttcatatgctccgtctccagcaaaaacaaaaaggaggaattgttggggatctgtaaggatgtagagggccacaagctgttcatgaggtctcactgatgggcggaggccccactcggggtgactgatctatgggcaagttgcctggttcggtgctccgtcctatgcatctctaacttcccttgttactcattagtcattaacagtatatttgtaattggtggtaggtaagtgcacggactgtgcatgcactgtccttgagcacagcatgggttatacgtcattgtaacttgagaaagagttcctgttattttactatataagtaagtgctctgctaaaaataaagggagttgctgccatcttttctcctgcctcatcaatgcatgctcggagtgaaagatcaagctggtcttgattcttcagatgtttgggaaatcctaggtcctaggtaggctctgtagccgagtgaactagttatgcaca
>pCi254	Score: 1012	SubGenes: CA Prot RT IN
cccctaagccctctgaaatcccgtccgcaccatggccgagtctggagccgctcccttcggagccactccccagtacgtgccaagttggcagcagaaaaaggaagttccgcctgtggcagttagaattccagaaagaggaagttccacctgtggcgcagttagaaatgcagatacagcaactacagacccaaataaatcaaatgcagcttgataaaagagggaagaatgaacagaccccgcaggcttcacttttacagcattcattgcgagaggccgctagggatgggcaggtagtagactggaaagagtggggacaggaattcccgatttttgtccaaggaggagccggaggaggtggtcgatctcaccgaccagtgccctataagttcatgaaagatttaaaagaggcggctaaattatatggagcaggctcttcttatgtcaagcagctgttgcaatctactgtggctgtggccgcttggaccccaggggattgggatgaaattatgtctgctgtattagagagtgctgcttacaccgcctggtcagcgtacagacgccgagaggctaggacctgggcggaggttaatttccctcagaatgtagaagataccattaatatgctaactgggtatggccagtatgctgggctgcaggcacagcttttactcccagaccttgttatacaaggtgcccagatggtggcgctaagagcattggatagactaggggagaaatcacaacctcctttaaacaaactcgtgcaaaggccaaaagaaagtgccatggaatttgcgtcccgagcacaagaggttgtggaaaagagatatggagcaggagatgttgcccaaaagctgctgatacagcttttcaaagaaggacttaaacagtcacgagggttgttgtcaaagttaccaccagaccccacatgggaagaatgcattgatgtccttataggagtgcccatagctttatgggggcgtgacattttggagcaaatgggagctgttttgactactgatcctttaaactaatgtgggccactggggggccacaacccattccccttaagtggaaacatgaaacaccaatttggatagaccagtggccactaactatagagaagattgaagccctaaataatatagtaaatggtctactacaggccaagcacgtacagccctcacagagtccctacaattcacctgtgtttgttattaagaaaaaatcaggaaggtgggggatgctcattgatctcagggctgttaatgaggccttatacccatttggtgccttacaacctgggctccccacacctagtatgattccccgacattgggccattgcagtattagatataaaagattgcttttacagcattcccttggcagagaaggatacagaaaaatttgccttctctattccatctccgaattttcaagagccttatcgccgttttgagtttactgtcctccctcaggggatgattaacagtccaaccatgtgtcaggcttttgtacaagccgttctccagcccctccgggaggcctatccaaaagcaatgatcatccattatatggatgatatcttgttagccagccccaatactcaggaaacggaggttatattacagcaatgcctaagaatgctagaacgagcaggtttagaagtggctcctgagaaaatacaaaagggcgatccagtctcatacctaggccaccaagtgactgagactgccatttatcgtccatggcctcaaatagatacctccaaagtaaagacactcaatgattttcaaagattaattggtgctatacagtggcttagaggagtgattcctatctcagatactataatgcagccactttatgattgccttaaagggccctctgctttaacttctcccagacaatggaccacgagcgcccttgaagcaattcaatatattcagcagcagtgtaaacagcagttacaacgtagggatttgcaaagtcctctctacctcactctcttacaagatgaacataaaggcatgttggcagtaatctaccaacagcacggtccgcttatgtgggtctatccagacagagataagaaagcactccctaatagaatagaaactcaagctcgcttactgctaaaagcaagtgccacggcacgaagaattagcggtaaggaacctcttataactcttaatataacccctcaggtgctacaggagctcgctttgactagcgaagcttgggcggtcttacttgttgcccacaccattctaccgttaacgttaccccagctttacgtttgtggcaagcggttccccttcaacgtcctagcactataattgctgcagaaccagtgcagggaccaaatgtgtttacagacgccacaaaacacctaaaagcagccttttatatcccagaaagacaggttttacaagtgtatgctaccccctacaattctgctcagcagaatgaattagcagccattatcagcgcttgtgaattcttagcaacagaatcttttaatcttatcacagatagtatgtactgttatcatgcattccagcatttaccagatgctgccttgacacggtcaccttcgtccgtccttccactctttcaacgactgcagcaacatctgctgagccgaactacaccgatttatatacttcatgtccgctctcatataggcccatatgggcctttatatcagggcaatgccgtagcggatgcggctttacaacaagcccctactgatgtattctttatgacaccctacacggctcatcagaaattacacctttctgctcgtactttaagaacaatgtttggcattcccagagagcaagccagacaaatcgtgagagcttgccctaattgtgttccttttcgaccaccaccctctataccgacttacaatccccgtggtcaagcacctaatgccttgtggcaaatggatgtgacccattttcaaactacccttattcatgtgtctatagacacttattccggcttccttatggcctccattcaacctcgtgaaaatgtctcaagtgttcgtgctcatctactatattgtttttccatagccggtctcccccacaattaaaacggacaatggccccgcttatcgctcgcgctctctcgcgactttccttgccgaattcggcatacggcacgtgactggcattccccataatcccaccggacaggccattgttgaacgagcccaccaaactttgaagcagcttcttgttaaacagaaagggggagtcccaggcagacttaccaaggccctccttgatcaggttttattcactttaaatttcctacaagtgactgatgatggcctaacccgagctgagagattttttcgcccatgtgataccggtgggcacgcaccgtctttgaccccacggcaggagctgctggagcaaggcgcttctgttatgtggagagaccctgagggtgtgtggcatggtccagatagggtaaccatccgggggaagggt
>pCi263	Score: 1396	SubGenes: 5LTR PBS CA Prot RT IN 3LTR
tgacaggggcgtcctggaccctggcttcctaggaagggcgtggaagaccccgaccgcctctgatgacggttacaaggaggctccgcctctagggtagaacaggggaggggcgcagagtcttacgaggctcgggaggagggtccttgaagtgtatataacgggctgagaacaaaggatcggggggaatcctccacaataaagagcatacaccacactcgcgtactgtctggtccttgagcccaacccttcccccagggtgggtccggagacgtccgaagcccagctcccaggggaggaggcgtacctgaagggcccagcccgggtcaagtggcgcccgaacggggacttgagatagaagttcctcttcggggaccccgccaggtacgggtaagtaccctctctccagtgaaagagaggaagggacagacagcctgcgcagatcggggctgcgcagaagagagatgggagcacgatacagtaaagaaattacaccggaggataagcgagtgctagtcctacaagtttataaactttgtagggacaatggggtgaaaatacagctgagacgctgtcaggagtgggtagagaaacttatagtggtgtccccatggttacagaaccaagggattgattatcaaagatggaaaatagttgggagccagatgtcttcctacgcagagacagaaccagggttcttaaaaccagaggattttactctttatggcattgtgacttttgcccctctctccgcgccctccgccggtaatagtagcggaggagacacaggtaggaacatccttattaggaggggaacaagacctcgagggtcaggaagagccatggcctgagccccctaagccctctgaaatcccgtccgcaccatggccgagtctggagccgctccctccggagccactccccccggagccactcccccgtacgtgccaagtcggcagcagaaaaaggaagttccgcctgtggcgcagttagaattccagaaagaggaagttccacctgtggcgcagttagaaatgcagatacagcaactacagacccaaataaaccaaatgcagcttgataaaagagggaagaatgaacagaccccgcagacttcacttttacagcattcattgcgagaggccgctagggatgggcaggtagtagactggaaagagtggggacaggaattcccgatttttgtccaaggaggagccggaggaggtggtcgatctcaccgaccagtgccctataagttcatgaaagatttaaaagaggcggctaaattatatggagcaggctcttcttatgtcaagcagctgttgcaatctactgtggctgtggccgcttggaccccaggggattgggatgaaattatgtctgctgtattagagagtgctgcttacaccgcctggtcagcgtacagacgccgagaggctaggacctgggcggaggttaatttccctcagaatgtagaagataccattaatatgctaactgggtatggccagtatgctgggctgcaggcacagcttttactcccagaccttgttatacaaggtgcccagatggtggcgctaagagcattggatagactaggggagaaatcacaacctcctttaaacaaactcgtgcaaaggccaaaagaaagtgccatggaatttgcgtcccgagcacaagaggttgtggaaaagagatatggagcaggagatgttgcccaaaagctgctgatacagcttttcaaagaaggacttaaacagtcacgagggttgttgtcaaagttaccaccagaccccacatgggaagaatgcattgatgtccttataggagtgcccatagctttatgggggcgtgacattttggagcaaatgggagctgttttgactactgatcctttaaactaatgtgggccactggggggccacaacccattccccttaagtggaaacatgaaacaccaatttggatagaccagtggccactaactatagagaagattgaagccctaaataatatagtaaatggtctactacaggccaagcacgtacagccctcacagagtccctacaattcacctgtgtttgttattaagaaaaaatcaggaaggtggaggatgctcattgatctcagggctgttaatgaggccttatacccatttggtgccttacaacctgggctccccacacctagtatgattccccgacattgggccattgcagtattagatataaaagattgcttttacagcattcccttggcagagaaggatacagaaaaatttgccttctctattccatctccgaattttcaagagccttatcgccgttttgagtttactgtcctccctcaggggatgattaacagtccaaccatgtgtcaggcttttgtacaagccgttctccagcccctccgggaggcctatccaaaagcaatgatcatccattatatggatgatatcttgttagccagccccaatactcaggaaacggaggttatattacagcaatgcctaagaatgctagaacgagcaggtttagaagtggctcctgagaaaatacaaaagggcgatccagtctcatacctaggccaccaagtgactgagactgccatttatcgtccatggcctcaaatagatacctccaaagtaaagacactcaatgattttcaaagattaattggtgctatacagtggcttagaggagtgattcctatctcagatactataatgcagccactttatgattgccttaaagggccctctgctttaacttctcccagacaatggaccacgagcgcccttgaagcaattcaatatattcagcagcagtgtaaacagcagttacaacgtagggatttgcaaagtcctctctacctcactctcttacaagatgaacataaaggcatgttggcagtaatctaccaacagcacggtccgcttatgtgggtctatccagacagagataagaaagcactccctaatagaatagaaactcaagctcgcttactgctaaaagcaagtgccacggcacgaagaattagcggtaaggaacctcttataactcttaatataacccctcaggtgctacaggagctcgctttgactagcgaagcttgggcggtcttacttgttgcccacaccattctaccgttaacgttacccccagctttacgtttgtggcaagcggttccccttcaacgtcctagcactataattgctgcagaaccagtgcagggaccaaatgtgtttacagacgccacaaaacacctaaaagcagccttttatatcccagaaagacaggttttacaagtgtatgctaccccctacaattctgctcagcagaatgaattagcagccattatcagcgcttgtgaattcttagcaacagaatcttttaatcttatcacagatagtatgtactgttatcatgcattccagcatttaccagatgctgccttgacacggtcaccttcgtccgtccttccactctttcaacgactgcagcaacatctgctgagccgaactacaccgatttatatacttcatgtccgctctcatataggcccatatgggcctttatatcagggcaatgccgtagcggatgcggctttacaacaagcccctactgatgtattctttatgacaccctacacggctcatcagaaattacacctttctgctcgtactttaagaacaatgtttggcattcccagagagcaagccagacaaatcgtgagagcttgccctaattgtgttccttttcgaccaccaccctctataccgacttacaatccccgtggtcaagcacctaatgccttgtggcaaatggatgtgacccattttcaaactacccttattcatgtgtctatagacacttattccggcttccttatggcctccattcaacctcgtgaaaatgtctcaagtgttcgtgctcatctactatattgtttttccatagccggtctcccccacacaattaaaacggacaatggccccgcttatcgctcgcgctctctcgcgactttccttgccgaattcggcatacggcacgtgactggcattccccataatcccaccggacaggccattgttgaacgagcccaccaaactttgaagcagcttcttgttaaacagaaagggggagtcccaggcagacttaccaaggccctccttgatcaggttttattcactttaaatttcctacaagtgactgatgatggcctaacccgagctgagagattttttcgcccatgtgataccggtgggcacgcaccgtctttgaccccacggcaggagctgctggagcaaggcgcttctgttatgtggagagaccctgagggtgtgtggcatggtccagatagggtaaccatccgggggaagggttatctatttgtgtctccacagaatggagaaggtcgctgggttcccgtccgctgggttcgagaactggcgacaggagcggatgccgagaaggtggcggaagcgaggacgccgcggatgtcaacccagaaggctgaagagggagaataagaagcggatctctcactgtgttttttctttagcctttcttagtcttggccttgggtggggattacccgttggcgccgaagggcgtttggcgaaacacctggttgcacagctaaatcacactgctaagccctggaataatcttaaccaggagtatacctattgggcactagtacgacacttcccccaaccacgtccagttacttggaatggggatcctgttcccctaattgtagtttccaatgcatcacttcttatgggcgaaggggtgggacggccagttatttcccatcttcaaaataagaccattattatgaggagtcccacactacccatttgcctcagcaaaggtacccatgccggttgtgctcgagtagaaaatgatactatcactgagttaccgcatggaccccacggttggatagggaaaggggatcatttacacttttatgtattgcaacatcagcatagtactattagcgggttttttccctctccactccctctttgcaccccttcccctaacatgtttgcaggcttccaagtctgttctacagggcatcaagtaggtggcgaaaacgtgaatgggactcaactctactttctggatggacaaccgggtccttggtttgcggccccggtaccccatgtgagaagccctcgaggagttatagcccatgtacatctgtggaaactggctgctgcctttggccccttgatccacttcacagataacagtgcacctctatctgacaacagcactcttcggaactggtggtgggacttgttattttcagcagggcgttcttgccattgattctttgattaagaacttgactgactttgagcaaatagaagattgccttggtcaattggacactattttggagcatattcgcaatgtcacccgtcaaacaagggataatctcttccctgattcccctttcgatcaatttttcaactggttacataacctgggatcttcgcaattccttctttggctcatttatggtgcaggcttcctgatccttatctgctttatggccccttgccttttcttttgttggctccgtgtgctgcgacgctctcttgagaacgtcaaagccgacctctccctccctaagaaaaaccctgtctttgtttaaacaaaaagggggaattgacaggggcgtcctggaccctggcttcctaggaagggcgtggaagacccgaccgcctcagatgacggttacaaggaggctccgcctctagggtagaacaggggaggggcgcagagtcttacgaggctcgggaggagggtccttgaagtgtatataacgggctgagaacaaaggatcggggggaatcctccacaataaagagcatacaccacactcgcgtactgtctggtccttgagcccacccttcccccagggtgggtccggagacgtccgaagcccagctcccaggggaggaggcgtacctgaagggcccagcccgggtca
>pCi270	Score: 2288	SubGenes: 5LTR PBS MA CA NC DU Prot RT IN SU TM PPT 3LTR
tgttggaggccagcacctggtagtgggcccctaacccccgtgagaacaccacaccccaagcagcttgttccggggtaaaccgtaccataacgtaccaggtcaacagatgtgctaaccgcaagatgctggcacactgccctggaaagtcctgaaggcctatcttcctcttttgccacgtcaacagaagttttgctcctcccccgcttcaccctacataagcttgtaatgctaaaaaataaaattagaccttgcctaccatctttttggtctcactcctccttttcacccattcctttcagccagggtcctcctcgaccccccacgtatactggccctgcaggtcggggcaagtggcgcccaacgtggggctcgaggtccggatttctgccaggcggaccagcattgagaaacgattcgtcgcgaccccctccttctcatcgctcatgaagagcccctgcgttttggtaagttgagttttcgtccgcctcattctaatcatgggttccaacctttctaaggagcaggtctttatccaagaccttaagtatgcccttaaggagagaggagttaaagttaagaaaaaggaccttttgaaattctttctttttgtagatgaggtctgcccttggtttatggttaccggcccagatattcatccgggaaagtggcagaaggtagggagagacctcaatagaaagttgcaaactgaagggccagaggcggtccctccctcggctttttcttactggggtatcatcagagacatagtggaatctgcccctggggacccaggcaagcgccaactcctttcggtggcagagttttgtttacgccccttgtcgcgggcagcttctgttaaatcgctacagcgccctttatcacgaaccgcctctacaaagtcattagaatcagtgggaaaaagtccccctagacccccctccgtggtcattaccattccgccggaacctccaaagcctctttatcctcccctccctgtggaaacggtcccggttactgaacctttaacactgcctataattgcaaaacataaaactcctcctttaggagatcctgaccctgacactctagatcccggggacgaggcggaactggaggaagaagccgcccgatataataacccggactggcccataactcccagtacctaccccctccctacatatcccaaacttgcgctcctgcgcttctgccccccattcccacttcctcagccctcacatccgccagaagtcaactctccactcaagttaaggagctccgagaagtcttagatctacaaaagcaatatgcacaactctcttcggagctgagttccctgcaacactccctccagaattctgtcattttctcccccaataggtctcagttacatcagaaacccctgaaaaagatcagagccagtgctagagataaaaaatctaaaaaggcgcagcccatgatattccctgttatgacccggtctcgtcagcctgactccccacacaacgaccccaaggaagtttctgccagtgaaggggagggagatgaagaaagtgagggagaaggaagaggacgagggagagggggagggacaggatggtaggaaaacagaagcagagcggttagaatataggaagttgcatttcaaagggattaaggatcttaacgccgccgtcaagtcctatggtcctaatgccccgtttaccctctcagctcttgaagctatgtcccgcggaggatatctcttgccggcagagtggcttcgcgtagtacaggcagtcctttcaaggggacagttcttgacatggaaggcagatttcttcgatcgctgccaatccatggctacagccaaccaaaaatcccctggctcccccgctttaaagtggacttatgaaaagttgagtggccaagggaaatacgcagaggaggccagacaacgctgcctcccaataggcctcttggcgcaaaccgccaatgctgcattcgcagcttggcgtgccttgcccacttctggatccccccttgctccgcttaataagatcgtacaaggaactcaggaagatttctctgagtatgttagtaggctcttggaagcaactgaacgaaccttagggcaagaagcgtctaatgatcagcttgtgagacgcttagcatatgaaaatgctaacaatgcctgtcggtctgccttacgcgggaagtggagagataaaacattagaggaaatgatacgtatgtgcagagatgtagatcccttcactaccaaaatgtcccaggccgtacatctggccataggggcagctctccaaaccggggactcccaaaaggcatgcttccggtgtggtcaacctggccattttgcccgacagtgccctagtgcccctgacactccctccgctccaatcagcaataaggcttcccaaccctccaccctctgccctcggtgtaggaaagggaaacactgggcaaacctgccgctcaactacagacgttcatggccaccctttacagggaaacggtcggaggggccagccccgggccccccagacgactccctttgctcgggcctcggggatcagcctgtccacaccccactcttcagagccactgcaggaagcgcaggggtggacttgtgtgccgcctccacctcagtattgacccccgagggtggcgtccatattattcctacaggcatctttggccccccgccccctgacttctattttttcatccttggtcgcgcctccgctactattaatggcctcatgattcaccctccattgtggatagtgattacacgggggaaattcagatacttgcctcaaccctgaaagggcccctcactgtccgtcagggacaacgccttgcgcaggctctcccgctccccctacagactccataccctgctctcgccactgttagaggccactccaagcctggttcctcagacatctattgggtccaggccatttcccaagaccgccccatgcttacgctttttattcaaggcaggctttttgaaggaatattagattcaggagctgactcgactgttattcaaaagacagttggccatcttcgtggccccttcaaccatccatgacacacttgcagggcataggtcaatcccacaatacctacagagctctcaatggctgccttggcaagacaaagaaggaaataaagggactgttcggccttttgtgatccccggcttacctgtcaacttatggggaagggacattctttcacagatgggggtaattatgtgcagcccaaataccgttgtgacccgtcaaatgctctcccagggatttctcccagggcaaggattaggcaagaaaggtcaagggcaactgtccccattgttgctgaagggagaaaaggacgagcaggccttggttgtgagagcccagataatcagaaccatttttcgtgagggccacgggtcctcctgcactccaggcagataggatctcgtggagaaatgacctacccgtctgggtagaccagtggcccttacccaagaaaaaactggaggcagcgcttgctttagtgcaggagcaactagctgcaggtcacatagaaccatctacatccccgtggaacacgcccatttttgttatccaaaaaagatcaggtaaatggcgactcttacatgatttacgggccgtcaataaaactatgattcctatgggggcccttcaacctgggctcccctcccctgtagccataccgcaagatttttctaagattacaattgatcttaaggattgcttcttttccattcccctccacccttccgattgtcagcgcttcgcttttagtgttcctattaccaattgtgtgggcccttctccgcgctttcagtggaaagttttgccacaaggcatggctaatagccctacgctgtgccaaaaatatgttgcccaaacaattgatcctttccgcttgcagtatcccaagctttatattatccattatatggacgatatcctccttgcaggaccaaataatgaggaattgactcaggtatcacaggagctcattaaggcgttggaatatcggggccttaatatttcccctgataaagtgcaaacctgcccccccagctgttcttgggatttgaactcttgacgaatcgcattctctcccagaaggttcgcctacgagtgagtcacctttgctcccttaatgatttccaaaaattactgggagaattgaattggcttcggccatatcttaagatcactacaggggaactgcgacccttgtttgatattcttaaaggagactccgatccaaattcaccccgctctctcacgccggaggcccgtaaggcccttgccttaattgagcaagccattcatgaacaacatattggctattacgctcctcaaaaacctctttggttcttaattttttccaccactttttccccactggattgtggcaggacatccgttatttggattcatatgccagccacacctacaaagatcctttcttcctacccgcatttaacggcagggctcctgcgcctcggccgagaggcagcccttcgactttttggtcgagaaccagatcatattgtttgcccctacactgcttcgcagattcaatggctgcttcagaatgatgatgattgggcagttaattgcatttcctatatgggagctatagacaatcattatccctcagataagctcattcagttctttcagaaaacacccgtggtcttcccaaggatcaccaaagcggagcccatagaaggcgcccatttggcgttcactgatggctccgccacagggaaggcagcctttagtgttgatggaaggtcacctcttttgacacccctttcactccgcgcagctggtagagctcgcagcggtcattaaggtttttgaatctgtctcgggccccctcaatgtttatactgatagttcctatattgcacagtcagtccctctattggaaaccgtcccgtatatccgtccctccactaatgcgtctcctctttttgccactcttcagcttctaattctctcccgcaaccaccttttttcattggtcatattcgtgcccattccgacctccccggtcctctttctgaagggaatgatcaggttgatcaagtaactcgtcgcattctgcttgctctgtctgcctccctgttgaggctgccacacaagcccacaagctgcatcacctgaatgcccatacgcttcgtctcaagttccctataacccgggaacaagccagacagattgtgaaacagtgccctggttgcctgaccctccttcctgaacctcataatggcatcaatccccgaggtcttatccccgggaactttggcaaatggatgtcactcactatcccccttttggtcggcttaaatatgttcatgtgtccattgataccttcagtggcttcatttttgccaccctgcaacctggagaggccgccaaacatgtcattaatcacctcattagtgccttggcggtcctcccgcagcccaaaattcttaagacagataatggccctggttataccagttcttctttcagatctttttgtgcacaattgcatattaagcatgttactggtataccctataatcctcaagggcaaggaattgtggaaagggcccatcagacactgaaaaacatggtcctgaaattacaatcagggagggaagttctttatcccagagctggcaatgccaaaacattgctcaatcacgctctttttgttttaaatttctcactctggacactgcggcaaagagtgccgcagaccgcctttggcattccactacggcccaaacctacgctcaggcaaaatggaaagatcccctgcttggcaaatggcagggccctgatcctgtgttaatctggggcaaaggccatgcttgtatttatgactcaaagtgccaaaatgctagatggttgcctgaaaggctgattaggttgatggacaagccagaaactcataatgccgtccagggaaccacacccccctgagacacctctgttttctttctctgttttacagaaaatgacatcctcgtaattttcctcctgttccgtgggagccacggtggttttcaatctcctgacccagtagcgctcagccgtgccctctttggaagcccttgtgactgcggcgggggcacgttcactgtccgtcccgccacctacacgcaagaagtggactgcggggaaaagacagcctacctcgcctaccgtcattctatcacggcgtctccaaacccaagtgggaatgcgtaaggaagccccgagttatccctccgaatggtggccagcccgggccttgccccagtgattgcaactaccttgaggccttgcactccacatgctatagttctacccagcagtgcagtggcagctcaggaacagtctatcttactacaatacaggaaagagaatatggtggctccacaggaggggactgggcgcatataactagccaaggcctacgtggaagtaccaataagtatgctcaggcttcctgtcgtaaagaaaatattggaaaaaatgtctgttggccccttcatgcacctgtccatatctctgatgggggtggccctacagaccaaattagggaacatgaggttagggaacgaataaatgaaataattaagagtatgtatccccccatccattaccatccacttgcactgcccaaaccccggggaacggacctagatgtccaaacttcagaaatccttgaagcaacacttaaggcccttaattactctaaccctgatttggctgccgattgctggctgtgtatggcccttggcacacccatgcccatagctttgatatctcagaatggctccacatccacaaattgtacacttagtccaccttttaaggtacaatctgttggtctccgcccctctccttgtatccaagccccatttcagaattccactgctgatattgatgttggttctacctttgctaattgctctgaagtcaaaaactatacctcacaggaactctctgtcccctgccgggacaacttttcgcctgtgggggaaatatggcctacctgcctcccccagaattggacaggactctgcacacaaatttcaatcctccctgatatcgacatcattccgggagatgagcctgtcccactgcccagttttgattatattactggaagacccaagagggctgttgcatttatccccctccttgttggccttgggattacaggggcactcgctaccggctctgccggcataggagttgctgttgattcatatacaaaactatcccatcaatttattaatgatgtgcaaaccctctcggggacgataaatgaccttcaagaccaaattgactccctggcgggagtcgttcttcagaataggaggggcctagatttactcacagcagaacaagggggaatttgtttagccctacaagaaaagtgttgcttttatgcaaataagtctgggatagtgcgggataaaatcaaaaaactgcaagaggatctgattaaagacgcaaaaactttttgaaaatcccctctggagtggcttgaatggagtcctcccatacctcctccctctcttggacctttaattggtctcctcctactttttcttttggaccttgggcctttaccagactaacctctttcattaaaacgcagattgaggcttctcttaaaaacaccgtcaatatccattaccaccaacttgcttcgtcagaagatcctactgataccatggaagagggtctccagttctcgaagctcgtgcatccggaatctcgctgctcgcggtggtggagaaatcttaaggataaaaagtaatccggcagctgtgagagagcccatgacgggagtattgaggtcccatgtgtcaaaacgataagcgcagctgcagttgcttccccatgacgggagtagagtgaggccatggtgggtaacatcatggggtcccctcacttagcctaagacagggaccactgccactaatgcgccttgaccatggacgccgacctcatagcctaagacaggcctctcacctgctattttaaataaaaaagggggacatgttggaggccagcacctggtagtgggcccctaaccccgtgagaacaccacaccccaagcagcttgttccggggcaaaccgtaccataacgtaccaggtcaacagatgtgctaaccgcaagatgtgcacaccgccctggaaagtccggaggcctatttcctcttttgccgtccagaagttttgccctccccgcttcaccctacataagcttgtaatgctaaaaaataaaattagaccttgcctaccatctttttggtctcactcctccttttcacccattcctttcagccagggtcctcctcgacccccgtatactggccctgcaggtcggggca
>pCi273	Score: 2778	SubGenes: 5LTR PBS MA CA NC DU Prot RT IN SU TM PPT 3LTR
tgctggaggccagcacctggtagtgggcccctaaccccgtgagattaccacaccccaagcagcttgttccgggacaaaccgtaccataacgtgttcctgtcagggctaaccgcaagatgtcgccacaccgcccctggaaagtcccggaggcccattttccccttttgcccctccccgcttttgccctatataagcttgtaacgctcaaaaataaaattagaccttgcctaccatccttttggtctcactcctccttttcacccattcccttcagccagggtcctcctcgaccccccacgtatactggccctgcaggtcggggcaagtggcgcccaacgtggggctcgaggttcggacttctgccaggcggaccagcattgagaaacgattcgtcgcgaccccctccttctcatcgctcatgaagagcccctgcgttttggtaagttgagttttcgtccgcctcattctaatcatgggttccaacctttctaaggagcaggtctttatcccaagaccttaagcatgcccttaaggagagaggagttaaagttaagaaaaaggaccttttgaaattctttctttttgtagatgaggtctgcccttggtttatggttaccggcccagatattcatccgggaaagtggcagaaggtcgggagagacctcaatagaaagttgcaaactgaagggccagaggcggtccctccctcggctttttcttactggggtatcatcagagacatagtggaatctgcccctggggacccaggcaagcgccaactcctttcggtggcagagttttgtttacgccccttgtcgcgggcagcttctgttaaatcgctacagcgccctttatcacgaaccgcctctacaaagtcattagaatcagtgggaaaaagtccccctagaccccccctccgtggtcattaccattccgccggaacctccaaagcctctttatcctcccctccctgtggaaacggtcccggctactgaacctttaacactgcctataattgcaaaacacaaaactcctcctttaggagatcctgaccctgatactctagatcccggggacgaggcggaactggaggaagaagccgcccgatataataacccggactggcccataactccccagtacctaccccctccctacatgtcccagacttgcgctcctgcgcttttgccccccattcccacttcctcagccctcacatccgccagaagtcaactctccactcaagttaaggagctccgagaagtcttagatctacaaaagcaatatgcacaactctcttcggaactgagttccctgcaacactccctccagaattctgtcattttttcccccaataggtcgcagttacatcagaaacccctgaaaaagatcagagccagtgctagagatagaaaatctaacaaggcacagcccatgatattccctgttatgacccggtctcgtcagcctgactcctcacacaacgaccccaaggaagtttctgccagtgaaggggagggagatgaagaaagtgaggaagaaggggaagaggacgagggagagggggagggacaggataggaaaaatagaagaagaggaatgggcaattggaaaaaaggaaggacagcggttagaatataggagattgcagttcaaagggattaaggatcttaacgccgccgtcaagtcctatggtcctaacgccccgttcaccctctcagctcttgaatctatgtcccgcggaggatatctcttgccggcagaatggcttcgtgtagtacaggcagtcctttcaagggggcagttcttgacatggaaagcagatttcttcgaccgctgccaatccatggctacagccaaccaaaaatcccctggctcccccgctttaaagtggacttatgagaagttgagtggtcaagggaaatacgcagaggaggccaaacaacgctgcctcccaataggcctcttggcgcaaaccgccaatgctgcattcgcggcttggcgtgccttgcccacttctggatccccccttgctccgcttaataagatcgtacaaggaactcaggaagatttctctgagtatgttagtaggctcttggaagcaactgaacgaaccttagggcaagaagcgtctaatgatcagcttgtgagacgcttagcatatgaaaatgctaacaatgcctgtcggtctgccttacgcgggaagtggagagataaaacattagaggaaatgatacgtatgtgcagagatgtagatcccttcactaccaaaatgtcccaggccgtacatctggccataggggcagctctccaaaccggggactcccaaaaggcatgcttccggtgtggtcaacctggccattttgcccgacagtgccctagtgcccctgacactccctccgctccaatcagcaataaggcttcccaaccctccaccctctgccctcggtgtaggaaagggaaacactgggcaaatacctgccgctcaactacagacgttcatggccaccctttacagggaaacggtcggaggggccagccccgggccccccagtcgacccctttgttcgggcctcggggatcagccagtccacaccccactccacatcccactcttcagagccactgcaggaagcgcaggggtggacttgtgtgccgcctccacctcagtattgactcccgagggtggcgtccatattattcctacaggcatctttggccccccgccccctgacttctattttttcatccttggtcgcgcctccgctactattaatggcctcatgattcacccctccattgtggatagtgattacacgggggaaattcagatacttgcctcaaccctgaaagggcccctcactgtccgtcagggacaacgccttgcgcaggctctcccgctccccctacagactccataccctgctctcgccactgttagaggccactccaagcctggttcctcagacatctattgggtccaggccatttcccaagaccgccccatgcttacgctttttattcaaggcaggctttttgaaggaatattagattcaggagctgactcgactgttatctcaaaagacagttggccatcttcgtggccccttcaaccatccatgacacacttgcagggcataggtcaatcccacaataccctacagagctctcaatggctgccttggcaagacaaagaaggaaataaagggactgttcggccttttgtgatccccggcttacctgtcaacttatggggaagggacattctttcacagatgggggtaattatgtgcagcccaaataccgttgtgacccgtcaaatgctctcccagggatttctcccagggcaaggattaggcaagaaaggtcaagggcaactgtcccccattgttgctgaagggagaaaaggacgagcaggccttggttgtgagagcccagataatcagaaccatttttcgtgagggccacgggtcctcctgcactccaggcagataggatctcgtggagaaatgacctacccgtctgggtagaccagtggcccttacccaagaaaaaactggaggcagcgcttgctttagtgcaggagcaactagctgcaggtcacatagaaccatctacatccccgtggaacacgcccatttttgttatccaaaaaagatcaggtaaatggcgactcttacatgatttacgggccgtcaataaaactatgattcctatgggggcccttcaacctgggctcccctcccctgtagccataccgcaagatttttctaagattacaattgatcttaaggattgcttcttttccattcccctccacccttccgattgtcagcgcttcgcttttagtgttcctattaccaattgtgtgggcccttctccgcgctttcagtggaaagttttgccacaaggcatggctaatagccctacgctgtgccaaaaatatgttgcccaaacaattgatcctttccgcttgcagtatcccaagctttatattatccattatatggacgatatcctccttgcaggaccaaataatgaggaattgactcaggtatcacaggagctcattaaggcgttggaatatcggggccttaatatttcccctgataaagtgcaaacctgccccccccagctgttcttgggatttgaactcttgacgaatcgcattctctcccagaaggttcgcctacgagtgagtcacctttgctcccttaatgatttccaaaaattactgggagaattgaattggcttcggccatatcttaagatcactacaggggaactgcgacccttgtttgatattcttaaaggagactccgatccaaattcaccccgctctctcacgccggaggcccgtaaggcccttgccttaattgagcaagccattcatgaacaacatattggctattacgctcctcaaaaacctctttggttcttaattttttccaccactttttctcccactggattgttatggcagggacatccgttattctggattcatatgccagccacacctacaaagatcctttcttcctacccgcatttaacggcagggctcctgcgcctcggccgagaggcagcccttcgactttttggtcgagaaccagatcatattgtttgcccctacactgcttcgcagattcaatggctgcttcagaatgatgatgattgggcagttaattgcatttcctatatgggagctatagacaatcattatccctcagataagctcattcagttctttcagaaaacacccgtggtcttcccaaggatcaccaaagcggagcccatagagagcgcccatttggcgttcactgatggctccgccacagggaaggcagcctttagtgttgatggacaggtcacctcttttgacacccctttcacctccgcgcagctggtagagctcgcagcggtcattaaggtttttgaatctgtctcgggccccctcaatgtttatactgatagttcctatattgcacagtcagtccctctattggaaaccgtcccgtatatccgtccctccactaatgcgtctcctctttttgccactcttcagcttctaattctctcccgcgatcacccctttttcattggtcatattcgtgcccattccgacctccccggtcctctttctgaagggaatgatcaggttgatcaagtaactcgtcgcattctgcttgctctgtctgcctcccctgttgaggctgccacacaagcccacaagctgcatcacctgaatgcccatacgcttcgtctcaagttccctataacccgggaacaagccagacagattgtgaaacagtgccctggttgcctgaccctccttcctgaacctcataatggcatcaatccccgaggtcttatccccggggaactttggcaaatggatgtcactcactatcccccttttggtcggcttaaatatgttcatgtgtccattgataccttcagtggcttcatttttgccaccctgcaacctggagaggccaccaaacatgtcattaatcacctccttagtgccttggcggtcctcccgcagcccaaaattcttaagacagataatggccctggttataccagttcttctttcagatctttttgtacacagttgcatattaagcatgttactggtataccctataatcctcaagggcaaggaattgtggaaagggcccatcagacactgaaaaacatgatcctgaaattacaatcagggagggaagttctttatcccagagctggcaatgccaaaacattgctcaatcacgctctttttgttttaaattttctcactctggacactgcggcaaagagtgccgcagaccgcctttggcattccactacggcccaaacctacgctcaggcaaaatggaaagatcccctgcttggcaaatggcagggccctgatcctgtgttaatctggggcaaaggccatgcttgtatttatgactcaaagtgccaaaatgctagatggttgcctgaaaggctgattaggttgatggacaagccagaaactcataatgccgtccagggaaccacacccccctgagacacctctgttttctttctctgttttacagaaaatgacgatcctcgtaattttcctcctgttccgtgggagccacggtggttttcaatctcctgacccagtagcgctcagccgtgccctctttggaagcccttgtgactgcggcgggggcacgttcactgtccgtcccgccacctacacgcaagaagtggactgcggggaaaagacagcctacctcgcctaccgtcattctatcacgggcgtctccaaacccaagtgggaatgcgtaaggaagccccgagttatccctccgaatggtggccagcccgggccttgccccagtgattgcaactaccttgaggccttgcactccacatgctatagttctacccagcagtgcagtggcagctcaggaacagtctatcttactacaatacaggaaagagaatatggtggctccacaggaggggactgggcgcatataactagccaaggcctacgtggaagtaccaataagtatgctcaggcttcctgtcgtaaagaaaatattggaaaaaatgtctgttggccccttcatgcacctgtccatatctctgatgggggtggccctacagaccaaattagggaacatgaggttagggaacgaataaatgaaataattaagagtatgtatccccccatccattaccatccacttgcactgcccaaacccggggaacggacctagatgtccaaacttcagaaatccttgaagcaacacttaaggcccttaattactctaaccctgatttggctgccgattgctggctgtgtatggcccttggcacacctatgcccatagctttgatgtccaaaaatggctccacatccacaaattgcacacttagtccaccttttaaggtacaacctgttggtctccgcccctctccttgtatccaagccccatttcagaattccactgctgatattgatgttggtttgctacctttgctaattgctctgaagtcaaaaactatacctcacaggaacctctctgtcccctgccgggacaacttttcgcctgtgggggaaatatggcctactctgctctcccccagaattggacaggactctgcacacaaatttcaatcctccctgatatcgacatcattccgggagatgagcctgtcccactgcccagttttgattatattactggaagacccaagagggctgttgcatttatccccctccttgttggccttgggattacaggggcactcgctaccggctctgccggcataggagttgctgttgattcatatacaaaactatcccatcaatttcttaatgatgtgcaaaccctctcggggacgataaatgaccttcaagaccaaattgactccctggcgggagtcgttcttcagaataggaggggcctagatttactcacggcagaacaagggggaatttgcttagccctacaagaaaaatgttgcttctatgcaaataaatctgggatagtgcgggataaaatcaaaaaactgcaagaggatctgattgaaagacgcagaaaactttttgaaaatcccctctggagtggcttgaatggagtcctcccatacctcctccctcttcttggacctttaattggtctcctcctacttttttcttttggaccttgggcctttaccagactaacctctttcattaagacgcagattgaggcttctcttaaaaacaccgtcaatatccattaccaccaacttgcttcgtcagaagatcctactgataccatggaagagggtctccagttctcgaagctcgtgcatccggaatctcgctgctcgcggtggtggagaaatattaaggataaaaagtgatctggcagctgtgagagagcccatgacgggaatattgaggtcccatgtttcaaaaaaagatcagcgcggctgcagttgtttccccatgacgggaatagagtgaggccatgatgggttacatcgtggggtcccctcgcttagcctaagacagggaccactgccactaatgcgctttgaacatggaggccgacctcatagcctaagacaggcctctcacctgctattttaaatacaaaatgggggacatgctggaggccagcacctggtagtgggcccctaaccccgtgagattaccacaccccaagcagcttgttccgggacaaaccgtaccataacgtgttcctgtcagggctaaccgcaagatgtcgccacaccgcccctggaaagtcccggaggcccattttccccttttgcccctccccgcttttgccctatataagcttgtaacgctcaaaaataaaattagaccttgcctaccatccttttggtctcactcctccttttcacccattcccttcagccagggtcctcctcgaccccccacgtatactggccctgcaggtcggggca
>pCi279	Score: 1797	SubGenes: 5LTR PBS CA NC Prot RT IN TM PPT 3LTR
tgagggccacaggctgttcatgaggtctcactgatgggcagaggcccctctcgggtgactgatctatgagcaaaggtcgcctggttcggtgctccattctatggatctttaacaatctttaactccccaagttattgtatggtcattagcagtttatctaggattggagtcagataagtgcacaggatgtgcatgcactgtccttagcacagcatgagctctacatcattgtaacttgataagaaattcctgttactttactacttaagtgaatgctttgttaaaattaaagggaattgcttccattttgtctcccacctcatcaatgcgcattagagatagaaggttaagctgatcttaacccttcaaggttagtataggatccttgctcttgtggtgagctgagctagtcacgtgacaaactggcgcccaacgtggggcccccttgggtagactaaagggcaggtagtggaggaaactgagaaaacaacccacgattcacaacgtgggaccccctttaggctgaaaggagaagggctgggctggagaaaagccggagaaatcaccccacggtcaggacaccgaggtctttgggaagagcaggcagcctccttgtgagaggtctccaaatcatatcccatggcagaagactacggagaggtaagataaagtcttatcatgaggcaaaatctaggtaaactctcagataaggaacagaatgttagagtaatatataaagtgattgaggaacaggggtgctcggtaactcctaagaaaataagagtttctagatattattgatataacatctccattgcttcccagagaagggagcttagatttacaacaatggaaaatagtgggagaacaactgacagaattttataacaccaaaggcccaaaatcagtccctctgggtactttcactatctatgatcttataaaaatgggcttgcaagctgaaatacagggtgagaaaagaaagttccctgcctgtactcaaacaacttcctccttgtgctcgcctaacaatagtagagccggatctcctgagagagagaacagacccaagatttataggttatatcctgatttagctgaattaagaacagagcagttagaggaatggccagaattggagctgtaagaacaaaggaagttcccgccgtgtgccatgaggaatttcaaaaacccccgccataaggaatttcaaaaatccccaagaaaatgggaaggagaaaagaaacgtgtagtcacagggccatcttgtgagcattgtggaacattacaaagtgaaaaagtttctgaacgaggaagtggaaccacccccttacaacaattattagagcagtgtaaaccatcagattttgaaggaatagagagtttacaaacatatcctgtgacagaagagcccaatccacagaatccagggcagacgagaaggagacatgaccccacagacatacaaatgataaaaaaaattgaaaaaggcttgtgttacttacggagttaattctccctataaattattacaattggaaaacacggcatacactatttttactcccaatgattggaaagccatagcaagggcaatgctgagccctggtcaagcaatcttttggatagcagaattttcggaacaggcccacgccatggccctccgcttagccccaggcctgcaagctcaaaccatgtatgaaaaattatttggtaaagtacaatggtctactaatgcagaacaaattcatttaccaattggaacacatgaaagaatagcttcatgtgttttaactgcatggaaaaaaataccagaaccaggatctgaaacgccttttgcacaaataaagcaaaagaatggggaagactttactgattttcttggtagacggatgagaggtatacaaaggactatgggagaagccccaggaacagacatgctattaaagcagttagccagaattaatgctaatgaagactgtaaaagggcaatgacaggaacaagacaggatgctagtttggaagaattgatacaaaggtgtaagggagtaggatcacagacattttatattaatatgttagcagaaagaatggaaaaagtcctaaacagaccctctgacagacagaaaacaagattgtgctataattgtggcaaaccaggtcatatcaagagggaatgtagaagtaagaatattccagggggcacaaataggcccactaccgcatgcccaaagtgtaaaaaaccaggacactgggcatcagagtgtagataccatgtgggaaacgagggcaggggtccagccccaaggaccccgaaacaaaaaccatggggagcaaacaggaatcaatggggaatagtagaattacaaacagaggagacaaacaggggagaggaggattggaaacacaagtacgccacactggtggccatgcagccccctcctcaacagacgtgattctcatcagaagtgtgggtaattataaactgcctgctcattcatgctgtgcagtaccagtgcttcctatcccttttgtgagaccaggtacttttgctttaactatatctccacccactaccatgtatacacaattaattccacacacaatggtttttgatggcattttgaaacatgtgcctattgtcaacaccaataatgaggacgcttttatagaagaaggccagtgggttgctcaaggtataatttttcatagtcacatactaggagacactttggacagtccatggcaaccccctataacaggtaagcctgaggcattgtttacaactactatttctcaggaacgtcctatgtgcaccatacttctcaatggcttaccctttacagggttgttagatacaggtccagacaagacagttatatcacaacattgttggccaccccactggcagaaacaacctgcctatcaacaattgacaggtataggaggaaaacaagaaacagaaatttcttctctacctatcttctggagtaaagaagataagacaggggttatgtagttagtggtttgcctgttactctttgtggaagagatattaactcaattaggagtggccttaacaacaaatttatagtggaggctactgttgaggcagagtacaccccgatagcaccaattaaatcgaaatggaagtctaatgatcctgtatgggtggaacagtggccccttagtaaagaaaaattctctgccttaaaagaaataatacaacgacaattaagtaagggacatattgaagaaagtacaagtccttggaattctccggtatttgttattaagaaaaaatcaggcaaatggagaatgttaacagagctaagaaaagtaaatgacactttacagcctatgggagctttacaaccaggtctcccgtcacctaatatgattcctggaggctggcctctatgggttattgatattgcagactgtttttattctattccattacatgaacatgataaagaaaggtttccattttctgttccaagtttcaatatacaagaacctcatatgagatatcaatggaaagttctccctcagggcatgaaaaatagtcccacaatgtgccaatattatatagccaaagtgttacagcctatgagacaacaatttccagaagcaagttgcattcattatatggatgacattttatgtgctcatcctaatcctgaagtgttagaagaaattttacaaaaaacacaagatgtgttgcaaagtcatgggcttcaaatagccccagaaaaaattcaaaaacatcccccatatcaatatttaggccaccagatacttcaagaaaaaatagttttacatcctccaaaaacagacctacaaaagttaaaaacacttaatgattttcagaaacttataggagacatacagtggcttcggtcacagattggtattccaaattataaattgatacccttgtatgattgccttaaaggtgatcctcaattagattcaccccagatactgacccctgaggcaaagtaaacatcgttgtatattcagggacaagtagttggagcacacacaaacaggactgacaggcatgaaagtgtggaggcttctatatttaacaccccaaattctccaacagcagtgatacatcagaaacaaaggcttttagaatgggtatatttatcaactcagtcaaaaaatactttaagtaattacatggccttaataggggacttcatacataaaattgacaacagttgtttaacattatgtggcgcacatccggaagtcatacaccttccattttctcaacaaataactgaaatggcagtacaaacaatgcctacctggcaagtgaatatcaatttgaaaattgtgtatggaaaaccccctaaatatcatgcaatctttgagaactggccttggatacaacccacacttacagcaggtgaacccgtacacgggattaatgtctttactgatgccactaagatgaataaggcctctatctggtgccctaaaaggagttacatgtgactgaaacaccctttatatccacacaacagaatgaattatatgctgtctattgtgcatttcaaaaatatgtggagccaatgaatattatcacagatagtaaatatgttgaaggaattctaaaacatctagagactgctgtaataaaaaatactggtaacaatatatgtcgttcgttcccacactcttgccccaggaccaatttttgaaggtaatgatattgttgataagtcttcaacactgaatgtggaaatagcaaggaagagtcataataaattacatttatctgctaggtctttaagaactttatatggcataacaaaatcacaagcacgtgaaactgttaaatgctgtgctacctgtgtgccttttcaaccccctttccacgttgatgtccataaccccaagggacttacacctaataccttatggcaaatggatgttactcgttattctccttttggaagacaaaaatatgttcatgtttgtagagggccagctttggggagttggagggcttagaccagcccgggtcttacctgcagcttgtactaagcctgacagctgtgaaactcaggatgtcggctcaccacccccctgttccgtctcttgagaacaggatgcaggaagggaggaaacggatggggtacaggacgggaggcaggaaagaatgtaacagacaaggtacaaggaagtaaggaaatcacctaattagatttgtacttttcatgaataatataatgttactattgcttgatccagtactgtataatcctgagccctcagatcaataaacagactttgttcttcactgctctcacctggcccgtgattctttctctcttcacactctgccggcatcagaccacagccagggacacaagcgctcccggcacatgttactattgatatttattcaggctttatttttgctactgctcaagccggtgaggctgttcacaatgttattaatcatttgcttcattgttttttccttcgctggcccacctcaatgcttaaaaactgataatggtcctgcatatatttcacagggttttaaaaagttttgtgctgagttctctattagtcacactactggccttccctataattctcatggtcaggccatagttgaacgtgccaatcataccttgaaaatggtgctccaaaaacaaaaagggggagctaagggatcctcttggcatcaattgaacactgcactctacactataaattatttaaaattcgatagttgtaacctctctcctgcaatgaaatatctggcaggaaatgacaatagtactagtgacaccactaaatcaaacagattcctttctccttaacacaatatgaaagtcatgtggagagacgttgatggtgtctggcagggcccagggcaagcgctaacctgggggcaagggtttattcttatttttacaggtgatggagaactttgggtcagaacaaaggatgtccgtattatccattcagaaggaacaaggcaagatgaaaagaaaacacaggccggccaggaattacaggggccgaaagaataagaacgaggcactacaagaacttttaaccaagctatgcctcttgtcgttatcgtcagcaggcatacggaatacagcagcagcagagacaggaaatacaacacaatgggccttcatgacaaaaccaccaaggcccagactagttacatggggagagctaatacctgaggtcattctgcaaggaaatacctacacaggttttgcaaaggaatttcatttcatatcacctaagaaccggtctcaacacactgtaaaaatgaactttactggtgtggctttggtaccacctatttgtgttacaaaaggcaatgacaccaaaaactccacgtgtttacaattatttaatgtcaccacccattttgatgggtatgtgtttaataacacgcacccctccttatactgttgtcttttttcaattttataaggttacttacacgggcatcttggggtcacagtgtgttaatgacacacctatcagacatccaagtaattcaaagctatgctatcatgtgacaccgattagcaagagcttagggtaccctccttggttatcttgtcatacttcagaacgtcattgtgttgtgttacaaaagaattttacgttacaatcctggcacaattatactagggagaaaaacaatcatacttgggcttttggcaggtttccatttcctcagtgggtttcccttcatgacagaggggttgaaaatcagttgtggaaggtgggcagccttaggtcccataaacatcacgaatttgcaagggacctccatgataatatgacaatgcgagcttgtttgactggtaatcatgcatttatgtggggaagagcacagaatgttaatataatggccatggattcaggggaatataatgtcacttgtattaattgcaggtgtctgaatgtataggaaccaagattagagaccaaattatttttgttattacacaacaaaagtttgccttggtgcctgtgaaaagcaaagattggtatgagtcacgttctgatcatatttttggaataatagaccaaagtaatcaattagcagttgctaggaaaaagatgtatttcatgtgtagcattaggaattgtttcacttatagctatcacaactgcttctgtatctttatctcagtctgtatctatcgcaagaaatgaaatggttcaagctgattttatgaatcaattagctgcaatgtatctaaaggttttcaaacacaaaaaggatagatgaaattttaccatatacttgagggaatgaaggaaaccattatcaaataggtgatgaattggatattttagaatatagaacacatttgaaaatgtgattataggtatgaattcatttgccttaccaatgttaaatacaataaatcccaatgggattggcaaaagatatctaaatgggctgtttgggaattctaatattatagtggatattgatgacttatacaaaattgctaaagatattgcaagggcggctgatgaagatttgatgccagataaaacatatacttgattggctagataaactccgtaacccttttaataaccttggacattggtttacatctctattgtcttctttattgccattatgtttgattttgctggccatgctgtgttttggaccatgtttgctcaggtgcatagctaatcagataaaggactttgggactgagcttcatatgctccgtctccaacaaaaacaaaaagggggagttgttggggatctgtaaggatgttgagggccacaggctgttcatgaggtctcactgatgggcagaggcccctctcgggtgactgatctatcagcaaaggtcgcctggttcggtgctctattctatggatctttaacaatctttaactcccctagttattgtatggtcattagcagtttatctgggattggagtcagataagtgcaca
>pCi284	Score: 1701	SubGenes: 5LTR MA CA NC Prot RT IN SU TM PPT 3LTR
tgattgggaatgcaaatacaaagaagtaatgcgcaatctggaaaagatttaaatagctattatttaaagatagcctgatgatattaaaagaaagcctgatctctatacaactaaaatacattgatatcaaagataggatgtagacagacaacttcagtattagagggctcccagaaaaatacaagctggaaacctaaattcgattatgcaagaaataatacaagaaaactgaccagaacttctaaacacacataacaaagtatcagctaaatgactccagacatcacttctagggggaaaaaaaaccccatgacattcactccaagaaacatattggttaaatttaacatctccaatgacaaacaacaaattctatgagggaacagaagaacaatcttcagatataaaagaaaggaaatgtgaattacaccaagactattcagcacctaccataatgtattacgaagagtaaaggagctcaggatgtaacccaaggtgatgtgccctgtaaactgagactaaccattaatggaaaaaaaaaagatggacggtttaatataaaagaagagttttgaagcattcttaaaaagaaaaccaaacttgaacaaatcatttgctttctgtaatcttataaaaatgggtttgcaaactgaaatacagggtgagaaaagaaaattccctgcctgtactcacacaacttcctcgctgtgctcgcctaacaatagtacagctggatctcctgagagaacagacttataggttatatactgatttagccaaattaagaacagagcagacagaggaatggccagaaccccctcccccatgggaggatattagctgcgcaaagaatgaggaagttttaggagctgtgagaacaaaggaagctcccgccatgtgccatgaggaatttcaaaaatcccaccagtaaggaatttcaaaaatccccaagaacaggggaaggataaaagaaacatgtagtcacagcgccatcttgtgggcattgtggaacattacaaagtgaaaaggtttctgaacaagggagtgtaaccagccccttacaataattattaaagcagtataaaccatcagattttgaaggaatagagagtttacaaacatatcctgtgacagagcccgatccacagaatccagggcagacgagaaggagacatgaccctgtagacatacaaatgataaaagaattgaaaacggcttgtgttacttatggagttaattctccctatacattgttacaactggaaaacatggcatacactatttttactcccaatgattggaaagccatagcaagggcagtgctgagtcctggtcaagcaatcttttggatagcagaattttcggaacaggccacggccctccgcttagccccaggcccgcaagttcaagccatgtatgaacaattatttggtcaagcacaatggtccactaatgcagaacaaattcatttaccaattggaacacatgaaagaatagcttcatgtgttttaactgcatggaaaagaataccagaaccaggatctgaaacgccttttgcacaaataaagcaaaagaatggggaagactttactgattttcttggtagacggacgagaggtatacaaaggactatgggagaagccccaggaacagacatactattaaagcagttagccagaattaatgctaatgaggattgtaaaagggcaatgacaggagcaagacaggatgctagtttggaagaattgatacaaaggtgtaagggagtaggatcacagacattttatattaatatgttagcagaaagaatggaaaaagtcctaaacagaccctctgacagacagaaaacaagactgcgctataattgtggcaaaccaggtcatatcaagagggaatgtagaagtaagaatactccagggggcacaaataggcccactactgcatgcccaaagtataaaaaaccaggacattgggcatcagagtgtagataccatgcgggaaacaagggcaggggtccagccccaaggaccccgaaaaaaaaccgtggggagcaaacaggaatcaatggggaatggcaggattacaaacagaggagacaaacagggaataggaggattggaaacacaaatacgccacactggcggccatgcggccccctcctcaatagacgtgattctcatcagaagcatgggtaattataaactgcctgctcattcatgctgtgtagtaccagtgcttcctaccccttttgtgagaccaggtacttttgctttaactatatctccacccaccaccatgtatacacaattaattccacccacaatggtttttgatggcattttgaaacatgtgcctattgtcaacaccaataataaggatgcttttatagaagaaggccagcgggttgctcaaggtataatttttcatagtcacatactaggagacactttggacagtccatggcaaccccctataacaggtaatcctgaggcactgtttacaactactatttctcaggaacgtcctatgtgcaccatacttctcaatggcttaccctttacagggttgttagatacaggtgcagacaagacagttataccacaacattgctggccaccccactggcagaaacaacctgcctatcaacagttgacaggtataggaggaaaacaagaaacagaaatttcttctctacctatcttctgaagaaaagaagataagacaggggttatacatccttatgtagttactggtttgcctgttactctttgtggaagagatatattgactaaattaggagtggccttaacaacaaatttatagtggaggctactgttgaggcaaagtacaccccgatagcaccaattaaattgagtctaatgatcctgtatgggtggaacagtgtccccttagtaaagaaaaaatctctgccttaaaagaagtaatataacaacaattaagtaagagacatattgaagaaagtacaagtccttggaattctccggtacttgttagtaagaaaaaatcaggcaaatgaagaatgttaacagatctaagaaaagtaaatgacactttacagcccatgggagatttacaaccaggtctcccttcacctaatgattcctagaggctggcccctacaggttgttgatattgcagactgtttttattctattccattacatgaacatgataaagaaaggtttgcattttctgttccaagtttcaatatacaagaacctcatatgagatatcaatggaaagttctccctcagggcatgaaaaatagtcccacaatgtgccaatattatgtagccaaagtgttacagcctatgagacaacaatttcctgaagcaatttgcattcattatatggatgacattttatgtgctcatcctaatcctgaagtgttagaagaaattttacaaaaaacacaagatgtgttgcaaagtcatgggcttcaaatagccccagaaaaaattcaaaaacatcccctatatcaatatttaggccaccagatacttcaagaaaaaatagttttacatcctccaaaaatagacctacaaaagttaaaaacacttaatgattttcagaaacttataggagacatacagtggcttcagtcacagactgatattccaaattataaattgatacccgtgtatgattgccttaaggggtgatcctcgattagattcaccctgggtactaacccctgaggtgaaacacacattgttgtatattcaggaacaagtagttggagcacacacaagcaggattgataggcatgaaagtgtggaggcttctatatttaacactccaaattctccgacagcagtaatatatcagaaataaaggcttttagaatgggtatatttaccatctcaagcaaaaaacacattaagcaattatatggccttgatagggggacttaatacataaaactgacaacaggtgtttaacattatgtggtacacatcctgaagtcatataccttccattttctcaacaaataattgaaatggcaatacaagccacacctaactggtaaatgaatatcaatttgaaaattgtgtatggaaaaccccttaaatatcacacaatctttgtgaattggccttgtatacaacccacacttacagcaggtgaacccatacacgggactaatgtctttactgatgccgctaagatgaatagggcctctatctggtgccctcaaagaaaggagctacatgtgattgaaacaccctttatatccacacaacagaatgaattatatgttgtctattgtgcatttcaaaaatatgaggagccaatgaatattatcacaaatagtaaatatgttgaaggaattctaaaacatctgaagactgctataataaaaaatactggtaacaatatatatcagttacttaattatatacaacaaaatatacagaataggacagaaaaattttatgttttgcatgttcgttcccacactcttgacccaggaccaattttcgaaggtaatgatattgttgataagtctttaacaatgaatgtggaaatagcaaggaatagtcataataaattacatgtatctgctaggtctttaagaactttatgtggcataacaaaatcacaagcacgtgaaattgttaaacgctgtgctacttgtgtgccttttcagccccctttccatgttgatgtccataaccccgagggacttacacctaacaccttttggcaaatggatgttactcattattctccttttggaagacaaaaatatgttcgtatttctattgatacttaatcaggctttatttttgctactgctcaagcgggtgaggctgtttgcaatgttattaatcatttgcttcattgtttttccttcgctggcccacctcaatgcttgaagactgataatagtcctgcatatatttcacagggtttttaaaagttttgtactgagttctctattagtcacactagtggccttccctataatcctcgtagtcaggccacagttgaatgtgccaatcgtaccttgaaaatggtgctccaaaaacaaaaagggggagctaagggatccccttggcatcaattgcacactgcactctacactataaattatttgaaattcgatagttgtaatctctctcctgcaataaaatatctggcatgaaatgacaacagtactaatgataccactaaatacgttgacagcgtctggcagggcccagggcaagcgctaacctgggggcaagggtttgttcttatttttacaggtgatggagaactttgggtcagaacaaaggatgcccgtattatccattcagaaggaacaaggcaagcagaaaagaaaacacaggccagccaggaattgaaagagtcgaaagaataagaagaaggcactacaagaacttttaaccaagctgtgcctcttgtcgttattgtcagcagggatacagaatacagcagcagcagagacaggaaatacaatatgatgggcctttgtgacaaaaccaccacggcccagactagttacatggggagagacaatacctgaggtcattctgcaaggaaatgcctccaaggttttggcaaggaatttcatttcatatcacctaagaaccggtctcaacacactgtaaaaatgaactttactggtgtggctttggtgccacctatttgtgttacaaaaggcaatgacaccaaaaactccacgtgtttacaattatttaatgtcaccacccattttgatgggtatgtgtttaataacacggcaccccctccttatactgttgtcttttttcaattttataaggttacttacatgggcatcttggggtcacagtgtgttaatgacacacctatcagacgtccaagtaattcaaagccatgctatcatgtgacaccgattagcaagagcttagggtatcctccttggttatcctgtcatacttcagaatgtcattgtgttgtgttacaaaagaattttacgttacaatgctggcacaattatactagagaaaaaacaatcatacttgggcttttggtgggtttccatttcctcagtgggtttcccttcatgatagaggggttgaaaatcagttgtggaaggtgtgggcagccttaggtaccataaacatcatgaatttgcaagggatagtccatgataatatgacaatgcaagcttgtttcactggtaatcatgcatttatgtggggaagagcacagaatattaatataatggccgtggattcaggggaatataatgtcacttgtattaattgcagggtgtctgaatgtataggaaccaagattagagaccaaattatttttgttattacacaacaaaagtttgccttggtgcctgtgaaaagcaaagattggtatgagtcacgttctgatcatagttttggaataatagaccaaagtaatcaattagcagttgctaggaaaaagaggtatatttcatgtgtagtattaggaattgtttcacttatagctatcataactgcttctgtatctttatctcaatctatatctatcgcaagaaatgaaatggttcaagctgattttatgaatcaattagctcgcaatgtattaaagggttttcaaacacaaaagaggacagatgatgaattttaccacatacttgagggaatgaaggaaaccattatcgaaataggtgatgaattggatattttagaatatagaacacatttgaaatgtgattataggtatgaattcatttgccttaccaatgttaaatacaataaatcccaatgggattggcaaagaatacgtagacgtctaaatgggctgtttgggaattctactatcgcagtagatattgatgacttatatgaaattgctaaagatattgcaagggtggctgataaggatttgatgacagataaaactgcccaacatatacttgactggatagataaaatccgtaatccatttaattaccttgggccttggtttatatctctattatcttctttattgccattatgtttgctattgctggccatgctgtgttttggaccatgtttgctcaggtgcatagctaatcagataaaggactttgggactgagcttcatatgctccatctccagcaaaaacaaaaagggggaattgttggggatctgtaaggatgtagagggccacaggctgttcatgaggtctcactgatgggcggaggcccctctcgggtgctgatctatgagcaaaggtcgcctggttcagtgctccattatatggatctttaacaatctttaactcctttagttaccaaacggtcattagcagtttatctgtgattagagtcagataagtgcacaggatgtgcatacactgtccttagcacaccatgagctctaggtcattgtgacttgagaagaagttcctgttactttactactaaagtgaatgctttgttaaaattaaaaggagttgcttccatcttgtctccctcctcatcaatgcgcattccagataggaggttaagctggtcttatcccttcaagggtagtataggatccttgctcttgtggtgagctgagatagtcgcgtgacaattatgaataaatattgcaagaggaaggaaaattaatcaacacctgacaaaacagaaaaccatggggattgcattgaggttatggaactacagtcagatattcccgaatgttttaacagatgaataagaaatataaaagcagaatttatggcctcatagaagaaataattagtaaacaaaacaacttgaattggcaaatctcaccaaagaaacaaaagacataactgattgggaatgcaaatacaaagaagtaatgcgcaatctggaaaagatttaaatagctattatttaaagatagcctgatgatattaaaagaaagcctgatctctatacaactaaaatacattgatatcaaagataggatgtagacagacaacttcagtattagagggctcccagaaaaatacaagctggaaacctaaattcgattatgcaagaaataatacaagaaaactgaccagaacttctaaacaca
>pCi301	Score: 1982	SubGenes: 5LTR PBS CA NC DU Prot RT IN TM PPT 3LTR
tgataagagtttaagatccaaggcagagtttgacctctgcccaggcttttatccaaaagggctcaatgattaagtggtacggctctccaattccttcctgattaggtggttcctgagacattccttctcactctttgaaccttagatttacatattcactcctctatgcaggtggctccaaggtgcctgggaaaaccttggaatttacagcccaatgcaggaaccctgataaggaggaaattcatgattgtcacatcctctgcagatgttctggggagtatctcacagggaggactctttgaagttaggctagatcttccctatatattctgtgccctcagatgaataaactgagtcagtaattctactccgcctggcccatgtcataagttatttcacgcctctccgttaggtgtacaatctggttgcgggcaacacattggagcgtcgaacagtgactaaaagtcagagggaggtctgttccttgaacaccctccagaggaaaagaaatccttgctggtcactatgccaggaaacaaggtcctgaagtggctcaatgccgcggtactaaggtaaaaaggaacgagggtcattacaggtttccccatagaaataatagaactaagagggggggaaaatcaccaggcttacatgggagattataaattacaaaaaaattgattagaaaaaaggttagaaacaggctcggtatttagagcataagatacagtgtcgctttggaaaggcccacatatatacttttgatcttaagaggcgcccgtaagatcaaaagtatgggtcaagtacaaagtggaaaaagagatagagagtattacctaagattactaaagaaaatagtgaaagaaagaggtttagttattccaaacagtcagctacaggaatttttagaagttatagaaaaatgctgcccatggtttccacaagaagggacaactgatttagagaaatgggagattgtaggcaagcaactaagagaatattacagagaagagggcctcggtgcattctcgattgctacctttttaatgtggaatacgctaaaaatatgtcttatgcccccagataaagtactagtggctgagaaagtgattcgggcagataagggggtaggaacagatgaggaagaagaaatgcataaagcctttgaggaacaattgagcatagctgaagaggagagggaagatgctattctgttatacaacagagaaatgtgcattcccctaagcaacagaaagatgtgtatttaccttcagttaaacaacagcctgggagaaagttaaaatgtaagggcttgttagaagagacaatacaaagggcagaaagcagaggggaagaagtgcctatggacttaaaattagctatcccaaaaagtatgatgtttccactatacgaagaagagaatccagataatcctggacagatgattagggaacacaggaattttgaattcaaagttttaagagaattaaaacaagcctcagtacaatatgggcccatgtacaaactttattagattcaatagctaatatagccatggccccatatgattggtattcattagcaaaaacatgtttggagccaggagattatctaatatggaaatcagaatttattgagcaatgccaagagcaggcaggatacaatacaagaacattgattcctgtttctttggagcagctcacagggacaggaatgtttactgcactgcagcaaccgctagattacccacttgtagcatatgaacaaattacgaaggctgcacgggtggcatggttaaaggttcctgggaaacaagataggggagcctcgtatactcagacaaagcaaggcccccaagaaactttcccaaattttgtagcgagacttatgcaagccatacaaaggagcatttctgattcaaaagcagctgaaatactccttcaaaaattggccagtgaaaatgctaatgctgattgtaaaaaagccttacaaggcggcaagtccaatatggatgttacagaaatgattcagcggtgtgagagtgtagggaccacacaatttcaggtacaggctatggcagcggcccaagcagaaatgctagcagctgcctttcctaacaatcagagggacctgagaaggttaaaatgttttaattgtggaaggcctggccatataaaaaaggattgtagggctcttaggaagacacgtctcagccccctagtactccttgtcctaggtgtcaaagaggaaatcattgggcttcattatgtagatctacttcagatgttaatggacagcctttaaactcccggaggagccccaaacaataggagcagcttgattcaaccagtccctgctccgcaacccacaagactcacaatattagaccttattaatgccaccccaggtagtgccggattagatttaagttccactcttgataaaaacattggagatgaagttgtacgtattcccactggagtacatggtccattacccccagggatggtgggtttaatcttaggccgtagttcccagacacttaggggactcatggtcattcctggagtggtggactctgattacactggagaaattgaggttatggtttatgcttttcctcgttgtcgttttgtcattcaaaaaggggaaagaatagcacaaatgattgtaatggattataaaaaactggggaatatgacaaaaaaggtaagggggacagaaggatttggtagcacaggactgttttggcatagaactatcacagatgccagaccaactctaaaaatagaggtacaaggaaaagaatttgaagggttaatagacactggagctgataagtcagttgtcaccttacgggcttggcctagagactggccactagatcaaggaaatgtgatgttacagggaataggagaaatagccgctcctgcacaaagtgcggcatggcttacttggagagtggaggggcagcaagggagatttagaccatatgtattgccacaccttccatactgcctctggggaagagatttattgaaacatatgaatgttactgtaagtagcaaaaatttttagtaggggtcacggtcgaaaagaaaagaacagtacaggttcctaagataacatggaaagaagggccccccatatgggtggaccagtggccccttagtctagaaaaaattaaggctcttcgagatattataaccagacaattggcagcaggtcatatagaattttccactagtccatggaattctcctatatttgctattaagaaaaaatcaggtaaatggagaatgttaacagatctcagacaagttaatgctcgtatgataactatgggaaccttacagccagggctgccttctccgattgcaatcccggcagactggcctttgtgggtaattgatttaaaagattgtttttatactatacctcttagagcagaagattgtaaatactttgcattctcattaccatcagaaaatttgaaacaaccttaccaaagatatcagtggaaggtgcttcctcaagggatgaagaatagccccaccatgtgtcagcaatgtagcagatgctatagatcccatcaggaaaaaatacccccaagcatacataattcattatatggatgacatcctttgtgctcatccacaaaaagagcaattagctagtattatgggggacatgtttaccgctcttagagatcatgggttagagattgcacctgaaaagattcaaaaggcacctccttactcgtacttaggacaattagtagggatgaaagaaattcagcctcaaaagatatgtattagacaagataaactaaaaacattaaatgattttcagaaactcctaggagacattaattggatcagatcttatttaaaaatagggactcatgaattaaaggatctatatgatattcttagaggaccctgatcctacatctcctagaacacttactacaaaagcaaaacagcaattagaaaaaatacagaaatcaattgaaactgcaatggctcatcgcatagaatctggtgtgcctttagaagttacaatattagataccccagatataccttttggatgtatacatcagaaagacaagttactggagtgggtttttcggccttcacagccaaaatatacccttcaaacatatccttctatggtagcagacttggctaagaaagcctgcaaaagaatattacaattagttggaaatgcccctagtattatacatcaaccttatgataaaaaacaaatagaggaattgctcagtcaagaccattcttggcaggtgcttcttactatttttcaaggggaaatagataatacataccaatacccaattttacaatttgccaggaaacatcagtggattattaacacgatagtgcaaaaggatcccatagtgggagcactctgtgcctttactgacgcttcctctcatcacatttcaacatattttattccccctgatgagagatatgcagcacatacaccatttgattctacacaacaaaatgaaatttatgctataatattagtactacaaagatattctggtcctcttaatatattttcagacagtaaatatgcagtaggaatggttaataacatagaaactgctcaaattaaagtgtcatctaattataatatattgcaactttttatgatgttacaaaaaacaattcgggaatgaacttccccagtatattgtacacatgttccttcacatacggagcttccaggacctattacacatgggaatcagatagctgatgacctcactagaccaaccctgttaatgttgtctgttgaggaagctaaggaatcacatgacaaatttcatcagtctgcctctatgttaaggaaacaatttgggattattagagaacaggctcgacagatagtaaaatcctagtgtaaatgtcttccttacatacccacaccatataaaatggctgttaatccatgcagattatattcaggagaaatttggcaaatggatgttactcattacggcagttttgcaaagttacaatttattcatgtaacagttgatacttattcttccttcactatggctactgcacaagcaggggaagcagtacaaaatgtcatagatcatatgcttcattgcttttctatttctggtgtgccctcagttttaaaaactgataatggccctgcttatgtttctcatgcatttcgtacattctgtcttatgtttcatattcaccacattaccgtgattccttataatcctaccagtcaagcaattgtggaaaggaaaaatagatctcttaaaacatttcttcaaaagcaagaggggggagaagccaggggtaggccacgaagacaattatgctttaaattttcttactcctgatagagaaggctgtaccccagctgaaaaacactttagattacataagggaagtaattatgaggaactaaagactcaaaaaagagtcatgtggaaggacccaaaaaccaatcattggtttggaccagatagattattgacctggggatgagggtatgcttctgtctttccagatggtgcagaaggaccaatatggatccctgaacgtaacatcagaatctgtctcagagatgacctggaggtttcaggaacttcaaataccaaggaggaaaaaggacacaagtaaatgtggaagcagcgcaggaggtgacgagcaggatggctgctgcaactgatgatgctgttacaaacaatgactgttgaagcaaagactttacagctttcgtcatacattagcaaccccccgtggctgagactactcacgtgggatgatccagttattgacattatacctgcaggacaagcggcagaaatttttggacaaagggattggagaattaaagacttagaaatgaaggatgttttagggtacaattttaaaggcaaaactggcacacctccaatatgttttggaattaatgtagactttatagattattgtgttaagttagaaaacattactcactctgctcaatttgttcctaggggaatagtttggaatatatctatgtttggtatgaaaactactagatctgtgaaagggccagctcatctttctccctggccagattgttctaatatgtctgtatcttcagcatggcataaaattccaccttgggtaaaatgtcatactcagtataggggtgtagccaactacaaatggaaaaaatttgaaatatggaataaattagatcatgatattgagggtgcaagacaggggtggattatgccaggaattatcaataagaatggtgtacatcaggaaaaactttggttagcaatggcagcatttgatcctatatacttacatgctgccactccctttaaacctgatattgctctttttataatagaacaaagctagttgcctgtttacccaggcatcaagcatttcttttgggaagacccaacatcacactgacacctgatggcagtaaattataaaatgtatgcaaaaattgtgtagtaaatagatgcttatattatgcacatggaacttgggaatttgtagctatgatattagaaagacctaaatattctatatttcctactcaagtacaggagatggtttttagctcctgctgatcaaacattgtactatcttaatcgagagatttctgttagaaaaaagagatgtgtccaatgtgtcgtttggggagttgtgtccctggtatcacttatctcatcccttttgcatctgcagtaacatttcatacatttacacagcaagtgcatgatgcacaatacactgaagcattggctaggaatgtcattggcacttcacacacaaaaggaaattgatttagattttgagagaaaattggatgcattaaaagatgctgtggaatttattggggatgaacttgcaaaaatagaatctagagctactttaaaatgtgattatcgctttactatggtatgtgttactccttttccatataactctagcattgtaaattggaacatggttaagaatcatttagaaggtgtttggcataatagtaacctttctactgatttgtcttttctagctaatatcacccaggtgattgtagatagtcactccccggggattaacccaaaaaatctggctgtagagatcctggaaaaattaagtgagaccaatatatttaacaatttacctgccttgttacttcatgcattttcttgggcaatattattcatcatattatgttttatcttcccctgcattgttaccttaattaaatcaaggatcacagtgttgggaactgatgttcatcacatcaagctccttgctaattcacaaagggaggaagttgttgagggccgatcttaagagtctgataagggtttgccttggatctaaggcagagtttgacctctgcccaggcttttacccaaaagggctcaatgattaagtggcacggctctccaattcctttctgattaggaggttcctgagacattccttttcactctttgaaccttagatttacatattcactcctctatgcaggtggcgccaaggtgcctgggaaaaccttggaatttacagcccaatgcaggaaccctgataaggaggaaattcatgattatcacatcctcagcagatattctggggagtatctcacagggaggactctttgaagttaggctagattttctctatatatcctgtaccctcagatgaataaactgagtcagtaattctactccgcctggcccatgtcacaagttatttcacgcctctccgttaggtgtacaatctggttgcgggca
>pCi303	Score: 2800	SubGenes: 5LTR PBS MA CA NC DU Prot RT IN SU TM PPT 3LTR
tgctggaggccagcacctggtagtgggcccctaaccccgtgagattaccacaccccaagcagcttgttccgggacaaaccgtaccataacgtgttcctgtcagggctaaccgcaagatgtcgccacaccgcccctggaaagtcccggaggcccattttccccttttgcccctccccgcttttgccctatataagcttgtaacgctcaaaaataaaattagaccttgcctaccatccttttggtctcactcctccttttcacccattcccttcagccagggtcctcctcgaccccccacgtatactggccctgcaggtcggggcaagtggcgcccaacgtggggctcgaggttcggacttctgccaggcggaccagcattgagaaacgattcgtcgcgaccccctccttctcatcgctcatgaagagcccctgcgttttggtaagttgagttttcgtccgcctcattctaatcatgggttccaacctttctaaggagcaggtctttatccaagaccttaagcatgcccttaaggagagaggagttaaagttaagaaaaaggaccttttgaaattctttctttttgtagatgaggtctgcccttggtttatggttaccggcccagatattcatccgggaaagtggcagaaggtcgggagagacctcaatagaaagttgcaaactgaagggccagaggcggtccctccctcggctttttcttactggggtatcatcagagacatagtggaatctgcccctggggacccaggcaagcgccaactcctttcggtggcagagttttgtttacgccccttgtcgcgggcagcttctgttaaatcgctacagcgccctttatcacgaaccgcctctacaaagtcattagaatcagtgggaaaaagtccccctagacccccctccgtggtcattaccattccgccggaacctccaaagcctctttatcctcccctccctgtggaaacggtcccggctactgaacctttaacactgcctataattgcaaaacacaaaactcctcctttaggagatcctgaccctgatactctagatcccggggacgaggcggaactggaggaagaagccgcccgatataataacccggactggcccataactccccagtacctaccccctccctacatatcccagacttgcgctcctgcgcttttgccccccattcccacttcctcagccctcacatccgccagaagtcaactctccactcaagttaaggagctccgagaagtcttagatctacaaaagcaatatgcacaactctcttcggaactgagttccctgcaacactccctccagaattctgtcattttttcccccaataggtcgcagttacatcagaaacccctgaaaaagatcagagccagtgctagagatagaaaatctaacaaggcacagcccatgatattccctgttatgacccggtctcgtcagcctgactcctcacacaacgaccccaaggaagtttctgccagtgaaggggagggagatgaagaaagtgaggaagaaggggaagaggacgagggagagggggagggacaggatagtggaaaaatagaagaagaggaatgggcaattggaaaaaaggaaggacagcggttagaatataggagattgcagttcaaagggattaaggatcttaacgccgccgtcaagtcctatggtcctaacgccccgttcaccctctcagctcttgaatctatgtcccgcggaggatatctcttgccggcagaatggcttcgtgtagtacaggcagtcctttcaagggggcagttcttgacatggaaagcagatttcttcgaccgctgccaatccatggctacagccaaccaaaaatcccctggctcccccgctttaaagtggacttatgagaagttgagtggtcaagggaaatacgcagaggaggccaaacaacgctgcctcccaataggcctcttggcgcaaaccgccaatgctgcattcgcggcttggcgtgccttgcccacttctggatccccccttgctccgcttaataagatcgtacaaggaactcaggaagatttctctgagtatgttagtaggctcttggaagcaactgaacgaaccttagggcaagaagcgtctaatgatcagcttgtgagacgcttagcatatgaaaatgctaacaatgcctgtcggtctgccttacgcgggaagtggagagataaaacattagaggaaatgatacgtatgtgcagagatgtagatcccttcactaccaaaatgtcccaggccgtacatctggccataggggcagctctccaaaccggggactcccaaaaggcatgcttccggtgtggtcaacctggccattttgcccgacagtgccctagtgcccctgacactccctccgctccaatcagcaataaggcttcccaaccctccaccctctgccctcggtgtaggaaagggaaacactgggcaaatacctgccgctcaactacagacgttcatggccaccctttacagggaaacggtcggaggggccagccccgggccccccagtcgacccctttgttcgggcctcggggatcagccagtccacaccccactccacatcccactcttcagagccactgcaggaagcgcaggggtggacttgtgtgccgcctccacctcagtattgactcccgagggtggcgtccatattattcctacaggcatctttggccccccgccccctgacttctattttttcatccttggtcgcgcctccgctactattaatggcctcatgattcacccctccattgtggatagtgattacacgggggaaattcagatacttgcctcaaccctgaaagggcccctcactgtccgtcagggacaacgccttgcgcaggctctcccgctccccctacagactccataccctgctctcgccactgttagaggccactccaagcctggttcctcagacatctattgggtccaggccatttcccaagaccgccccatgcttacgctttttattcaaggcaggctttttgaaggaatattagattcaggagctgactcgactgttatctcaaaagacagttggccatcttcgtggccccttcaaccatccatgacacacttgcagggcataggtcaatcccacaataccctacagagctctcaatggctgccttggcaagacaaagaaggaaataaagggactgttcggccttttgtgatccccggcttacctgtcaacttatggggaagggacattctttcacagatgggggtaattatgtgcagcccaaataccgttgtgacccgtcaaatgctctcccagggatttctcccagggcaaggattaggcaagaaaggtcaagggcaactgtccccattgttgctgaagggagaaaaggacgagcaggccttggttgtgagagcccagataatcagaaccatttttcgtgagggccacgggtcctcctgcactccaggcagataggatctcgtggagaaatgacctacccgtctgggtagaccagtggcccttacccaagaaaaaactggaggcagcgcttgctttagtgcaggagcaactagctgcaggtcacatagaaccatctacatccccgtggaacacgcccatttttgttatccaaaaaagatcaggtaaatggcgactcttacatgatttacgggccgtcaataaaactatgattcctatgggggcccttcaacctgggctcccctcccctgtagccataccgcaagatttttctaagattacaattgatcttaaggattgcttcttttccattcccctccacccttccgattgtcagcgcttcgcttttagtgttcctattaccaattgtgtgggcccttctccgcgctttcagtggaaagttttgccacaaggcatggctaatagccctacgctgtgccaaaaatatgttgcccaaacaattgatcctttccgcttgcagtatcccaagctttatattatccattatatggacgatatcctccttgcaggaccaaataatgaggaattgactcaggtatcacaggagctcattaaggcgttggaatatcggggccttaatatttcccctgataaagtgcaaacctgccccccccagctgttcttgggatttgaactcttgacgaatcgcattctctcccagaaggttcgcctacgagtgagtcacctttgctcccttaatgatttccaaaaattactgggagaattgaattggcttcggccatatcttaagatcactacaggggaactgcgacccttgtttgatattcttaaaggagactccgatccaaattcaccccgctctctcacgccggaggcccgtaaggcccttgccttaattgagcaagccattcatgaacaacatattggctattacgctcctcaaaaacctctttggttcttaattttttccaccactttttctcccactggattgttatggcagggacatccgttattctggattcatatgccagccacacctacaaagatcctttcttcctacccgcatttaacggcagggctcctgcgcctcggccgagaggcagcccttcgactttttggtcgagaaccagatcatattgtttgcccctacactgcttcgcagattcaatggctgcttcagaatgatgatgattgggcagttaattgcatttcctatatgggagctatagacaatcattatccctcagataagctcattcagttctttcagaaaacacccgtggtcttcccaaggatcaccaaagcggagcccatagagagcgcccatttggcgttcactgatggctccgccacagggaaggcagcctttagtgttgatggacaggtcacctcttttgacacccctttcacctccgcgcagctggtagagctcgcagcggtcattaaggtttttgaatctgtctcgggccccctcaatgtttatactgatagttcctatattgcacagtcagtccctctattggaaaccgtcccgtatatccgtccctccactaatgcgtctcctctttttgccactcttcagcttctaattctctcccgcgatcacccctttttcattggtcatattcgtgcccattccgacctccccggtcctctttctgaagggaatgatcaggttgatcaagtaactcgtcgcattctgcttgctctgtctgcctcccctgttgaggctgccacacaagcccacaagctgcatcacctgaatgcccatacgcttcgtctcaagttccctataacccgggaacaagccagacagattgtgaaacagtgccctggttgcctgaccctccttcctgaacctcataatggcatcaatccccgaggtcttatccccggggaactttggcaaatggatgtcactcactatcccccttttggtcggcttaaatatgttcatgtgtccattgataccttcagtggcttcatttttgccaccctgcaacctggagaggccaccaaacatgtcattaatcacctccttagtgccttggcggtcctcccgcagcccaaaattcttaagacagataatggccctggttataccagttcttctttcagatctttttgtacacagttgcatattaagcatgttactggtataccctataatcctcaagggcaaggaattgtggaaagggcccatcagacactgaaaaacatgatcctgaaattacaatcagggagggaagttctttatcccagagctggcaatgccaaaacattgctcaatcacgctctttttgttttaaattttctcactctggacactgcggcaaagagtgccgcagaccgcctttggcattccactacggcccaaacctacgctcaggcaaaatggaaagatcccctgcttggcaaatggcagggccctgatcctgtgttaatctggggcaaaggccatgcttgtatttatgactcaaagtgccaaaatgctagatggttgcctgaaaggctgattaggttgatggacaagccagaaactcataatgccgtccagggaaccacacccccctgagacacctctgttttctttctctgttttacagaaaatgacgatcctcgtaattttcctcctgttccgtgggagccacggtggttttcaatctcctgacccagtagcgctcagccgtgccctctttggaagcccttgtgactgcggcgggggcacgttcactgtccgtcccgccacctacacgcaagaagtggactgcggggaaaagacagcctacctcgcctaccgtcattctatcacgggcgtctccaaacccaagtgggaatgcgtaaggaagccccgagttatccctccgaatggtggccagcccgggccttgccccagtgattgcaactaccttgaggccttgcactccacatgctatagttctacccagcagtgcagtggcagctcaggaacagtctatcttactacaatacaggaaagagaatatggtggctccacaggaggggactgggcgcatataactagccaaggcctacgtggaagtaccaataagtatgctcaggcttcctgtcgtaaagaaaatattggaaaaaatgtctgttggccccttcatgcacctgtccatatctctgatgggggtggccctacagaccaaattagggaacatgaggttagggaacgaataaatgaaataattaagagtatgtatccccccatccattaccatccacttgcactgcccaaaccccggggaacggacctagatgtccaaacttcagaaatccttgaagcaacacttaaggcccttaattactctaaccctgatttggctgccgattgctggctgtgtatggcccttggcacacctatgcccatagctttgatgtccaaaaatggctccacatccacaaattgcacacttagtccaccttttaaggtacaacctgttggtctccgcccctctccttgtatccaagccccatttcagaattccactgctgatattgatgttggttttgctacctttgctaattgctctgaagtcaaaaactatacctcacaggaacctctctgtcccctgccgggacaacttttcgcctgtgggggaaatatggcctactctgctctcccccagaattggacaggactctgcacacaaatttcaatcctccctgatatcgacatcattccgggagatgagcctgtcccactgcccagttttgattatattactggaagacccaagagggctgttgcatttatccccctccttgttggccttgggattacaggggcactcgctaccggctctgccggcataggagttgctgttgattcatatacaaaactatcccatcaatttcttaatgatgtgcaaaccctctcggggacgataaatgaccttcaagaccaaattgactccctggcgggagtcgttcttcagaataggaggggcctagatttactcacggcagaacaagggggaatttgcttagccctacaagaaaaatgttgcttctatgcaaataaatctgggatagtgcgggataaaatcaaaaaactgcaagaggatctgattgaaagacgcagaaaactttttgaaaatcccctctggagtggcttgaatggagtcctcccatacctcctccctcttcttggacctttaattggtctcctcctacttttttcttttggaccttgggcctttaccagactaacctctttcattaagacgcagattgaggcttctcttaaaaacaccgtcaatatccattaccaccaacttgcttcgtcagaagatcctactgataccatggaagagggtctccagttctcgaagctcgtgcatccggaatctcgctgctcgcggtggtggagaaatattaaggataaaaagtgatctggcagctgtgagagagcccatgacgggaatattgaggtcccatgtttcaaaaaaaagatcagcgcggctgcagttgtttccccatgacgggaatagagtgaggccatgatgggttacatcgtggggtcccctcgcttagcctaagacagggaccactgccactaatgcgctttgaacatggaggccgacctcatagcctaagacaggcctctcacctgctattttaaatacaaaatgggggacatgctggaggccagcacctggtagtgggcccctaaccccgtgagattaccacaccccaagcagcttgttccgggacaaaccgtaccataacgtgttcctgtcagggctaaccgcaagatgtcgccacaccgcccctggaaagtcccggaggcccattttccccttttgcccctccccgcttttgccctatataagcttgtaacgctcaaaaataaaattagaccttgcctaccatccttttggtctcactcctccttttcacccattctcttcagccagggtcctcctcgaccccccacgtatactggccctgcaggtcggggca
>pCi319	Score: 2213	SubGenes: 5LTR PBS MA CA NC DU Prot RT IN TM PPT 3LTR
tgttgagggccgatcttaagagtctgataagggtttaagatccaaggcagagtttgacctctgctcaggctttcaccccaaagggctcagggattaagtggtacggctccccaaattctttcctaataaagaggtctacgagacatcccttctctctctttgaaccttagatttacgtatttactcctctatgcaggtggcgcctaggcgcctgggaaaaccttggaatctacagcccaatctaggaaccctgataaggaggaaattcatgattgttacatcctcagcagatgttctggggagtatctcacggggaggactctttgaagttaggcgagatcttccctatatattctgtgccctcagatgaataaagtgagtcagtaattctactccgcctggcccatgtcataagttatttcaagcctctctgttcggtgtacaatctggttgcgggcaacacagtgactaaaagtcagagggaggtcggttccttgaacacgctccggaggaagaaatccttgctggtcactacgccaggaaacaaggtcctgaagtggctcaacgccgcggtactaaggtaaaaaggaacgagggtcattacaggtttccccatagaaataataggattaagagggggaaaatcaccaggcttacgtgggagattataaaaaaaaaaattgattagaaaaaagtttagaaacaggctcggtatttagagcataagatatagtgtcgctttggaaaggcccacatatatactttcgatcttaagaggcgcccttaagatcaaaagtatgggtcaagtacaaagtggaaaaagagatagagagtattacctaagattactaaagaaaatagtgaaagaaaaaggtttagttattccaaacagtcagttacaggaatttttagaagttatagaaaaatgctgcccatggtttccaccagaagggacaattgatttagagaaatgggagattgtaggcaagcaactaagagaatattacagagaagagggccctggtgcattctcgattgctacctttttaatgtggaatgtgctaaaaatatgtcttacgccccggataaagtactagtggctgagaaagtgatacgggcagataagggggtaggaacagatgaggaagaagaaatgcataaagcctttgaggaacaattgagcatagttgaagaggagagggaagatgtgtattctgttatacaacagagaaatgtgcattcccctaagcaacagaaagatgtgtatttaccttcagttaaacaacagcctgggagaaagttaatatgtaagggcttgttagaagagacaatacaaagggcagaaagcagaggggaagaagtgcctatggacttaaaattagctatcccaaaaagcatgatgtttccactatatgaagaagagaatccagataatcctggacagatgattagggaacataggaattttgaattcaaagttttaagagaattaaaacaagcctcagtacaatatgggccaaacagtccctatgtacaaactttattagattcaatagctaatacagccatggccccatatgattggtattcattagcaaaaacatgtttggagcttatctaatatggaaatcagaatttattgagcaatgccaagagcaggcaggatacaatacaagaacattgattcctgtttctttggagcagctcacagggacaggaatgtttactgcactgcagcaacagctagattatccacttgtagcatatgaacaaattacgaaggctgcacggggcatggttaaaggttcctgggaaacaagataggggagcctcgtatactcagataaagcaaggccccaagaaactttcccagattttgtagcccgacttacgcaagccatacaaaggagcatttctgattcaaaagcagctgaaatactccttcaaaaattggcctgtgaaaatgctaatgctgattgtaaaaaagccttacaaggcggcaagtccaatatggatattacagaaatgattcagcggtgtgagagtgtagggaccacgcaatttcaggtacaggctatggcagcagcccaagcagaaatgctagcagctgcctttcctaacaatcagagggacctgagaaggttaaaatgttttaattgtggaaggcctggccatataaaaaaggattgtagggatcttaggaagacactctcagccccctactactccttgtcctaggtgtcaaagaggaaatcattgggcttcattatgtagatctacttcagatgttaatggacagcctttaaaccccggaggggcccgctccggccccccaaacaataggagcagcgctgtcattgattcaaccagtccctgctctgcgcccacaagactcacaatattagaccttattcatgccaccccaggtagtgccggattagatttaagttccactcttgataaaaacattggagatgaagttgtacgtattcccactggagtacatggtccattacccccagggatggtgggtttaatcttaggccgtagttcccagacacttaggggactcatggtcattcctggagtggtggactctgattacactggagaaattgaggttatggtttatgcttttcctcgttgtcgttttgtcattcaaaaaggggaaagaatagcacaaatgattgtaatggattataaaaaactggggaatatgacaaaaaaggtaagggggacagaaggatttggtagcacaggactgttttggcatagaactatcacagatgccagaccaactctaaaaatagagatacaaggaaaagaatttgaagggttaatagacactggagctgataagtcagttgtcaccttacgggcttggcctagaaactggccactagatcaaggaaatgtgatgttacagggaataggagaaatagccgctcctgcacaaagcgcgcatggcttacttggagagtggaggggcagcaagggagatttagaccatatgtattgccacaccttccatactgcctctggggaagagatttattgaaacatatgaatgttactgtaagtagcaaaaatttttagtaggggtcacggtcgaaaagaaaagaacagtacaggttcctaagataacatggaaagaagggcccccatatgggtggaccagtggccccttagtctagaaaaaattaaggctcttcgagatattataaccagacaattggcagcaggtcatatagaattttccactagtccatggaattctcctatatttgctattaagaaaaaatcaggcaaatggagaatgttaacagatctcagacaagttaatgctcgtatgataactatgggaaccttacagccagggctgccttctccgattgcaatcccggcagactggcctttgtgggtaattgatttaaaagattgtttttatactatacctcttagagcagaagattgtaaatactttgcattctcattaccatcagaaaatttgaaacaaccttaccaaagatatcagtggaaggtgcttcctcaagggatgaagaatagccccaccatgtgtcagcaatacgtagcagatgctatagatcccatcaggaaaaaatacccccaagcatacataattcattatatggatgacatcctttgtgctcatccacaaaaagagcaattagctagtattatgggggacatgtttaccgctcttagagatcatgggttagagattgcacctgaaaagattcaaaaggcacctccttactcgtacttaggacaattagtagggatgaaagaaattcagcctcaaaagatatgtattagacaagataaactaaaaacattaaatgattttcagaaactcctaggagacattaattggatcagatcttatttaaaaatagggactcatgaattaaaggatctatatgatattcttagaggcgaccctgatcctacatagaacaaacaaaacagcaattagaaaaaatacaagaatcaattgaaactgcaatggctcatcgcatagaatctggtgtgcctttagaagttacaatattagataccccagatataccttttggatgtatacatcagaaagacaagttactggagtgggtttttcggccttcacagccgaaaatacccttcaaacatatccttctatggtagcagacttggctaagaaagcctgcaaaaatattacaattagttggaaatgcccctagtattatacatcaaccttatgataaaaaacaaatagaggaattgctcagtcaagaccattcttggcaggtgcttcttactatttttcaaggggaaatagataatacataccaatacccaattttacaatttgccaggaaacatcagtggattattaacacgatagtgcaaaaggatcccatagtgggagcactctgtgcctttactgacgcttcctctcatcacatttcaacatattttattccccctgatgagagatatgcagcacatacaccatttgattctacacaacaaaatgaaatttatgctataatattagtactacaaagatattctggtcctcttaatatattttcagacagtaaatatgcagtaggaatggttaataacatagaaactgctcaaattaaagtgtcatctaattataatatattgcaactttttatgatgttacaaaaaactattcgggaacgaacttccccagtatattgtacacatgttccttcacatacggagcttccaggacctattacacatgggaatcagatagctgatgacctcactagaccaaccctgttaatgttgtctgttgaggaagctaaggaatcacatgacaaatttcatcagtctgcctctatgttaaggaaacaatttgggattactagagaacaggctcgacagatagtaaaatcctgctgtaaatgtcttccttatatacccacaccatataaaatggctgttaatccacgcggattatattcaggagaaatttggcaaatggatgttactcattacagcagttttgcaaagttacaatttattcatgtaacagtcgatacttattcttccttcactatggctactgcacaagcaggggaagcagtacaaaatgtcatagatcatatgcttcattgcttttctatttctggtgtgccctcagttttaaaaactgataatggccctgcttatgtttctcatgcatttcgtacgttctgtcttacgtttcatattcaccacattaccggattccttataatcctaccggtcaagcaattgtggaaaggaaaaatagatctcttaaaacatttcttcaaaagcaaaagggggagaagccaggggtaggccacgaagacaattggctcaagcagtatatgctttaaattttcttactcctgatagagaaggctgtaccccagctgaaaaacactttagattacataagggaagtagtaatgaggaacaaaagactcaaaaaagagtcatgtggaaggacccaaaaaccaatcattggtttggaccagatagattattgacctggggacgagggtatgcttctgtctttccagatggtgcagaaggaccaatatggatccctgaacgtaacatcagaatctgtctcagagatgacccggaggtttcagaaacttcaaataccaaagatgaaaaaggacataagaaaacagaagcagcgccggaggcgtagcgaggagcaagctcggcaggatggctgctgcaactgatgatgctgttacaaacaatgactattgaagcaaagactttacagctttggtcatacattaacaacccccgtggccgagactactcactgggatgatccagttattgacattatacccgcaggacaagcggcagaaatttttggacaaagggattggagaattaaagacttagaaatgaaggatgttttaggatacaattttaaaggcaaaactggcacacccccaatatgttttggaattaatgtagactttatagattattgtgttaaggtagaaaatattactcactctgctcaatttgttcctaggggaatagtttggaatatatctatgtttggtatggaaactactagatctgtgaaagggccagctcatctttctccctggccagattgttctaatatctctgtatcgtcagcatggcttaaaattccaccttgggtaaaatgtcatactcagtataggggtgtagctaattacaagtgggaaaaatttgaaatatggaataaattagatcatgacagagggtggattatgccaggaattatcaataagaatggtgtacatcaggaaaaactttggttagcaatggcagcatttgatcctatatacttacatgctgccactccctttaaacctgatattgctcttttttataacagaacaaagctagttgcctgtttacccaggcatcaagcatttcttttgggaagacccaacatcacactgacacctgatgggtattataaaattgtatgcaaaaattgtgtagtaaatagatgcttatattatgcacatggaacttgggaatttgtagctatgatattagaaagacctaaatattctatatttcctactcaagtacaggagggatggtttttagctcctgctgatcaaacattgtactatcttaatcgagagatttctgttagaaaaaagagatgtgtccaatgtgtcgtttggggagttgtgtccctggtatcacttatctcatcccttgttgcatctgcagtaacatttcatacatttacacagcaagtgcatgatgcacaatacactgaagcattggctaggaatgtgtcattggcactccacacacaaaaggaaattgatttagattttgagagaaaattggatgcatgaaaagatgctgtggaatttattggggatgaagttgcagaaatagaatttagagctactttaaaatgtgattatcgctttactatggtatgtgttactccttttccatataattctagcattgtaaattggaacatggttaagaatcatttagaaggtgtttggcatcatagtaacctttctgctgatttgtcttttcttgctaatatcacccaggtgattgtagatagtcactccccagggattaacccaaaaaatctggctgtagagatcctgaaaaaattaagtgagaccaatatatttaacaatttacctgccttgttacttcatgcattgtcttgggcaatattattcatcatattatgttttattgtcccctgcatggttaccttaattaaatcaaggatcacagtgttgggaatggatgttcatcacctcaagctccttgctaattcgagaagggaggaagttgttgagggccgatcttaagagtctgataagggtttaagatccaaggcagagtttgacctctgctcaggctttcaccccaaagggctcggggattaagtggtacagctccccaaattccttcctgataaagaggtctctgagacatcccttctctctctttgaacctgagatttacgtatttacttctctatgcaggtggcacctaggcgcctgggaaaaccttggaatctacagcccaatctaggaaccctgataaggaggaaattcatgattgttacatcctcagcagatgttctggggaatatctcatggggaggactctttgaagttaggctagatctttcctatatttctgtgccctcagatgaataaactgagtcagtaattctactctgcctggcccatgtcataagttattttacgcctctccgttcggtgtacaatctggttgcgggcaaca
>pCi320	Score: 2350	SubGenes: 5LTR PBS CA NC DU Prot RT IN TM PPT 3LTR
tgggaaaaccttggaatctacagcccaatctaggaaccctgataaggaggaaattcatgattgttacatcctcagcagatgttctggggagtatctcatggggaggactctttgaagttaggcgagatcttccctatatattctgtgccctcagatgaataaactgagtcagtaattctactccgcctggcccatgtcataagttatttcaagcctctctgttcggtgtacaatctggttgcgggcaacacattggcgcgtcgaacagtgactaaaagtcagagggaggtcggttccttgaacgctgcggaggaagaaatccttgctggtcactacgccaggaaacaaggtcctgaagtggctcaacgccgcggtactaaggtaaaaaggaacgagggtcattacaggtttccccatagaaataataggattatgagggggcgaaatcaccaggcttacgtgggagattaaaaaaaaattgattagaaaaaagtttagaaacaggctcggtatttagagcataagatatagtgtcgctttggaaaggcccacatatatactttcgatcttaagaggcgcccttaagatcaaaagtatgggtcaagtacaaagtggaaaaagagatagagagtattacctaagattactaaagaaaatagtgaaagaaaaaggtttagttattccaaacagtcagttacaggaatttttagaagttatagaaaaatgctgcccatggtttccaccagaagggacaattgatttagagaaatgggagattgtaggcaagcaactaagagaatattacagagaagagggccctggtgcattctcgattgctacctttttaatgtggaatgtgctaaaaatatgtcttacgccccggataaagtactagtggctgagaaagtgatacgggcagataagggggtaggaacagatgaggaagaagaaatgcataaagcctttgaggaacaattgagcatagttgaagaggagagggaagatgtgtattctgttatacaacagagaaatgtgcattcccctaagcaacagaaagatgtgtatttaccttcagttaaacaacagcctgggagaaagttaatttgtaagggcttgttagaagagacaatacaaagggcagaaagcagaggggaagaagtgcctatggacttaaaattagctatcccaaaaagcatgatgtttccactatatgaagaagagaatccagataatcctggacagatgattagggaacataggaattttgaattcaaagttttaagagaattaaaacaagcctcagtacaatatgggccaaacagtccctatgtacaaactttattagattcaatagctaatacagccatggccccatatgattggtattcattagcaaaaacatgtttggattatctaatatggaaatcagaatttattgagcaatgccaagagcaggcaggatacaatacaagaacattgattcctgtttctttggagcagctcacagggacaggaatgtttactgcactgcagcaacagctagattatccacttgtagcatatgaacaaattacgaaagctgcacaggtggcatggttaaaggttcctgggaaacaagataggggagcctcgtatactcagataaagcaaggcccccaagaaactttcccagattttgtagcccgacttacgcaagccatacaaaggagcatttctgattcaaaagcagctgaaatactccttcaaaaattggcctgtgaaaatgctaatgctgattgtaaaaaagccttacaaggcggcaagtccaacatggatattacagaaatgattcagcggtgtgagagtgtagggaccacgcaatttcaggtacaggctatggcagcagcccaagcagaaatgctagcagctgcctttcctaacaatcagagggacctgagaaggttaaaatgttttaattgtggaaggcctggccatataaaaaaggattgtagggatcttaggaagacactgtctcagccccctactactccttgtcctaggtgtcaaagaggaaatcattgggcttcattatgtagatctacttcagatgttaatggacagcctttaaaccccccggaggggcccgctccggcccctccaaacaataggagcagcgctgtcattgattcaaccagtccctgctctgcgcccacaagactcacaatattagaccttattcatgccaccccaggtagtgccggattagatttaagttccactcttgataaaaacattggagatgaagttgtacgtattcccactggagtacatggtccattacccccagggatggtgggtttaatcttaggccgtagttcccagacacttaggggactcatggtcattcctggagtggtggactctgattacactggagaaattgaggttatggtttatgcttttcctcgttgtcgttttgtcattcaaaaaggggaaagaatagcacaaatgattgtaatggattataaaaaactggggaatatgacaaaaaaggtaagggggacagaaggatttggtagcacaggactgttttggcatagaactatcacagatgccagaccaactctaaaaatagagatacaaggaaaagaatttgaagggttaatagacactggagctgataagtcagttgtcaccttacgggcttggcctagaaactggccactagatcaaggaaatgtgatgttacagggaataggagaaatagccgctcctgcacaaagcgcgcatggcttacttggagagtggaggggcagcaagggagatttagaccatatgtattgccacaccttccatactgcctctggggaagagatttattgaaacatatgaatgttactgtaagtagcaaaaatttttagtaggggtcacggtcgaaaagaaaagaacagtacaggttcctaagataacatggaaagaagggccccccatatgggtggaccagtggccccttagtctagaaaaaattaaggctcttcgagatattataaccagacaattggcagcaggtcatatagaattttccactagtccatggaattctcctatatttgctattaagaaaaaatcaggcaaatggagaatgttaacagatctcagacaagttaatgctcgtatgataactatgggaaccttacagccagggctgccttctccgattgcaatcccggcagactggcctttgtgggtaattgatttaaaagattgtttttatactatacctcttagagcagaagattgtaaatactttgcattctcattaccatcagaaaatttgaaacaaccttaccaaagatatcagtggaaggtgcttcctcaagggatgaagaatagccccaccatgtgtcagcaatacgtagcagatgctatagatcccatcaggaaaaaatacccccaagcatacataattcattatatggatgacatcctttgtgctcatccacaaaaagagcaattagctagtattatgggggacatgtttaccgctcttagagatcatgggttagagattgcacctgaaaagattcaaaaggcacctccttactcgtacttaggacaattagtagggatgaaagaaattcagcctcaaaagatatgtattagacaagataaactaaaaacattaaatgattttcagaaactcctaggagacattaattggatcagatcttatttaaaaatacggactcatgaattaaaggatccatatgatattcttagaggcgactctgatcctactacaaaagcaaaacagcaattagaaaaaatacaagaatcaattgaaactgcaatggctcatcgcatagaatctggtgtgcctttagaagttacaatattagataccccagatataccttttggatgtatacatcagaaagacaagttactggagtgggtttttcggccttcacagccgaaatatacccttcaaacatatccttctatggtagcagacttggctaagaaagcctgcaaaaatattacaattagttggaaatgcccctagtattatacatcaaccttatgataaaaaacaaatagaggaattgctcagtcaagaccattcttggcaggtgcttcttactatttttcaaggggaaatagataatacataccaatacccaattttacaatttgccaggaaacatcagtggattattaacacgatagtgcaaaaggatcccatagtgggagcactctgtgcctttactgacgcttcctctcatcacatttcaacatattttattccccctgatgagagatatgcagcacatacaccatttgattctacacaacaaaatgaaatttatgctataatattagtactacaaagatattctggtcctcttaatatattttcagacagtaaatatgcagtaggaatggttaataacatagaaactgctcaaattaaagtgtcatctaattataatatattgcaactttttatgatgttacaaaaaactattcgggaacgaacttccccagtatattgtacacatgttccttcacatacggagcttccaggacctattacacatgggaatcagatagctgatgacctcactagaccaaccctgttaatgttgtctgttgaggaagctaaggaatcacatgacaaatttcatcagtctgcctctatgttaaggaaacaatttgggattactagagaacaggctcgacagatagtaaaatcctgctgtaaatgtcttccttatatacccacaccatataaaatggctgttaatccacgcggattatattcaggagaaatttggcaaatggatgttactcattacagcagttttgcaaagttacaatttattcatgtaacagtcgatacttattcttccttcactatggctactgcacaagcaggggaagcagtacaaaatgtcatagatcatatgcttcattgcttttctatttctggtgtgccctcagttttaaaaactgataatggccctgcttatgtttctcatgcatttcgtacgttctgtcttacgtttcatattcaccacattaccggattccttataatcctaccggtcaagcaattgtggaaaggaaaaatagatctcttaaaacatttcttcaaaagcaaaagggggagaagccaggggtaggccacgaagacaattggctcaagcagtatatgctttaaattttcttactcctgatagagaaggctgtaccccagctgaaaaacactttagattacataagggaagtagtaatgaggaacaaaagactcaaaaaagagtcatgtggaaggacccaaaaaccaatcattggtttggaccagatagattattgacctggggacgagggtatgcttctgtctttccagatggtgcagaaggaccaatatggatccctgaacgtaacatcagaatctgtctcagagatgacccggaggtttcagaaacttcaaataccaaagaggaaaaaggacataagaaaacgaagcagcgccggaggcgatagcgaggagcaagctcggcaggatggctgctgcaactgatgatgctgttacaaataatgactattgaagcaaagactttacagctttggtcatacattaacaacgccccgtggccgagactacacacgtgggatgatccagttattgacattatacccgcaggacaagcggcagaaatttttggacaaagggattggagaattaaagacttagaaatgaaggatgttttaggatacaattttaaaggcaaaactggcacacccccaatatgttttggaattaatgtagactttatagattattgtgttaaggtagaaaatattactcactctgctcaatttgttcctaggggaatagtttggaatatatctatgtttggtatggaaactactagatctgtgaaagggccagctcatctttctccctggccagattgttctaatatctctgtatcgtcagcatggcttaaaattccaccttgggtaaaatgtcatactcagtataggggtgtagctaattacaagtgggaaaaatttgaaatatggaataaattagatcaagacaggggtggattatgccaggaattatcaataagaatggtgtacatcaggaaaaactttggttagcaatggcagcatttgatcctatatacttacatgctgccactccctttaaacctgatattgctcttttttataatagaacaaagctagttgcctgtttacccaggcatcaagcatttcttttgggaagacccaacatcacactgacacctgatgggtattataaaattgtatgcaaaaattgtgtagtaaatagatgcttatattatgcacatggaacttgggaatttgtagctatgatattagaaagacctaaatattctatatttcctactcaagtacaggagggatggtttttagctcctgctgatcaaacattgtactatcttaatcgagagatttctgttagaaaaaagagatgtgtccaatgtgtcgtttggggagttgtgtccctggtatcacttatctcatcccttgttgcatctgcagtaacatttcatacatttacacagcaagtgcatgatgcacaatacactgaagcattggctaggaatgtgtcattggcacttcacacacaaaaggaaattgatttagattttgagagaaaattggatgcattaaaagatgctgtggaatttattggggatgaagttgcagaaatagaatttagagctactttaagatgtgattatcactttactatggtatgtgttactccttttccatataattctagcattgtaaattggaacatggttaagaatcatttagaaggtgtttggcatcatagtaacctttctgctgatttgtcttttcttgctaatatcacccaggtgattgtagatagtcactccccagggattaacccaaaaaatctggctgtagagatcctgaaaaaattaagtgagaccaatatatttaacaatttacctgccttgttacttcatgcattgtcttgggcaatattattcatcatattatgttttattgtcccctgcatggttaccttaattaaatcaaggatcacagtgttgggaacggatgttcatcacctcaagctccttgctaattcgagaagggaggaagttgttgagggccgatcttaagagtctgataagggtttaagatccaaggcagagtttgacctctgctcaggctttcaccccaaagggctcggggattaagtggtacagctccccaaattccttcctgataaagaggtctctgagacatcccttctctctctttgaacctgagatttacgtatttactcctctatgcaggtggcgccaaggtgggaaaaccttggaatctacagcccaatctaggaaccctgataaggaggaaattcatgattgtcacatcctcagtagatgttctggggagtatctcacggggaggactctgtgaagttaggctagatcttccctatatattctgtgccctcagatgaataaactgagtcagtcattctactccgcctggcccatatgtcataagttatttca
>pCi321	Score: 2056	SubGenes: 5LTR PBS CA NC DU Prot RT IN TM PPT 3LTR
tgttgaggccgatcttaagagtctgataagggtttaagatccaaggcagagtttgacctctgctcaggctttcacccaaaagggctcatggattaagtggtacggctccccaattccttcctgataaagaggtctctgagacatcccttctctctctttgaaccttagatttacatatttactcccctatgcaggtggcgccaaggtgcctgggaaaaccttggaatctacagcccaatctaggaaccctgataaggaggaaattcatgattatcccatgttcagcagatgttctggggagtatctcatggggaggactctttgaagttaggctagatcttccctatatattctgtgccctcagatgaataaactgagtcagtaattctactccgcctggcccatgtcataagttatttcacgcctctccgttcggtgtacaatctggttgcgggcaacacattggcgcgtcgaacagtgactaaaagtcagagggaggtcggttccttgaaacgctccggaggaagaaatccttgctggtcactacgccaggaaacaaggtcctgaagtggctcaacgccgcggtactaaggtaaaaaggaacgagggtcattacaggtttccccatagaaataataggattaagggggggggggaatcaccaggcttacgtgggagattataatttaaaaaaaaattgattagaaaaaagtttagaaacaggctcggtatttagagcataagatatagtgtcgctttggaaaggcccacatatatactttcgatcttaagaggcgcccttaagatcaaaagtatgggtcaagtacaaagtggaaaaagagatagagagtattacctaagattactaaagaaaatagtgaaagaaaaaggtttagttattccaaacagtcagttacaggaatttttagaagttatagaaaaatgctgcccatggtttccaccagaagggacaattgatttagagaaatgggagattgtaggcaagcaactaagagaatattacagagaagagggccctggtgcattctcgattgctacctttttaatgtggaatgtgctaaaaatatgtcttaccccggataaagtactagtggctgagaaagtgataggggcagataagggggtaggaacagatgaggaagaagaaatgcataaagcctttgaggaacaattgagcatagttgaagaggagagggaagatgcgtattctgttatacaacagagaaatgtgcattcccctaagcaacagaaagatgtgtatttaccttcagttaaacaacagcctgggagaaagttaatatgtaagggcttgttagaagagacaatacaaagggcagaaagcagaggggaagaagtgcctatggacttaaaattagctatcccaaaaagcatgatgtttccactatatgaagaagagaatccagataatcctggacagatgattagggaacataggaattttgaattcaaagttttaagagaattaaaacaagcctcagtacaatatgggccaaacagtccctatgtacaaactttattagattcaatagctaatacagccatggccccatatgattggtattcattagcaaaaacatgtttggagccaggagattatctaatatggaaatcagaatttattgagcaatgccaagagcaggcaggatacaatacaagaacattgattcctgtttctttggagcagctcacagggacaggaatgtttactgcactgcagcaacagctagattatccacttgtagcatatgaacaaattacaaaggctgcacgggcggcatggttaaaggttcctgggaaacaagataggggagcctcgtatactcagataaagcaaggccccaagaaactttcccagattttgtagcccgacttaagcaagccatacaaaggagcatttctgattcaaaagcagctgaaatactccttcaaaaattggcctgtgaaaatgctaatgctgattgtaaaaaagccttacaaggcggcaagtccaatatggatattacagaaatgattcagcggtgtgagagtgtagggaccacgcaatttcaggtacaggctatggcagcagcccaagcagaaatgctagcagctgcctttcctaacaatcagagggacctgagaaggttaaaatgttttaattgtggaaggcctggccatataaaaaaggattgtagggatcttaggaagacaccatctcagccccctactactccttgtcctaggtgtcaaagaggaaatcattgggcttcattatgtagatctacttcagatgttaatggatagcctttaaacccccggaggggcctgctccagcccccaaacaataggagcagcgctgtcattgattcaaccagtccctgctctgcgcccacaagactcacaatattagaccttattcatgccaccccaggtagtgccggattagatttaagttccactcttgataaaaacattggagatgaagttgtactattcccactggagtacatggtccattacccccagggatggtgggtttaatcttaggccgtagttcccagacacttaggggactgatggtcattcctggagtggtggactctgattacactggagaaattgaggttatggtttatgcttttcctcgttgtcgttttgtcattcaaaaaggggaaagaatagcacaaatgattgtaatggattataaaaaactggggaatatgacaaaaaaggtaagggggacagaaggatttggtagcacaggactgttttggcatagaactatcacagatgccagaccaactctaaaaatagagtacaaggaaaagaatttgaagggttaatagacactggagctgataagtcagttgtcaccttacgggcttggcctagaactggccactagatcaaggaaatgtgatgttacagggaataggagaaatagccgctcctgcacaaagcgcagcatggcttacttggagagtggaggggcagcaagggagatttagaccatatgtattgccacaccttccatactgcctctggggaagagatttattgaaacatatgaatgttactgtaagtagcaaaaatttttagtaggggtcacggtcgaaaagaaaagaacagtacaggttcctaagataacatggaaagaaggccccccatatgggtggaccagtggccccttagtctagaaaaaattaaggctcttcgagatattataaccagacaattggcagcaggtcatatagaattttccactagtccatggaattctcctatatttgctattaagaaaaaatcaggcaaatggagaatgttaacagatctcagacaagttaatgctcgtatgataactatgggaaccttacagccagggctgccttctccgattgcaatcccggcagactggcctttgtgggtaattgatttaaaagattgtttttatactatacctcttagagcagaagattgtaaatactttgcattctcattaccatcagaaaatttgaaacaaccttaccaaagatatcagtggaaggtgcttcctcaagggatgaagaatagccccaccatgtgtcagcaatatgtagcagatgctatagatcccatcaggaaaaaatacccccaagcatacataattcattatatggatgacatcctttgtgctcatccacaaaaagagcaattagctagtattatgggggacatgtttaccgctcttagagatcatgggttagagattgcacctgaaaagattcaaaaggcacctccttactctacttaggacaattagtagggatgaaagaaattcagcctcaaaagatatgtattagacaagataaactaaaaacattaaatgattttcagaaactcctaggagacattaattggatcagatcttatttaaaaatagggactcatgaattaaaggatctatatgatattcttagaggcgaccctgatcctacatctcctagaacacttactacaaaagcaaaacagcaattagaaaaaatacagaaatcaattgaaactgcaatggctcatcgcatagaatctggtgtgcctttagaagttacaatattagataccccagatataccttttggatgtatacatcagaaagacaagttactggagtgggtttttcggccttcacagccgaaatatacccttcaaacatatccttctatggtagcagacttggctaagaaagcctgcaaaagaattaattattaaatgcccctagtattatacatcaaccttatgataaaaaacaaatagaggaattgctcagtcaagaccattcttggcaggtgcttcttactatttttcaaggggaaatagataatacataccaatacccaattttacaatttgccaggaaacatcagtggattattaacacgatagtgcaaaaggatcccatagtgggagcactctgtgcctttactgacgcttcctctcatcacatttcaacatattttattccccctgatgagagatatgcagcacatacaccatttgattctacacaacaaaatgaaatttatgctataatattagtactacaaagatattctggtcctcttaatatattttcagacagtaaatatgcagtaggaatggttaataacatagaaactgctcaaattaaagtgtcatctaattataatatattgcaactttttatgatgttacaaaaaactattcgggaacgaacttccccagtatattgtacacatgttccttcacatacggagcttccaggacctattacacatgggaatcagatagctgatgacctcactagaccaaccctgttaatgttgtctgttgaggaagctaaggaatcacatgacaaatttcatcagtctgcctctatgttaaggaaacaatttgggattactagagaacaggctcgacagatagtaaaatcctgctgtaaatgtcttccttatatacccacaccatataaaatggctgttaatccacgcggattatattcaggagaaatttggcaaatggatgttactcattacagcagttttgcaaagttacaatttattcatgtaacagtgatacttattcttccttcactatggctactgcacaagcaggggaagcagtacaaaatgtcatagatcatatgcttcattgcttttctatttctggtgtgccctcagttttaaaaactgataatggccctgcttatgtttctcatgcatttcgtacgttctgtcttacgtttcatattcaccacattaccgggattccttataatcctaccggtcaagcaattgtggaaaggaaaaatagatctcttaaaacatttcttcaaaagcaaaagggggagaagccaggggtaggccacgaagacaattggctcaagcagtatatgctttaaattttcttactcctgatagagaaggctgtaccccagctgaaaaacactttagattacataaggggagtaattatgaggaacaaaagactcaaaaaagagtcatgtggaaggacccaaaaaccaatcattggtttggaccagatagattattgacctggggacgagggtatgcttctgtctttccagatggtgcagaaggaccaatatggatccctgaacgtaacatcagaatctgtctcagagatgacccggaggtttcagaaacttcaaataccaaagaggaaaaaggacataagaaaacggaagcagcgccagaggcgacggcgaggagcaagctcggcaggatggctgctgcaactgatgatgctgttacaaacaatgactattgaagcaaagactttacagctttggtcatacattaacaaccccccgtggccgagactactcacgtgggatgatccagttattgacattatacccgcaggacaagcggcagaaatttttggacaaagggattggagaattaaagacttagaaatgaaggatgttttaggatacaattttaaaggcaaaactggcacacccccaatatgttttggaattaatgtagactttatagattattgtgttaagttagaaaatattactcactctgctcaatttgttcctaggggaatagtttggaatatatctatgtttggtatggaaactactagatctgtgaaagggccagctcatctttctccctggccagattgttctaatatctctgtatcgtcagcatggcataaaattccaccttgggtaaaatgtcatactcagtataggggtgtagctaattacaagtgggaaaaatttgaaatatggaataaattagatcatgatattgagggtgcaagacaggggtggattatgccaggaattatcaataagaatggtgtacatcaggaaaaactttggttagcaatggcagcatttgatcctatatacttacatgctgccactccctttaaacctgatattgctcttttttataatagaacaaagctagttgcctgtttacccaggcatcaagcatttcttttgggaagacccaacatcacactgacacctgatgggtattataaaattgtatgcaaaaattgtgtagtaaatagatgcttatattatgcacatggaacttgggaatttgtagctatgatattagaaagacctaaatattctatatttcctactcaagtacaggagggatggtttttagctcctgctgatcaaacattgtactatcttaatcgagagatttctgttagaaaaaagagatgtgtccaatgtgtcgtttggggagttgtgtccctggtatcacttatctcatcccttgttgcatctgcagtaacatttcatacatttacacagcaagtgcatgatgcacaatacactgaagcattggctaggaatgtgtcattggcacttcacacacaaaaggaaattgatttagattttgagagaaaattggatgcattaaaagatgctgtggaatttattggggatgaagttgcagaaatagaatttagagctactttaaaatgtgattatcgctttactatggtatgtgttactccttttccatataattctagcattgtaaattggaacatggttaagaatcatttagaaggtgtttggcataatagtaacctttctgctgatttgtcttttcttgctaacatcacccaggtgattgtagatagtcactccccggggattaacccaaaaaatctggctgtagagatcctgaaaaaattaagtgagaccaatatatttaacaatttacctgccttgttacttcatgcattttcttgggcaatattattcatcatattatgtttcattgtcccctgcatggttaccttaattaaatcaaggatcacagtgttgggaacggatgttcatcacctcaagctccttgctaattcgagaagggaggaagttgttgagggccgatcttaagagtctggtaagggcttaagatccaaggcagagtttgacctctgctcaggcttttacccaaaagggctcatggattaagtggtacggctccccaattccttcctgataatgaggtctctgagacatcccttctctctctctttgaaccttagatttacatatttactcccctatgcaggtggcgccaaggtgcctgggaaaaccttggaatctacagcccaatctaggaaccctgatgaggaggaaattcatgattgtcccatgttcagcagatgttctggggagtatctcatggggaggactctttgaagttaggctagatcttccctatatattctgtgccctcagatgaataaacggagtcagtcattctactccgcctggcccatggcataagttatttcacgcctctccgttcggtgcacaatctggttgcgggcaaca
>pCi325	Score: 1459	SubGenes: 5LTR PBS CA NC Prot RT IN TM 3LTR
gggaggggcgcagagtctcacgaggctcggaggggtgggctcttgtaagtgtatataacgggctaagagcaagggatcaggggagtcctctgcaataaagatcttacaccgcacttgcgtcctgtctggtccttgagcccatcttttccccagggtgggtccggagacgtccgaagcctagctcccaggaaggagaagtacctgaaggatccggcccgggtcaagtggcgcccgaacagggacctgagctcctcttcggtgaccccgccaggtacgggtaagtaccctctctccagtgaaagagaggaagggaccgacagcctatgcagatcggggctgcatagagggagagatgggagcacgatacagtaaaggaattaagccggaggataagcgagtgctagtcctacaagtgtataagctttgtagggataatggggtaaaaatacagctgagacgctgtcaggaatgggtagaaaagcttatagtggtgtctccgtggttacagaaccaagggttgattatcaaagatggaaaatagttgggagtcagatgtcctcctacgcagagacagaaccagggtttttaacaccagaggattttactctttatggcattgtgactttcgccctctctccgtgccctccgccggtaatagtagcggaggagacacaagtaggagcatccttattaggaggggaacaagaccttgagggtcaagaggagccatggcctgagcctcctaagccccctgaaataccgtctgcaccatggccgagtctggagcctctccctccggagccgctccccccgtatgtgccacgttggcagcgaaagaggaagttccgcctgtggcgcagttagaatttcagaaagaggaagttccgcctgtggcgcagttagaattccagacagaggaagttccgcctgtggcgcagttagaaatgcagatacagcaattacaggcccaaataaaccaaatgcggcttgataaaagagggaagaatgaacgggccccgcaggcctcacttttacagcattcattgcgagaggccgccagggatgggcaggtagtagactggaaagagtggggacaagaattcccaatttttgtccagggaggtgccggaggaggtggtcggtctcaccgaccagtgccctacaagttcatgaaagatttgaaagaggcagtaaaattatatggagcaggctcttcttatgtcaagcagctgttgcaatctactgtggctgtggccgcttggaccccaggggattgggatgaaattatgtctgctgtattggagagtgctgcttacaccgcctggtcggcgtatagacgccgagagtctaggacctgggcggagattaatttccctcagaatgtagaagataccattaatatgctaactgggtatggccagcatgctgggctgcaggcacagctcttactcccagaccttgtcatacaaggtgctcagatagtggcgctaaaagcattggatagactaggggagaaatcgcaacctcctttaaacaaactcgtgcaaaggccaaaagaaagtgccatggaattcgcgtcccgagcacaagaggttgtggaaaagagatatggagcaggagatgttgcccaaaagctgctgatacagcttttcaaagaaggacttaaacagtcacgagggttgttgtcaaagttaccaccagaccccacatgggaagaatgcattgatgtctgcctggaggaaggtcccttacctgatgcaggcatggtccaggtactgactgaggctttcgctgcagcgcaggcagttaacacggggactagagcaaaggggacttgtttccgttgcgggaaagcaggtcattttcaaagtcagtgtacccagggtgccccacaagtccgctgttttaagtgcggaaggcgggacatattaagaagtattgtagacagggaagaaaggaaagacgtacggggttacaggagaggcaaccaggaaggcaagagaggaaaccgcagggaaacgaacggcgggtgccttagcccgagaagggacacccgcagctacaacctcgggcggtaatatactctaccctgtccaaacgttaacattgggaccatggacaacgagtacagtggaaatagggatggccactgagcccagattaatcattgggacgtcacggatgaaagatgtcatagtacatacccaagtgcagaaggctggccagaaacacatttttctcaccaatcctcatgcaacgtcaatacgcattgagccaggtcagccgatcgcagcttctcttcccttagccccacagaaacaacagaattgggtggcgtggacacaaagtataggacaggacagaccccaattggaggtgcgggttgaggggcgactaatcacaggcctcttggacacgggggcagatatttctgttatccctgagagtgaatgggacaaagcttgggagctaggacctaggggctctgtgacaggagtaggcggcggagccgttgggatgcgatctgttagactgctccgatgggacagtgagggacaggatgggttttttcgtcctatgtgccttacaggagtgcccatagctttatgggggcgtgacattttggagcaaatgggagctgttttgactactgaccctttaaactaatgtgggccactggggggccacaacccattccccttaagtggaaacatgaaacaccaatttggatagaccagtggccactaactacagagaaaattgaggccctaaataatatagtaaacggtctactacaggccaagcatgtgcagccctcgcagagtccttacaactcacctgtgtttgttattaagaaaaaatcgggaaagtggaggatgctcattgatctcagagctgtcaatgaggccttatacccatttggtgccttacaacctgggctccccacacctagtatgattccccgacattgggccattgcagttttagatataaaagattgcttttacagcattcccttggcagagaaggatacagaaaaatttgccttctctgttccatctccgaattttcaagagccttatcgccgttttgagtttactgtcctccctcaggggatggctaacagtccaaccatgtgtcaggcttttgtacaggccgttctccagcccctccgggaggcccatccaaaggcaatgatcatccattacatggacgacatcttgctagccagcccgaatacacaggaaacggagattttgttacaacaatgcctaggaatgctagaacgagcaggtttagaagtggctcctgagaagatacaaaagggcgatccagtctcatacctaggccaccgagtgactgagactgccatttatcgtccatggcctcaaatagatacttccaaagtaaagacactcaatgattttcaaagattgattggtgccatacagtggcttcgaggagtggtccctatctcagatgctgtcatgcagccactttatgattgtcttaaagggccctctgctttaacttctcccagacaatggaccacgagcgccctgaagcaatacaatatattcagcatcagtgtaaacagcaagtacaacgtagagatttgcaaacccccctctacgtcactctcttacaagatgaatataaaggcatgttggcagtgatctatcaacagcacggaccgcttatgtgggtttatccagacagagacaaaaaagcactccctaatagaatggaaacctaagctcacttgctgctaaaagcaagtgccacggcacgaagggttagcggtaaggaacctcttataactcttaatataacccctcaggtgctacaggagctcgctttaactagcgaagcttgggcggtctgacttgttacccacaccattctaccgttagcgttacccccagctttacgtctgtggcaagctgttccccttcaacgtcctagcactataatagctacagaaccagtgcagggatcaaatgtgtttacagacgccacaagacacctaaaagcagccttttacatcccagaaaggaaggttttacaagtgtatgctaccccctacaattctgctcagcagaatgaattggcagctattatcagcgcttgtgaattcttagcaaaagaatcttttaatcttatcacagatagtatgtattgttatcatgcattccagcatttacctgatgctgccttggcatggtcaccttcgtccgtcctcccgctctttcagcgattgcagcagcacctgctgagccgaactacaccgatttatgtacttcatgtccgctctcatataggcccatacggacctttatatcagggcaatgccgtagcggatgcggctttacaacaagcccctactgatgtattctttatgacaccttacacggctcatcagaaattacacctttctgctcacactttaagaacaatgtttggcattcccagagagcaagccagacaaatcgtgagagcttgccctaattgtgctccttttcgaccaccacccccctataccgacttacaatccccgtggtcaaacacctaatgccttgtggcaaatggatgtgacccattttcaaactactcttattcatgtgtcaatagacacttattccggcttccttatggcctccattcaacctcgtgaaaatgtctcaagtgttcgtgctcatctgttatattgtttttccatagccggtctcccccacacaattaaaacggacaatggtcccgcttatcgctcgcgctctctcgcgactttccttgctgaattcggcatacggcacgtgaccggcattccccataatcccaccggacaggccattgtcgaacgagcccaccaaactttgaagcagcttcttgttaaacaaaaagggggagtcccaggcagactcaccagggccctccttgatcaggttttattcgctttaaatttcctgcaagtgactgatgatggcctaacccgagctgatggttttttcgcccacgtgataccggtgtgcacgcaccgtctttggccccacggcaggagctgctggagcaaggcgcttctgttatgtggagagaccctgagggtgtgtggcatggtccagatagggtaactatccgggggaagggttatctattcgtgtctccacagaatggagaaggtcgctgggttcccgtccgctgggttagagaactggcgaaaggagcggacgcagagaaggaggcggaagcgaggacgccgcggacgtcaatccaggaggctgaagaaggagaataggaagcggatctcccactgtgttttctctttggccattcttagtcttggccttgggtgggggttgcccgtcggcgccgaagggcgttcggcgaaacacctggttgcacagctaaatcacactgctaagccctggactaaccttaaccaggagcatacctattgggcactagtacgacacttcccccaaccacgtccagttacttggaatggggatcctgttcccctagttgtggtttccaatgcttcactcctcatgggcggagggtggaacggccagttatctcccatgaacaaaataagaccattattatgaggagtcccacactacccatttgcctcagcaaaggtgcccacgccggttgtgctcaggtagaaaatgataccatcactgagttaccgcatggaccccacggttggatagggaaaggggaccatatacatttttatgtcttacaacatcagcgtagcacgctctatcagagacatcaaaattactcactgtggctgaaccataccaactccgggttcagtaacatcagcagccatagttacacccaaaatgtcactagcgggttttttctctccccactccctctttgcaccccttcccctaacatgtttgtaggcttccaaatctgttctacagggcatcaagtagatggcgagaacgtgaacgggactcaactctactttctggatggacaaccgggtccttggtttgcggccccggtaccccatgtgcgaagccctcgaggacctatagcccatgcacatctgtggaaattggctgctgcctttgcacctttgatccatttcacagataacagtgcacctctatctgacaacagcactcttcggaactggtggtgggacttgttattttcagcagggcgtacttgcaacagccatggtcaattaggacactgtaacgattttaacgtgaccatccagacgacttcggatcgtgacatgttttggatctgtcgtaatggcaccatcactccctcctctgcagaatacgctgtacactgctccaacggatcgttctccaataccttacaatctacagacgtagcctccaacgccaccatggtcctccttcttcgagtgccgcctatcacctttgtgccagtgttaactacacaaccttttgcgcaatcgcctatagagagattcctattgcgccgctatcggagagaggtgggaggtctcgacctcatcaaccttgcactaaatattgctgaagcattagatctcgttctggtgaaccatcaactgagtcttctagcacggcatttggaggagttcatggaagaaaccacccaagcgtggactgtgcaacaacgatttaatcgtctcctgttaaacaaggttgagctcatggctacagtgttagctgatactgtgctggaggtgactattgccgaaaagctttctactgttggatgttcttatgagtttcaaccgcccatgtgtgtcactgcacttcatcctaactcttccattgactttgattaagaacttgactgactttgagcaaatggaagattgccttggtcaattggacattgttttggagcatattcgcaatgtcacccgccaaacaagggataatctcttccctgattccccttttgatcaatttttcagctggttacataacttggggttttcgcatttccttctttggctcttctatggtgcaggcttcctgatccttgtctgctttattgccccttgccttttctcttgttggctccgtgtgctgcggcactctcttgaaagcttcaaagccgacatctccctccctaagaaaaaccctgtccttgtttaaacaaaaagggggagttgacaggggcgccctggaccctggcttcctaggaagggtcgtggtagacccccggccgtaggttgctgagttacgctcagctgacggtcacggggtggctccgcctctaggatagaacaggggaggggcgcagagtctcacgaggctcggaggggtgggctcttgtaagtgtatataacgggctaagagcaagggatcgggggagtcctctgcaataaagatcttacaccgcactcgcgtcctgtctggtccttgagcccatcttttccccagggtgggtccggagacgtccgaagcctagctcccaggaaggagaagtacctgaaggatccggcccgggtcacaaatataagact
>pCi343	Score: 675	SubGenes: 5LTR PBS MA CA NC Prot RT IN TM PPT 3LTR
tggctatacctgtctccttgttctttgtctttggggaagattttcacacctagaatttaagcctgcctcccagctaatgagaataagggatagtggtgggtggaggtttgtttgcattagggtatataatctcattttgctttctgtgcctcccctctctcctgctggtagtgtactggaggaacagatgtcccttctgtcaagattgtaataaagagtaacttttgcttccacctcaagaagtctctgagtttaattgaattagagttactgtcccacacagctttggaaattccactgagacacgcccacttgtgagtgagaccactgtctgaaacttgggggtcagtttgccattacagagatttctccagcagccctcaggccagacttagggagccttcactctggttgggtaaagtctggaagagaaaaactcggggaagcaaaaatgaaagtatggcagcaacaagatattttgcaaagtcacagtgattaaggtgcaggatcatcggatcagtcacgtaagttgtacacgtacagtctggaggtaagcggttctcatgtccccttattagtaggtctctgacctggagggaaggtgacaaccatcgaccaaattgactaattagtgagtctctgactcgggttagaggtgactctacccgaccaaattctgcgacactgaacaagcatccggtgactgtggggagagggtgacctcttctgttgactaattaatgagtctctgacttggggacaagagtgatctctcccgaccaaatacatttgtttattgcctataggtaagggaatcatgggcaaagaacagtctaaagtagcaggtcagaagcttccatttgacattccagaagacagtcctttaggtagtagactccaagattgggatgaactgccaaaatataaggggaaggataaaaagaaaatgataaagtattgttgttttctttggggtgggatgtcacttggaggaaacatcttctggccaaagttcagatcctctgaagattgggtatgccaaaagttgaatctctgtgtaaactctagggagtcctttaatggagaggagagtttatatgctgctctctggctatctggggtgcagcagatggtggtaggagagaaaagggggaagaaggaggatacatctaagcagcttccccatccatgggatcccctaattgctctccctcccccacatcctccacttgtgcctctgccatctgcccccaacttgggaagcattggggaggacctgataaacttggatgaacggagctcccctcatggtcctctttagaagagaacttaaacagcttcttaaggaccaagagaatttccctctccctcccaggtcatcacaggagggtttgtttcccctatgggagattcctcttgcccaaggggaactgggtttggcaaatgcacctcttagcaccaccaaggtaagaaactttaagaaggaaatgaagccgctgatagaagatcctgtagggttgtccaaacaagatgaccagttcctcaggtctaatgtatacacttggctggagctgatgtctattctagggatcctatttacaggggaagaacaaggatgaggagagcgatgtgggtgtgggatgatacacatccacttgcccaaggaggactgtggagaacagaaatttcctgggcaagatcctaattgggaccataataatgtgggccaccaagaaaatgttaaaagatttgagacacctaataatccagggtatagggaacacagttacctgcagtaaaaatatgaataaagtatcaggtatacaacaagaaaaagatgagactctctctgccttcctgaatagactaagagaaaatgagaaaatattctgggccgacggaggaggaccctcagagtctcctccaagcatattttgttactaattcctggcctgatattagtaagaaattgcagaaacaagaaggatggcagactagagcattagatgaactattggaaatggctcaaaaagtctatgttagcagagagaatgaagaaaaggaagaaagaaagaaaacttctaagttgatgttacaatctatggagcaacagaaagaatgagataagattctacttcagacagtgcaaactgttgctaaatctatagaaagaagagaaaaacaggaaaagaaaggtcctgtttggaagagtgggccttggggatctggccagtctgaatctggtagggccatgagccctagggctcctgatcagaagaaatactgggggaatcccagagcatccagacagcccctcatatgctggcactgcaggaaggagggacatattctgagagactgccctcaagttcagtgggaacagagagtgtactctgtcatggaattggaagattaggggtgtcaggggtttgttgagctggcccacccagagcccttgataaatgtgagggtgggactgcattaggaaaaatttatatttttagtagatactggagctaccagataatcagtgacccaaatacctattggctccaagttatccaacaaaagtttagtgaaatcaggagtgaagggagaaaccttttcagttccccctcactgaggttttacaattggattgtcagggtgctactgcattgggacagttacttctagttcctgaagcaggagtcaatttactaggaagagatttaattatgaaattgtcaatttatttagtccctaggggtcctcgcataatacccttgaaggtagctctaataagggaggaagaggaagcaaaaattaatcccgaagtatgggttggtcctgataaccctgagagagttaatatcacccccatgagaataacattaaaagatcccaccatggtggccagagttaggcagaatcccatttcattggaaggaaaaagaggattccagccagttataaaggatttactcaaagtggggctcttggaaccatgtatttctccctttacaccactccagtgcctccggtgaagaagaaagatgggtcttatagattagtgcaggatctgagagaaattaacaagacagtactttcttctcaccctgtggaacccgatccctacactataatggggaggattcccagctttaataaatggcttagtgtagtaggtctaaaagaagccttttggagttgtcccctcaatttggagagtagaaacatttttgcttttgaatgggaagatcacaagacagggaggaaataacaatatcactggtgtgtactaccttaaggttacactgagtcccctaactgtttgggcaattgcttgagggtattttagaagggtttaagctgacccctgagactcaaatcatccagtatgtggatgacctcttgataacaggggacaagagggaaaaggctagtgaaaccacagtcaagttgctaaatttcttggaggaacagggactcccagtatctaaagaaaaattacagtttgtggaaaaggaaattaaatatttgggacatttaattagtgaaggaagtaagaaattagacccagccagggtggaagggagtattcaaactcccagacctaagaataagagggaaatctgcaagtttcttggattggtaggatattgtagaaactggatcaattcctatgtggctctcactaagcctttatatcaccatttattgaatcccatagactggaatgaagagagtagtcaaagctttgaacaactgaaaagaatcttgatctttcctcctgtgttagccttaccatctttggaaaaaccatttcatctttttgtaaatgtggggaaaagggtagcccttggaatcctggcacaaataagaggagggcaaaggcaacctgtagctttcctctctaaaattttagattcagtggcctgaggatggcctgtttccattcaagccgtggctgctaccaccattggtctaagacagtagaaagctcacttttggggaaaacttaatagttgagtgttccacaccaggtgaaaactatcctcagccagaagacaggcagatggctgactgactcaagaatattaaaatatgaggccatacttttagagagagatgatttggtattagcccaggatcataaagaaatctagcctcctttttaactgctagtcctgggacaaatggtgatattgaacattgttgtttggacttaatagaataccagactatagtaaggtaagatcttcaagagtctcccatccctgggggaataaatctgttcatagatgggtcctccagggtcattgaggggaagagacagaatgggtttgttattgtggatggagataaaaattccctggttgaggcagggagcttgcccaagacctgatcagctcaaacttgtgaactctatgccttaggccttgaagttattggaaggtcaggaagggaacatgtatacggactctaaatatgcatagggtgtagtatatgtgtttggtaaaatttgggaagaaagaggaatgataaacagcaaagggaaagaactcgtccatacaacattggtgacccaagttttggagaatttactattaccaggggaaaccgccttgccggcgaggaggcctagagggcaggggaaggagaacttaagcaaggtgacccaatgttggtccttatcccctcttttcctcccagtcttccttccccatccttttctcaggaagaaaaacagaaagctcaaagacttggagggacgatggtttctacccaatggtcgagaagtgctgactaaagcagatatgaggcaggtattgcaatatttacatcaaggcagtcattgggatgtccagaacctgtgtgatgtggtcttgactcggtttgtatctcccagtttatataccctagcttgacagttggtggacggctcccttgtttgtctcagaacaaacaggtcagctcaatgccaagcgccaaaacatacaagtggacttcaccgagttgcctcctgttggctgcctcaaatacttgctggtcatagtggaccacttaacctcatgggtgaaggcttttcccctgaagcaggccactgcccaggcagttgctagagtcttattggaacatattattcctaaatatgggatggtggagagaattgacttggaccaagggacacactttactgccaaacttcttaaatttcttatgcaggccttggaaattacctgggagttccacactccttggcatcctccttcctctggcaaggtggaaagaatgaatcaggaaatcaaaaggcaacttacaaaattgactttaaagactcaactgccttggactaaatgtttacctttagccttaattaggattagaaccaaaccccgtagggatattggattgtcaccttatgaacttctatatagccacccttacccaggggtaggaaatggccagagttgggatccaatccttgagtgtaaacatctattccttcgagaatatgtacagagtctggcaaggcattttcatattttgcagaacaaaggcctggtggctcagcccctcctcctggattcttggtacataacttccatcctggagactgggtgctgatctggacgtggaaggtagaaaaacttactccctcgtgggaagtgccattccaagttctctcacttcagatactgctataaggactcaggagtgtgggtggacacaccacacaaggattaaaggaccggtagatctccctgctatatggatggctgaatctggacaccctgagaagctgagactgcgtctccagtgggaacctcctacgagggttggaagtgtttgggctatttgattcagagtgtgacgtcatggggattcctttagttatctctcttacaagttttggactttttgctagctcagcctccattctttggtcatttccagaaaacaacttcgagcagtattttctagggattgtgactctcatttcccccataatgacagagtggcagcagaattcccttatacaattggggcaagtggtggccagcaccagaccctaggactgtggggtatgtcaaatacatactcaggtgagaaatggacccccactatgcagaggactgcagaattgccttatatggccagatccatattcctcaatgagatatgctgcatttttattccaaatacaaccagacaaagatactttttgatctataccttgttttgatactggatattctttctttaataatacttacaataagtcccagcattatggtgctatattaataagtttagaaggaacagcacaaattggacctttcacctatatttatgtgaatggaaacattactacctttacctcccctaattatactcacattatgtgtgattgctgtacaaaaaatcttacattttttaatcatactggtgttagtatgtatattcccactaaatgtagttattggttccctaactccactgttgtagtacaagggatcagttttagaaatatcactgtggaaactctgtgccaaaactgccatcatggcatgtatatcatagattaaaccaaatgaatttacattctttctttctccccacttgtaatacgtccaatttctggggtcagaatgttgtatctttgctaaatactactagactaaattcagtgtgtgccccatcaggatacacatttgcctgcagtagatctacagcttctttaattgtatatgaagcctggcctaactacactcattgggatatggttatcactctcaatgctttccaatgtttgagaccttacaaaaattatggtcaatgtacgttaggtgtcattaatcctggtatgcaattatataagtatactactacttctggccaaagtctataccgcactaagcagagttcatgggacaatttcctctggtggattaggaaaaccacagcattccttataccctgggtaggatatatcgaccatgagacagttgtaaccaatattaccaaaactatagaagtaattgccaatgagacggctgtgggtttgcagaatttgcaggaatctttagactctttagcgcatgaagttttagataatcaaacagcattagattatttattagctgctgaagggggtgtatgtatggtggtgaatacttcttgctgtttgtatataaataaatcaaaacagatagtaaccaatatccatcacctacatgagtcagctacatggatggaagaaactcgacaacaattatttcctattgcatctatgtgggataaatggaagtcaataatatatttggctcttttctttgttgtagttattatactatacctcctatttggccattgtatgctaaactttttagtgccccttatttcttctagattacaatctgttgtttattctgaatctgttaaattaagggttttaagggctccagggaatctagaagaagggaatagatttgaggggaatgatggtgaaataaaaatcgtggaagagagagtgtggtatgatggtataagagaaggtgacaaactgctaaataaggacatgtatgtttagattggctataccctgtctccttgttctttgtcttctgggaagatgttagcacctagaatgtaagcccgcctcccagctagtgagaataagggataatggtgggtggaagtttgtacacattagggtatataatctcattttgctttctgtgcctcccctctctcctgctggtagtgtaccagaggagtagacgccccttctcacgagattgtaatagagtaacttttgcttccaccttgaaaagtctctgagtttaattgagttagggttgctgtcccacaca
>pCi355	Score: 1470	SubGenes: 5LTR PBS MA CA NC Prot RT IN SU TM PPT 3LTR
tgttttctgacctccatcttgtatgccctccttcacggaagtaggagttcctgccttagaaaacctgccaagaaggatatctgccccaatctatttcatgatccttatatggtcccaaaggcaggattaaccaattgtttggcttctgtaacttcctgcttacgcaacccctgatcgtttactctgtggcttctgcctttataaacccaagctctacccctgatctgggctgctcgatctgggtgtgtaccccttgcagcctcgagctaataaatccacatttcaaattgtgtctgggtcttgctcactgattttttggtacaacattttggaggccccagcaagattcgtggcacactgtgccgttgcagagactcacctggggaggacttcggcctcagaagggagggagggaggaatggctgtgttctgacttttaggggagccggcccctgagacattccagggccccagaacttagggctgggaaaagcctccctccccgactccgactgtacctcatttcggccccgtggattctggacctggtaaccctctggaggtgagtatacccagatttctgttccctggtggagaatgagtgccagatggggccgtagcgcttagtgcctcgatctcccaggcaccctgagacatcgggaccacacctgtatctggttcctggtttctgtcttagttgtgttggtctattagtttatatgtgtagagactgtgtttttaagaggttctgttttagatcatctgcctgaaaccacctctgtttcataatgaaaggcaggtgtcagactggatcgcagttttctccagggcagtttctctgacttccattgggaggatgtgtttgtgttcaggcttttattgtttgactatgtctgtgttctgtgataatgggggtttggctagcacatccaaaacccctttgggttgtatgttgaatcattttaaggaagtatatcaggaagcggtggattacggtattacactcaaaaaatcacaacctactctgttctgtatgaatgagtggctgaccttcggggtaggatggacaccacaagatagttttgacaagcaagtggtgaccgatgtttggaaagttgttactagaaaccccggacaccctgatcagtttgcatatattgatatctggctgacccttgtaacttatccccctccctggttaaaaacactgctccttacagaaaggcatctgagtgctagttgctcagccacagaagacttcttcctccagtgaccctcctcaggttcttcaagaatcacaggaagaagactttccccctccctattataggaatggcccccaatctcctccaagattgtatcctcctttgcctctatctgccccactacccgactcctctggctctcctgtatcacccccagccctctttcaccgccgcacacatggacgggggccaagtaccaccatgaggacaaacctgctcctgcagtccttcctctccgggaagcacctaaccccagaggacagcccttttctagtctatgtccctttttcaactagcgacatctataattggaaggcacagaatccctctttctcagaaaagccccaagttttaattggattattagaatcagtcttccacattcacagacccacttgggatgactgtcaacaacttctcaccactctcttcactactgaagagagggagaggattcgaccagaagcaagaaaggctgtcctggggcctggtggagggtcagtggaacaacacagggatgatgtggaacgggtttttccacccacacccccgagatgggacccaaatactgctgcagggagggacgccttagacacttaccactgctacttcctccaaggcctcaaggcagtggctcggaagcccacaaacctctccaaggtctcagaagttctgcaaggtcctcaggagtccccaggggccttccttgaacatgtctaccaggcgtatcgaatgtatacccctatagaccctgaggccccagagaatgcttgagccttgaatgtagcttttgtctcccaatctaccccagacattaggaagaagttgcagaaacaggaggcatttgagggcatgaacatgtcccaacttgtagaaatcgcccagaaagttttcaatacccgaggcagtccatctgagaaatctgataagcgcctagccaaagttttagtagcagcccttaaagaggccccgtcttcttccatccggcgccaagaagggccgagaggtcccctccaggctttatctccaagcttattgcaaggaaattggacactggaaaaatgagtgtccgaataagaaacttcaaaaacccctgttttagccctaggagactgaaagggcccggggtctttctcgcttgacccccatgcaccccgggtaaagcttaagactgggggtcactctgtcgatttcctggtagatactggggctgcccattctgtcctaactcatccgttaggccccttgtcgtcaaaaaccaccccagggcagggggccacagggagcattttgtcctgcccatggacttccgagtgtacagttgatttaggccggggtacagttactcactcatttcttgttatgcccgactgcccctaccccctattaggttgtgacctgctccagaagcttcaagccaccatatccttcaggggagattcagcttctcttgacctctctcaggactctactattgatcctcctccctccatacttgtcactctacctctgtcctctgagtttctgctgcatgaggctgccactctgggtgaggtcagtccacatttgcaggatcttgcttccttccctggtgtgtgggcagaatccaaccctccgggattggcctctcaccacccctgggtagtggtccaactgttagctactgcttctcctgtgtcggtccgtcagtaccccatgtggccgaggctcatcaaggcatagcggtccatatctcccggctcagagaggctggtattcttgttccctgtcattccccttggaatactccccttctccctgttcgtaaaccagggacctctgattacagacctgtacaggaccttcgggaagtgaataatcgggtggaaaccatacaccccaaggtccctaacccctacaccctgctcagcctcctacctgctggacattcaatttacacagtccttgatcttaaagatgcttttttctctatccctttggccctcactagccagcaaatctttgcctttacctggattgatcctgggggtgggtttttgggccagctaacatggaccgcctgcctcagggcttcaagaactccccaacactctttgatgaggccccacataaggaccttcagtcattccgtgcctctaatccaaattgttcccttatttaatatgttgatgatttgctcctggccggctctctaaagctcattgtctacaagcaacccactccctcctcttgctcttacaatctctgtgctatagggtatcctctaagaaagcgcagatctgccaaacttctgtcacctacctcagataccttctctctgaaggtaggcgctccctgtctcactctagaatccaggccatccttgacacccccaccccgactaccaagaagcaggtgcgtgaatttttaggtactgctggctactacagattatggatccttgggtgtgccgagatcgccaaacctctttattccgctacagctggctctggcccacttcagtggtcagctgctgaacagcaggcttttgactccctgaaacaggccctcctctctgcccctgcccttgccctacgtgacatcgccaaaccttttcatctctttgttgctgaatcaaagggggtggccaagggtgtgctcacccaaactcttggcccttggcaacgaccactggcttacctgtctaagcgtcttgaccccccagcgtcagggtgtccaccctgtctccggtggctggctgtcacggcactcctcgtgaaagaggcagacaagctttctctcggaagcccctctctattactgccccccatgctgtggaggctctcctccgcagcacccccgacctctggctttccaattctcacctcactcaataccaggctctccttcttgaccagccccgccttatcttcttgaaaacctccattctaaatcccgcaacgcttctccccaatcctggtccccatccctttgacgcccccatccatatttgctttcagctcttggatgaaattcagtgtgtccgtcctgacctctccgataggaccttgtccaatccccgaatgacccttttcacagatggcagcagtttcactgattcaggtctccgccgggctggggcagcagttgtttcctacacctcccttttggttctttggtctgcccccctgccctatggcacttctgcccaaaaggctgaactcatcatcctgacccggaccttacgtttggctactggcagttcggcgaacgtctacactgacagctgctgtgccttcgctacagcccatgtacacgcagccttgtactgtgaacgaggtctcctgacctcagcggggaaaactattaaaaataaggaggcaattctggccttattagaggctgtctggctacccgctaagctgtccatcattccctgcccctgtcaccaatctgggaactctctagaggctgtgggaaatcgcgaggctgatgcagccgtgagacaggtggccctgggagttctacctgagtctcgtgttgtccccttatgttctgttttcaaggcacccccacccttttactcatccttggatgatttcttcacaaaacaaaaagggaggagtaagaacaaccttgggtggtgggtcctccctgaagggcgagtctttgtcccagaagcactgggaagagaatgggtcacatggttacatcagatcactcacctagggagacgtaaaatgggcctactactgagagaggtattttatcccacacttggacaatctcctggccactacaactgcccagtgtcgggcacgcgcacaagttaacacaaaacagggaaaaattacccccatagggatcaggctacgaggtttgcagccaggagaacattgggaagttgatttcacagaagtgaagcccccagcagcaggccataactatcttttggtttttgtggatactttttcagggtgggtggaggctttccctgtgaaacatgaaacagccgtagcagtagtaaaaaaggtcctgaacacctcatcccacgcttcagtctcccaactggcctaggttctgacagcggcccagcattcacagagaagatatctcaaggaataacaaacgccttaggagtggaatggaaattgcattgtgcctaccatcctcagagctcagatcaggtagaaagagccaactgaacacacaaggaattcctcactaaactggtcctagagacttggttactctccttccactggctttgctctgtagctggtgtacccccaatagactaggcttcacaccctttgaaatcctgttctgcagacccccgccaattcttcccttgataagggaggaactccgggcggatgtcactaattcttccctaattaagttcctgcaggggctccaggaaacacagaggactcccctgaaatctgtccgagacgctctaccagtccctacctgtgactatacacgctttcagcccagaagacccagtcctggtcaagaagtacgctgcctctggcctggaacctaagtggaaaggtccctacaccgtgatcctgaccactccaacagccataaaggtggactctatccctgtctggcttcatcatttactagtaaaggcagctgcttcatctaccagtcctgagaaatgggaaacgataccaggtccagatgcccttaagttgtgtctctcccaatcaaacccttcctaatctttccttttgcccctcttttaatcccttgcattggacaccctaatccccacgctcctttaccaaaacctaagtgggtcctcaaatccaggggggctaaccacgaacacgccctcactctgcctgactgcctacctggcccccacggccctggcgccctcttcagtgttcccaaaccaccgtgctctggcatcccttccaaaccctttctctgcccagggtcaaatgtatgtcagcctccttactactttgacccggcagcatcttttaccctcatggccaactctactggggggggggagaaaaaagggtgctcctcactgtatataaacaggtccccgagaggttccctttgcccactggtcctctaggaggattggccctcccacctaaaattcttcccaatcctccaactcccactaggatcccctctgagtggttcagcacccctcagccacctaaaattcttctcaatcctctgactcctactaggacctctcaggctgacccctctcacccctctattatgggactgctccaagccatccatggtgttgtcaactccacctggcctgacctacggcctagttgctggctgtgtatggatgcacagcctccatactatgtgggagtggcagttaatggttctgtttcccattgctcagacttggagaactgccggtgggaacaacctaagttgaccctgggggatgtccaaggcaaagatatctgtcttacctcatcctcctcatccctggaaacttctccttactctcctgtctgtaatagtaccgtggttgttccagaatcctcctcctctttttattcagcgccatccggcgcttggtgggcctgtctagatgggattacacagtgtgtctctgctgtggtgttcctaaaggaatctgagcctctacgtatattagtctccattatcccccgggtctcccttctccagggctgggagggttgggagtacttcactcatgagggcagtgagggcagtgtgtcctactgaagcaagcgagctgttcccctcctcatccctatcctcatggggttggggttagtggtatcaaccgctgtaggtaccgctgtcctagtccgaggaaaggccagttaccaggaactcagtgcttaggtcgacgtagacctcagtcatctggagcactctatctcccaactggagagacaggtcaactctgtggccaagatggttctgcagaaccggaggggtctggacttactgttcctcaggcaaggaggcctttgtgctgccctcggggaggcctgctgtttctacgccaataactcaggtgaagttcaggagagcctttccctgatacggaaaaatattgcagacaggcagaggtaacgagaaaggagcaaaaactggttaccagagcctgttttggacgtccccatgtttaaccactcttatttctgccttggccgggcctctgctcctcttcactatagccctaatttttggtccttgtctagttaatcgactccttgactttgttagatcccatattaattcagttaagttactattggtcagagatccccgctatcagccgctggcaccagcctcctttgcactctacagtgatgcagcctctgccacatcaagggtttgacacggtacacaaaagaagtggggaatgaagtactgaactccatgtactgaactccattttgttttctgacctccatcttgtatgccctccttcacggaagttggagttcccgccttagaaaacctgccaagaaggatatccgtcccaatctatttcatgatccttatatggtcccaaaggcaggattaaccaattgtttggcttctgtaacttcccacttatgcaacccttgaccgtttactctgtggcttctgcctttacaaacccaagctctacccctgatcagggctgctcgatctggttgcgcaccccttgcagccgcgagctaataaatcca
>pCi365	Score: 1772	SubGenes: 5LTR PBS MA CA NC Prot RT IN TM PPT
tatctgtggtcatgcacctgagtccccaccccggacttatgcaaacaattcccagaaatagctgagctcataacagtttctagggtgcccctcagcagtttctagaaccctctcgtgaccagagtttttattcaaactaaccaatgatcttgctcctcgcttctgtacccgcgcttttttgctataaaatgagaccaaagaatccacccggcgcgccagtccctctaggtgactgagtcgcccgagtactcgtaagttcaataaacctcttgctatttgcatccggagttgtgttcgcgttgatcctgggagggtttctcaaggtcggtggactacccgaacattggggtctttcatttgggggctcgtccgggatctgagattcccacccaaggaccgccgaaccaccgacgggaggtaagctggccagcgatcgctctatgttctctctgtgtctgactccgaaaactctgactgtctattcggtgtgcgcgcatttttggtttcagtttattccgggttaatcgatctaagatcgaggcgtgagtagcggacagacgtgttcgggggctcaccgcccggcaatcctgggagacgtcccaggatcaggggaggaccagggacgcctggtggaccccacggcaagggataattctcttctgatctcacagttgcactgtcttgagagacataccctaccttctgactctttttcctgtctttttaatatacgtctacgccgccatataattttttttcctttttatttcaataataatcattatctgggtcgtaattccactcttcgggacccccagaatgggacagggtgagtcgacccctctctctcttacactagatcactggaaagacgtgaagacaagggctcacaatctttccgtggagataagaaagggaaagtggcaaaccttctgttcctccgagtggcccacgttcaaagtgggatggccaccggaggggacttttaatccttctattatttctgcagtcaaaaggattgtcttccaggagactggaggacacccggaccaggttccctacatcatagtttggcaggacctctccaacagcccccccccatgggtgccacccttagccaagatcgccgttgcctctggtcaagataacgggcgaaagtcggcgggggggaggccgtccgctccttcccggctccccatctacccggagacggacagcctgttcctcctctcagaacccccgccctatccaacgtcccctccacctcccccagcccctcacgcggccagaccagcgccaggcctaatggctgagggactcggctctgagggaccggccgctggaactaggagtcgccgtccccgcagtcctacgggtgacactggtcctgactccactgtggccctgcccctccgggccgtgggacccccggccgaaccaaacggcttagtccccttgcaatattggcctttctcctcagcagatctctataattggaaatctaatcatccttctttttccgagaatcctacaggactcacgggactccttgagtccctcatgttttcccaccagcctacttgggacgattgccagcagctcctgcaagtcctctttaccaccgaggaaagagaaaggattcttttggaggctcgcaagaacgtccttggagttaacggggcccctacacaactcgagaacctcattaatgaggccttcccccttaatcgacctcagtgggatcacaacacggctgaaggtagggagcgtctcctggtctaccgccggactctagtggcgggtctcaaaggggcagcaaggcgccccaccaatttggccaaggtaagagaagtcttgcagggaccaacagaacccccgtccgtttttctagaacgtctaatggaggcttataggagatataccccatttgatccctcttctgagggacaaaaggcggcggtggccatgtcctttatcggacagtctgccccggatattaaaaagaaattacaaagactggaaggactccaggaccattccttgcaggatctcataaaggaggcagagaaggtatatcataagagagagacagaggaagaaaagcaagaaagagagaaaaaggagacagaggaaagagagagacggcgtgacaggcgccaggagaaaaacttgaccaaaatcttggccgcggtagtaagtgagaaagggtccagagggagacaggcagggaatctgagcaacagggcaatgagggcacctagggaaggaagaccgcctctggacaaagatcagtgcgcatactgtaaagaaaggggccattgggcaagggagtgcccccggaagaagaacgccagggaaaccaatgtcctgaccctgggtgactaggggagtcggggttcggaccccctccccgagcccagggtaacgttaactgtggaggggatccccactgagtttttggttgataccggggccgaacattcagtattgaccaagcctatgggaaagatgggacccaaacggacagtcgtggctggggcgacgggcagcaaagtttacccttggaccaccaagagacttttgaaaattggacaaaagcaagtgacccactcattcttggtcatacccgaatgccctgctcccctgttaggcagggacctcctcaccaagctaaaagctcaaatccagttttccacagagggcccacaggtaacatgggaagaccgccccgccatgtgtttagtcctgaacttggaggaggaataccgattacacgaaaagccggtccctccttctatcgacccgtcatggctccaactctttcccatggtttgggccgagaaggcaggtatgggactggccaatcaagtcccaccagtggtagtggaactgaagtcagatgcctcaccagtggctgttcgacagtacccaatgagcaaggaagcccgggagggtatcaggccccacatccaaagattcttggatttggggattctggtaccttgccagtcgccctggaacacccctttgttacctgtaaaaaaacctggaaccaatgactatcggccagtccaagatttgagggaggtcaacaaaagagtacaggacattcatcccacagtcccgaacccctataacctactcagttccctcccgcccagccacacctggtattcagttttagacctcaaagatgctttcttttgcctcaagctacaccccaacagccagccattgttcgcgtttgaatggagagatccagaaaaaggcaatactggccagctaacctggactcggctaccgcaaggattcaagaactctcccaccctcttcgatgaggccctccaccgggatctggcatccttcagggctctcaacccccaggtagtgatgctccaatatgttgatgacctcctggtagcggccccaacgtaccgagactgcaaagaagggacacgaaggctcttacaggaactaagtaagttgggataccgagtgtcggccaaaaaggcccagctttgccgggaggaagttacgtatctcgggtatttgctaaaaggggggaagagatggctgaccccagcccgaaaggccactgtaatgaagatccccacccctacaacccccagacaagtccgtgagtttttgggcactgctggattctgtaggctctggatccctggtttcgcttccctggctgcacccctgtaccccctgacgagagaaaaggttccctttacctggactgaggcccaccaggaagcctttggccgtataaaagaggccctgctatcggcccccgccctggcccttccggacctcaccaagccatttgctctgtacgtggatgaaaaagagggtgttgcccggggggtgcttactcaaaccctaggaccatggcgacgcccggtagcttacctgtcaaaaaaattagatccggtggccagtgggtggccaacttgcctaaaagcaattgcggccgtagcactccttctcaaggacgctgataagttaaccctaggacagaacgtgttggtgattgcacctcacaacctggaaagtattgtgagacagccccccgaccgatggatgacaaatgccaggatgacccattaccaaagtctgctgctgaatgagagggtgtcttttgcgcccccggccattctgaatcctgccaccctgctccccgtagagtcagacgacaccccaatacacatatgctcagaaatccttgccgaggagacaggaacccgacctgatctgagagatcagccgttgcccggggtacccgcttggtatacggatggcagcagtttcatcatggatggcaggcgacaagcaggtgctgccattgtggacaacacgcggacggtgtgggcgagcaacctgccagagggaacgtcagctcagaaggccgaactaatcgccttgacacaagcattacgcttggccgaaggaaaaagcatcaacatctacacggacagcaggtacgcttttgccaccgctcatgttcacggggctatatacaaacaaagaggactgctcacttccgctggaaaagacatcaagaacaaagaggagattttggccctgctagaggccatccatctccctaagcgagtcgctatcatccattgccccggccaccaaagagggactgaccctgtggctaccggaaaccgaaaggccgatgaggccgcgaaacaagctgcccagtcaaccagaatactgacggagaccacgaaaaatcaagaacacttcgagcctacacgggggaagatcaagccgaaagagctcacccctgaccagggaagggaattcattcaacggctgcatcagctcacgcacttagggccagacaagcttctccagcttgtaggtcgcaccagttttcacatcccgaatctccagtctgtagtgcgtgaaatcaccagcaagtgtcaggtttgtgctgtaactaacgcagtcaccacctaccgagagtctggaaggaggaaaagggaagctcaccctcactgaagtctctggactcgggttatgtatagggaaagtacctcctactcaccaacatctctgcaacctgactatacccttaaacgcctcacatactcacaagtacctcctcccctccaaccacagctggtgggcttgtaattctggcctcaccccctgcctctctacatcagtcttcaaccagtctaacgatttctgtatccagatccagcttgtccctcgcatctactatcacccagacggtaccttgctacaggcctatgagtccccccaccctagaaacaagagagagcctgtctcactcaccctggctgtccttctcggattaggggtcgcagcaggtataggtaccggctcgaccgccctaataaaagggcccatagacctccaacaaggtttgactagcctccagattgccatggatacagaccttagggcccttcaagactccataagtaaactagaggattccttaacctccctgtctgaagtagtgctccagaataggagaggccttgatctgctatttttgaaggaagggggcctttgtgcagccctaaaagaggaatgctgtttctatgttgaccactcaggcgcggtgcgagactccatgaggagactcaaggaaaggttagataagaggcagttagagcaccaaaagaatttaagttggtacgagggatggttcaaccgttccccctggcttactactttactgtctgcccttgctggtcccctgctactcctccttctgttactcaccctcgggccttgtgtcatcaataagttagtgcaattcatcaatgatagggttagtgcagtaaggattctggttctcaggcacaagtaccagaccctagacaacgaggataacctttaattctgctctatgattagagctaccctcaaagaaaatgggggaatgaaggaggcagaaatcatgaggcagaaatcattccgtggagtatggaaactacccggagggcccaaggtttagggacaggtgcagccaggcacagtaaaaggtcagagcaagaaaaacaaggaagatatctgtggtcatgcacctgagtccccaccccggacttatgcaaacaattcccagaaatagctgagctcataacagtttctagggtgcccctcagcagtttctagaaccctctcgtgaccggagtttttattcaaactaaccaatgatcttgctcctcgcttctgtacccgcgcttttttgctataaaatgagaccaaagaatccacccggcgcgccagtccctctaggtgactgagtcgcccgagtactcgtaagttcaataaacctcttgctatttgcatccggagttgtgttcgcgttgatcctgggagggtttctcaaggtcggtggactacccgaactttgaggtctttcaacatgaaggaactcttgcagttttatgtgtcccctaagatcttggatgggagtgtatgcgtagttcttttgcaaggagagtgcagggtaaccccagccatctccccaacagcttatgaaagttataataatcaccatttcagatcctctccctccctcccccatttgaggcctaatagctttaaaatcttacaagttgtaaaaacaattaaagcaataatcttaaaaagaagcagaatggagccttcaaaggaatgtgaacctttaacacttcgtggttaaatagggccttgtagtacagtcactagcggggcgactctgagaaagtgcaggagcaccctgagaatttgttgatgccagtttggacagactgtttattttcatgatttcatggaagaattttaatttaatgagtgttttatacactaatgtaaagcatcattccagccctataattattgtgtcaaaagagtcctgcttaaagggcagcggctgaactccagaaatgtgatttgcatctgaattatatcaggacaacactgctaaaagtccttgacttcttaattgaatacaaaaatcaacagaaagaaaggggtg
>pCi366	Score: 2656	SubGenes: 5LTR PBS MA CA NC DU Prot RT IN SU TM PPT 3LTR
tgctggaggccagcacctggtagtgggcccctaaccccgtgagattaccacaccccaagcagcttgttccgggacaaaccgtaccataacgtgttcctgtcagggctaaccgcaagatgtcgccacaccgcccctggaaagtcccggaggcccattttccccttttgcccctccccgcttttgccctatataagcttgtaacgctcaaaaataaaattagaccttgcctaccatccttttggtctcactcctccttttcacccattcccttcagccagggtcctcctcgaccccccacgtatactggccctgcaggtcggggcaagtggcgcccaacgtggggctcgaggttcggacttctgccaggcggaccagcattgagaaacgattcgtcgcgaccccctccttctcatcgctcatgaagagcccctgcgttttggtaagttgagttttcgtccgcctcattctaatcatgggttccaacctttctaaggagcaggtctttatccaagaccttaagcatgcccttaaggagagaggagttaaagttaagaaaaaggaccttttgaaattctttctttttgtagatgaggtctgcccttggtttatggttaccggcccagatattcatccgggaaagtggcagaaggtcgggagagacctcaatagaaagttgcaaactgaagggccagaggcggtccctccctcggctttttcttactggggtatcatcagagacatagtggaatctgcccctggggacccaggcaagcgccaactcctttcggtggcagagttttgtttacgccccttgtcgcgggcagcttctgttaaatcgctacagcgccctttatcacgaaccgcctctacaaagtcattagaatcagtgggaaaaagtccccctagacccccctccgtggtcattaccattccgccggaacctccaaagcctctttatcctcccctccctgtggaaacggtcccggctactgaacctttaacactgcctataattgcaaaacacaaaactcctcctttaggagatcctgaccctgatactctagatcccggggacgaggcggaactggaggaagaagccgcccgatataataacccggactggcccataactccccagtacctaccccctccctacatatcccagacttgcgctcctgcgcttttgccccccattcccacttcctcagccctcacatccgccagaagtcaactctccactcaagttaaggagctccgagaagtcttagatctacaaaagcaatatgcacaactctcttcggaactgagttccctgcaacactccctccagaattctgtcattttttcccccaataggtcgcagttacatcagaaacccctgaaaaagatcagagccagtgctagagatagaaaatctaacaaggcacagcccatgatattccctgttatgacccggtctcgtcagcctgactcctcacacaacgaccccaaggaagtttctgccagtgaaggggagggagatgaagaaagtgaggaagaaggggaagaggacgagggagagggggagggacaggatagtggaaaaatagaagaagaggaatgggcaattggaaaaaaggaaggacagcggttagaatataggagattgcagttcaaagggattaaggatcttaacgccgccgtcaagtcctatggtcctaacgccccgttcaccctctcagctcttgaatctatgtcccgcggaggatatctcttgccggcagaatggcttcgtgtagtacaggcagtcctttcaagggggcagttcttgacatggaaagcagatttcttcgaccgctgccaatccatggctacagccaaccaaaaatcccctggctcccccgctttaaagtggacttatgagaagttgagtggtcaagggaaatacgcagaggaggccaaacaacgctgcctcccaataggcctcttggcgcaaaccgccaatgctgcattcgcggcttggcgtgccttgcccacttctggatccccccttgctccgcttaataagatcgtacaaggaactcaggaagatttctctgagtatgttagtaggctcttggaagcaactgaacgaaccttagggcaagaagcgtctaatgatcagcttgtgagacgcttagcatatgaaaatgctaacaatgcctgtcggtctgccttacgcgggaagtggagagataaaacattagaggaaatgatacgtatgtgcagagatgtagatcccttcactaccaaaatgtcccaggccgtacatctggccataggggcagctctccaaaccggggactcccaaaaggcatgcttccggtgtggtcaacctggccattttgcccgacagtgccctagtgcccctgacactccctccgctccaatcagcaataaggcttcccaaccctccaccctctgccctcggtgtaggaaagggaaacactgggcaaatacctgccgctcaactacagacgttcatggccaccctttacagggaaacggtcggaggggccagccccgggccccccagtcgacccctttgttcgggcctcggggatcagccagtccacaccccactccacatcccactcttcagagccactgcaggaagcgcaggggtggacttgtgtgccgcctccacctcagtattgactcccgagggtggcgtccatattattcctacaggcatctttggccccccgccccctgacttctattttttcatccttggtcgcgcctccgctactattaatggcctcatgattcacccctccattgtggatagtgattacacgggggaaattcagatacttgcctcaaccctgaaagggcccctcactgtccgtcagggacaacgccttgcgcaggctctcccgctccccctacagactccataccctgctctcgccactgttagaggccactccaagcctggttcctcagacatctattgggtccaggccatttcccaagaccgccccatgcttacgctttttattcaaggcaggctttttgaaggaatattagattcaggagctgactcgactgttatctcaaaagacagttggccatcttcgtggccccttcaaccatccatgacacacttgcagggcataggtcaatcccacaataccctacagagctctcaatggctgccttggcaagacaaagaaggaaataaagggactgttcggccttttgtgatccccggcttacctgtcaacttatggggaagggacattctttcacagatgggggtaattatgtgcagcccaaataccgttgtgacccgtcaaatgctctcccagggatttctcccagggcaaggattaggcaagaaaggtcaagggcaactgtccccattgttgctgaagggagaaaaggacgagcaggccttggttgtgagagcccagataatcagaaccatttttcgtgagggccacgggtcctcctgcactccaggcagataggatctcgtggagaaatgacctacccgtctgggtagaccagtggcccttacccaagaaaaaactggaggcagcgcttgctttagtgcaggagcaactagctgcaggtcacatagaaccatctacatccccgtggaacacgcccatttttgttatccaaaaaagatcaggtaaatggcgactcttacatgatttacgggccgtcaataaaactatgattcctatgggggcccttcaacctgggctcccctcccctgtagccataccgcaagatttttctaagattacaattgatcttaaggattgcttcttttccattcccctccacccttccgattgtcagcgcttcgcttttagtgttcctattaccaattgtgtgggcccttctccgcgctttcagtggaaagttttgccacaaggcatggctaatagccctacgctgtgccaaaaatatgttgcccaaacaattgatcctttccgcttgcagtatcccaagctttatattatccattatatggacgatatcctccttgcaggaccaaataatgaggaattgactcaggtatcacaggagctcattaaggcgttggaatatcggggccttaatatttcccctgataaagtgcaaacctgcccccccagctgttcttgggatttgaactcttgacgaatcgcattctctcccagaaggttcgcctacgagtgagtcacctttgctcccttaatgatttccaaaaattactgggagaattgaattggcttcggccatatcttaagatcactacaggggaactgcgacccttgtttgatattcttaaaggagactccgatccaaattcaccccgctctctcacgccggaggcccgtaaggcccttgccttaattgagcaagccattcatgaacaacatattggctattacgctcctcaaaaacctctttggttcttaattttttccaccgctttttcccccactggattatggcagggacatccgttattctggattcatatgccagccacacctacaaagatcctttcttcctacccgcatttaacggcagggctcctgcgcctcggccgagaggcagcccttcgactttttggtcgagaaccagatcatattgtttgcccctacactgcttcgcagattcaatggctgcttcagaatgatgatgattgggcagttaattgcatttcctatatgggagctatagacaatcattatccctcagataagctcattcagttctttcagaaaacacccgtggtcttcccaaggatcaccaaagcggagcccatagagagcgcccatttggcgttcactgatggctccgccacagggaaggcagcctttagtgttgatggacaggtcacctcttttgacacccctttcacctccgcgcagctggtagagctcgcagcggtcattaaggtttttgaatctgtctcgggccccctcaatgtttatactgatagttcctatattgcacagtcagtccctctattggaaaccgtcccgtatatccgtccctccactaatgcgtctcctctttttgccactcttcagcttctaattctctcccgcgatcacccctttttcattggtcatattcgtgcccattccgacctccccggtcctctttctgaagggaatgatcaggttgatcaagtaactcgtcgcattctgcttgctctgtctgcctcccctgttgaggctgccacacaagcccacaagctgcatcacctgaatgcccatacgcttcgtctcaagttccctataacccgggaacaagccagacagattgtgaaacagtgccctggttgcctgaccctccttcctgaacctcataatggcatcaatccccgaggtcttatccccggggaactttggcaaatggatgtcactcactatcccccttttggtcggcttaaatatgttcatgtgtccattgataccttcagtggcttcatttttgccaccctgcaacctggagaggccaccaaacatgtcattaatcacctccttagtgccttggcggtcctcccgcagcccaaaattcttaagacagataatggccctggttataccagttcttctttcagatctttttgtacacagttgcatattaagcatgttactggtataccctataatcctcaagggcaaggaattgtggaaagggcccatcagacactgaaaaacatgatcctgaaattacaatcagggagggaagttctttatcccagagctggcaatgccaaaacattgctcaatcacgctctttttgttttaaattttctcactctggacactgcggcaaagagtgccgcagaccgcctttggcattccactacggcccaaacctacgctcaggcaaaatggaaagatcccctgcttggcaaatggcagggccctgatcctgtgttaatctggggcaaaggccatgcttgtatttatgactcaaagtgccaaaatgctagatggttgcctgaaaggctgattaggttgatggacaagccagaaactcataatgccgtccagggaaccacacccccctgagacacctctgttttctttctctgttttacagaaaatgacgatcctcgtaattttcctcctgttccgtgggagccacggtggttttcaatctcctgacccagtagcgctcagccgtgccctctttggaagcccttgtgactgcggcgggggcacgttcactgtccgtcccgccacctacacgcaagaagtggactgcggggaaaagacagcctacctcgcctaccgtcattctatcacgggcgtctccaaacccaagtgggaatgcgtaaggaagccccgagttatccctccgaatggtggccagcccgggccttgccccagtgattgcaactaccttgaggccttgcactccacatgctatagttctacccagcagtgcagtggcagctcaggaacagtctatcttactacaatacaggaaagagaatatggtggctccacaggaggggactgggcgcatataactagccaaggcctacgtggaagtaccaataagtatgctcaggcttcctgtcgtaaagaaaatattggaaaaaatgtctgttggccccttcatgcacctgtccatatctctgatgggggtggccctacagaccaaattagggaacatgaggttagggaacgaataaatgaaataattaagagtatgtatccccccatccattaccatccacttgcactgcccaaaccccggggaacggacctagatgtccaaacttcagaaatccttgaagcaacacttaaggcccttaattactctaaccctgatttggctgccgattgctggctgtgtatggcccttggcacacctatgcccatagctttgatgtccaaatggctccacatccacaaattgcacacttagtccaccttttaaggtacaacctgttggtctccgcccctctccttgtatccaagccccatttcagaattccactgctgatattgatgttggttttgctacctttgctaattgctctgaagtcaaaaactatacctcacaggaacctctctgtcccctgccgggacaacttttcgcctgtgggggaaatatggcctactctgctctccccagaattggacaggactctgcacacaaatttcaatcctccctgatatcgacatcattccgggagatgagcctgtcccactgcccagttttgattatattactggaagacccaagagggctgttgcatttatccccctccttgttggccttgggattacaggggcactcgctaccggctctgccggcataggagttgctgttgattcatatacaaaactatcccatcaatttcttaatgatgtgcaaaccctctcggggacgataaatgaccttcaagaccaaattgactccctggcgggagtcgttcttcagaataggaggggcctagatttactcacggcagaacaagggggaatttgcttagccctacaagaaaaatgttgcttctatgcaaataaatctgggatagtgcgggataaaatcaaaaaactgcaagaggatctgattgaaagacgcagaaaactttttgaaaatcccctctggagtggcttgaatggagtcctcccatacctcctccctcttcttggacctttaattggtctcctcctacttttttcttttggaccttgggcctttaccagactaacctctttcattaagacgcagattgaggcttctcttaaaaacaccgtcaatatccattaccaccaacttgcttcgtcagaagatcctactgataccatggaagagggtctccagttctcgaagctcgtgcatccggaatctcgctgctcgcggtggtggagaaatattaaggataaaaagtgatctggcagctgtgagagagcccatgacgggaatattgaggtcccatgtttcaaaaaaagatcagcgcggctgcagttgtttccccatgacgggaatagagtgaggccatgatgggttacatcgtggggtcccctcgcttagcctaagacagggaccactgccactaatgcgctttgaacatggaggccgacctcatagcctaagacaggcctctcacctgctattttaaatacaaaatgggggacatgctggaggccagcacctggtagtgggcccctaaccccgtgagattaccacaccccaagcagcttgttccgggacaaaccgtaccataacgtgttcctgtcagggctaaccgcaagatgtcgccacaccgcccctggaaagtcccggaggcccattttccccttttgcccctccccgcttttgccctatataagcttgtaacgctcaaaaataaaattagaccttgcctaccatccttttggtctcactcctccttttcacccattcccttcagccagggtcctcctcgaccccccacgtatactggccctgcaggtcggggca
>pCi387	Score: 1890	SubGenes: 5LTR PBS CA NC DU Prot RT IN TM PPT 3LTR
tgttgagggccgatcttaaagagtctgataagggtttaagatccaaggcagagtttgacctctgctcaggctttcaccccaaagggctcagggattaagtggtacggctccccaattccttcctgataaagaggtctctgagacatcccttctctctctttgaaccttagatttacgtatttactcctctatgcaggtggtgcctaggcgcctgggaaaaccttagaatctacagcccaatctaggaatcctgataaggaggaaactcatgattgttacatcctcagcagatgttctggggagtatctcatggggaggactctttgaagttaggctagatcttccctatatattctgtgccctcagatgaataaactgagtcagtaattctactccgcctggcccatgtcataagttatttcacacctctccattcggtgtacaatctggttgtgggcaacaaattggaacgtcgaacagtgactaaaagtcagagggaggtcggttccttgaacacgctccagaggaagaaatccttgctggtcactacgccaggaaacaaggtactgaagtggctcaacgcctcaggtactaaggtaaaaaggaacgagggtcattgcaggtttccccatagaaataataggattatgggggggggggaaatcaccaggcttacatgggagattataaaatttaaaaaaaaaattgattagaaaaaagtttagaaacaggctcggtatttagagcataagatatagtgtcgctttggaaaggcccacatatatattttcgatcttaagaggcacccttaggatcaaaagtatgggtcaagtacaaagtggaaaaagagatagagagtattacctaagattactaaagaaaatagtgaaagaaaaatgtttagttattccaaacagtcagttacaggaatttttagaagttatagaaaaatgctgcccatggtttccaccagaagggacaattgatttagagaaatgggagattgtaggcaagcaactaagaaagtgatacgggcagataagggggtaggaacagatgaggaagaagaaatgcataaagcctttgaggaacaattgagcatagttgaagaggagagggaagatgtgtattctgttatacaacagagaaatgtgcattcccctaagcaacagaaagatgtgtatttaccttcagttaaacaacagcctgggagaaagttaatatgtaagggcttgttagaagagacaatacaaagggcagaaagcagaggggaagaagtgcctatggacttaaaattagctgtcccaaaaagcatgatgtttccactatatgaagaagagaatccagataatcctggacagatgattagggaacataggaattttgaattcaaagttttaagagaattaaaacaagcctcagtacaatatgggccaaatagtccctatgtacaacctttactagattcaatagctaatacagccatggccccatatgattggtattcattagcaaaagcatgtttggagccaggagattatctaatatggaaatcagaatttattgagcaatgccaagagcaggcaggatacaatacaagaacattgattcctgtttctttggagcagctcacagggacaggaatgtttactgcactttcagcaacagctagattatccacttgtagcatatgaacaaattacaaaagcttcacgggcagcatggttaaaggttcctgggaaacaagataggggagcctcgtatactcagataaagcaaggcccccaagaaactttcccagattttgtagcccaacttatgcaagccatacaaaggagcatttctgattcaaaagcagctgaaatactccttcaaaaattggcctgtgaaaatgctaatgctgattgtaaaaaagccttacaaagcggtaagttcaatatggatattacagaaatgattcagcggtgtgagagtgtagggaccacgcaatttcaggtacaggctatggcagcagcccaagcagaaatgctagcagctgcctttcctaacaatcagagggacctgagaaggttaaaatgttttaattgtggaaggcctggccatataaaaaaggattgtagggatcttaggaagacacatctcagccccctactactccttgtcctaggtgtcaaagaggaaatcattgggcttcattatgtagatctacttcagatgttaatggacagcctttaaacccccggaggggcccgctccggccccaaacaataggagcagcgctgtcattgattcaaccagtccctgctccaggcccacaagactcacaatattagaccttattcatgccaccccaggtagtgccggattagatttaagttccactcttgataaaaacattggagatgaagttgtacatattcccactggagtacatggtccattacccccagggatggtgggtttaatcttaggccgtagttcccagacacttaggggactcatggtcattcctggagtggtggactctgattacactggagaaattgaggttatggtttatgcttttcctcgttgtcgttttgtcattcaaaaaggggaaagaatagcacaaatgattgtaatggattataaaaaactggggaatatgacaaaaaaggtaagggggacagaaggatttggtagcacaggactgttttggcatagaactatcacagatgccagaccaactctaaaaatagagtacaaggaaaagaatttgaagggttaatagacactggagctgataagtcagttgtcaccttatgggcttggcctagaaactggccactagatcaaggaaatgtgatgttacagggaataggagaaatagccgctcctgcacaaagcgcggcatggcttacttggagagtggaggggcagcaagggagatttagaccatatgtattgccacaccttccatactgcctctggggaagagatttattgaaacatatgaatgttactgtaagtagcaaaaatttttagtaggggtcatggtcgaaaagaaaagaacagtacaggttcctaagataacatggaaagaagggcccccatatgggtggaccagtggccccttagtctagaaaaaattaaggctcttcgagatattataaccagacaattggcagcaggtcatatagaattttccactagtccatggaattctcctatatttgctattaagaaaaaatcaggcaaatggagaatgttaacagatctcagacaagttaatgctcgtatgataactatgggaaccttacagccagggctgccttctccgattgcaatccggcagactggcctttgtgggtaattgatttaaaagattgtttttatactatacctcttagagcagaagattgtaaatactttgcattctcattaccatcagaaaatttgaaacaaccttaccaaagatatcagtggaaggtgcttcctcaagggatgaagaatagccccaccatgtgtcagcaatatgtagcagatgctatagatcccatcaggaaaaaatacccccaagcatacataattcattatatggatgacatcctttgtgctcatccacaaaaagagcaattagctagtattatgggggacatgtttaccgctcttagagatcatgggttagagattgcacctgaaaagattcaaaaggacctccttaatcttacttaggacaattagtagggttgaaagaaattcagcctcaaaagatatgtattagacaagataaactaaaaacattaaatgattttcagaaactcctaggagacattaattggatcagatcttatttaaaaatagggactcatgaattaaaggatctatatgatattcttagaggcgaccctgatcctacatctcctagaacacttactacaaaagcaaaacagcaattagaaaaaatacaagaatcaattgaaactgcaatggctcatcgcatagaatctggtgtgcctttagaagttacaatattagataccccagatataccttttggatgtatacatcagaaagacaagttactggagtgggtttttcggccttcacagccgaaatatacccttcaaacatatccttctatggtagcagacttggctaagaaagcctgcaaaagaatattacaattagttggaaatgcccctagtattatacatcaaccttatgataaaaaacaaatagaggaattgctcagtcaagaccattcttggcaggtgcttcttactatttttcaaggggaaatagataatacataccaatacccaattttacaatttgccaggaaacatcagtggattattaacagatagtgcaaaaggatcccatagtgggagcactctgtgcctttactgacgcttcctctcatcacatttcaacatattttattccccctgatgagagatatgcagcacatacaccatttgattctacacaacaaaatgaaatttatgctataatattagtactacaaagatattctggtcctcttaatatattttcagacagtaaatatgcagtaggaatggttaataacatagaaactgctcaaattaaagtgtcatctaattataatatattgcaactttttatgatgttacaaaaaactattcgggaacgaacttccccagtatattgtacacatgttccttcacatacggagcttccaggacctattacacatgggaatcagatagctgatgacctcactagaccaaccctgttaatgttgtctgttgaggaagctaaggaatcacatgacaaatttcatcagtctgcctctatgttaaggaaacaatttgggattactagagaacaggctcgacagatagtaaaatcctgctgtaaatgtcttccttatatacccacaccatataaaatggctgttaatccacgcggattatattcaggagaaatttggcaaatggatgttactcattacagcagttttgcaaagttacaatttattcatgtaacacagttgatacttattcttccttcactatggctactgcacaagcaggggaagcagtacaaaatgtcatagatcatatgcttcattgcttttctatttctggtgtgccctcagttttaaaaactgataatggccctgcttatgtttctcatgcatttcgtacgttctgtcttacatttcatattcaccacattaccgggattccttataatcctacggtcaagcaattgtggaaaggaaaaatagatctcttaaaacatttcttcaaaagcaaaagggggagaagccaggggtaggctacgaagacaattggctcaagcagtatatgctttaaattttcttactcctgatagagaaggctgtaccccagctgaaaaacactttagattacataaggggagtaattatgaggaacaaaagactcaaaaaagagtcatgtggaaggacccaaaaaacaatcattggtttggaccagatagattattgacctggggacgagggtatgcttctgtctttccagatggtgcagaaggaccaatatggatccctgaacgtaacatcagaatctgtctcagagatgacccggaggtttcagaaacttcaaataccaaagaggaaaaaggacataagaaaacagaagcagcaccggaggcgacggcgaggagcaagctcggcaggatggctgctgcaactgatgatgctgttacaaacaatgactattgaagcaaagacattaacaaccccgccgtggccgagactactcactgggatgatccagttattgacattatacccgcaggacaagcggcagaaatttttggacaaagggattggagaattaaagacttagaaatgaaggatgttttaggatacaattttaaaggcaaaactggcacacccccaatatgttttggaattaatgtagactttatagattattgtgttaagttagaaaatattactcactctgctcaatttgttcctaggggaatagtttggaatatatctatgtttggtatggaaactactagatctgtgaaagggccagctcatctttctccctggacagattgttctaatatctctgtatcatcagcatggcttaaaattccaccttgggtaaaatgtcatactcagtataggggtgtagctaattacaagtgggaaaaatttgaaatatggaataaattagatcatgatattgagggtgcaagacaggggtggattatgccaggaattatcaataagaatggtgtacatcaggaaaaactttggttagcaatggcagcatttgatcctatatacttacatgctgccactccctttaaacctgatattgctcttttttataatagaacaaagctagttgcctgtttacccaggcatcaagcatttcttttgggaagacccaacatcacactgacacctgatgggtattataaaattgtatgcaaaaattgtgtagtaaatagatgcttatattatgcacatggaacttgggaatttgtagctatgatattagaaagacctaaatattctatatttcctactcaagtacaggagggatggtttttagctcctgctgatcaaacattgtactatcttaatcgagagatttctgttagaaaaaagagatgtgtccaatgtgtcgtttggggagttgtgtccctggtatcacttatctcatcccttgttgcatctgcagtaacatttcatacatttacacagcaagtgcatgatgcacaatacactgaagcattggctaggaatgtgtcattggcacttcacacacaaaaggaaattgatttagattttgagagaaaattggatgcattaaaagatgctgtggaatttattggggatgaagttgcagaaatagaatttagagctactttaaaatgtgattatcgctttactatggtatgtgttactccttttccatataattctagcattgtaaattggaacatggttaagaatcatttagaaggtgtttggcataatagtaacctttctgctgatttgtcttttcttgctaatatcacccaggtgattgtagatagtcactcccctgggattaacccaaaaaatctggctgtagagatcctgaaaaaattaagtgagaccaatatatttaacaatttacctgccttgttacttcatgcattgtcttgggcaatattattcatcatattatgttttattgtcccctgcattgttaccttaattaaatcaaggatcacagtgttgggaacggatgttcatcacctcaagctctttgctaatttgagaaggcaggaagttgttgagggcccatcttaagagtctgataagggtttaagatccaaggcagagtttgacctctgctcaggctttcaccccaaagggctcaggattaagggggtcggctcccccaattccttcctgataaagaggtctctgagacatcccttctctctctttgaaccttagatttacgtatttactcctctatgcaggtggcgcctaggcgcctgggaaaaccttagaatctacagcccaatctaggaatcctgataaggaggaaactcatgattgttacatcctcagcagatgttctggggagtatctcatggggaggactctttgaagttaggctagatcttccctatatattctgtgccctcagatgaataaactgagtcagtaattctactccgcctggcccatgtcataagttatttcatgcctctccattcagtgtacaatctggttgcgggcaaca
>pCi404	Score: 1316	SubGenes: 5LTR PBS MA CA NC Prot RT IN SU TM PPT 3LTR
tgttttctgacctccatcttacatgccctccttcacggaaataggagttcccaccttagaaaacccaccaagaaggatatccgccccaatctatttcatgatccttatatgttcccaaaggcaggattaaccaatcgcttgtttggcttctgtaacttcccgcttacgcaacccctgaccgtttgctctgtggcttctacccctgatcagggctgctcgatctgggtgtgtaccccttgcagcctcgagctaataaatccacatttcaaattgtgtctgggtctcactggtgagttttcggtacaacattttggaggccccagagattcctggcgcactgcgccactgcagagacccacctgggcaggactttggcctcaggaaggggggattgctctgttctgacttttaggggagctggcccctgagatgttccagggccccagaactcaggactaggagaagcctccctccctgactccgactgaacctcatttcggccctgtggattctagacctggtaaccctccagaggtgagtaagagagatttccattccctggtggagaacgagtgcccgactcggcagtagcgcttagcgcctccatctcccgggcaccccgagatgtggggaccactcccgtatctggttcctggtttctgtcttagttgtgttggtccattagtttctatgtgtagagattgtgtttttaagaggttctgtttcgcgatcatctgtctgaagccacctctatttcatacggaaaggcaggtgttagattggatcgcagacagttttctccagggcagtttctccgacttccattgggaagatgtgtttatgttcaggcttttattgtttgtctgtgtctgtgttctgcaataatggggggttcagctagcacatccaaaacccctttgggttgtatgttgagtcattttaaagaagtatatcaggaaggggcggattacggtgttacactcaaaaaattgaaacttactctgttctgtacgaatgagtggccgacctttggggtagggtggctaccacaaggtagttttgacaaacaagtggtgactgatgtttggaaagttgttactggaaaccccagacaccctgatcagtttgcatatattgatatctggctgacccttgtaatttagctccctccctggttaaaacactgctccttatgggaaaggcatctgagtgctagttgctcagccacagaagacttcttcctctagtgacccttctaaggttcttcaagaatcacaggaagaagactttccccctccttataaccctggccctcataggaatggcccccaatctcctccaagattgtatcctcctttgcctctatctgccccactacccgactcctctggccttcctgtatcaccccccagccctttatcacccccacacacattgacaggggccagttaccaccatgatgacaaacctgctcctgcagtccttcccctctgggaagcacctaaccctggagggtagcccctttctagtctctgtccatttttccactagcgacatctataattggaaggcacagaatccctctttctcagaaaagccccaagctttaattggattattagaattggtcttccacacacatagacccacttgggatgactgtcaacaacttctcaccactctcttcactactgaagagagggagaaaattcgaacagaagcaagaaaggctgtcctggggccgggtggttggtcagtgggaggtgtgggatgatgtggatcgggtttttccgcccacacggcctgagatgggacccaaatactgctgcagggagggatgccttagacacttaccacgtctacttcctccaaggcctcaaggcagcagctcggaagcccacaaacctctccaaggtctcagaagttctgcaaggttctcaggagtccccaggggccttccttgaaagtctctatgagatgtatggcaggtgtacccctatagaccctgaggccccagagaatgcttaagccctgaatgtagcttttgtctcccagtccactccagacattaggaagaagttgcagaaacaggagggatttgagggcatgaacatgttccaacttgtagaaatagcccagaaagttttcaatatccgagacagtccatctgagaaatccaataagcgcctagccaaagatttagtagcagcccttaaagaggccccgtcttcttcggtcctgagctaaaaagggccaagaggtccccgcccggctttatctgaagaccaatgtgcttactgcaaggcaattggacactggaaaaatgagtgtccgaataagagacttcaaaaaccccgaagtgttttagccctaggagactgaaggggcccagtgtctttctcgcttgacccccatgaaccccaggtaaagcttaagattgggggtcaccctgtcaattttctgatagatactggggctgcctattctgtcccaacccatctgttaggcctcttgtcctcaaaaaccaccccagtgcagggggccaaagggaatattttgtcctgcccatggacttccgagtgtacagttgatttgggccaaggtacagttactcactcatttcttgttatgctggattgccgctaccccctattaggtcatgacctgctccagaagcttcaagccatcatatccttcaggggagattcagcttctcttgacctctctcaggactctactaccaattctcctccctctatacttgttactctacctctgtcctctgagtttctgctgcatgatgctgccactatgggtgatgtcagtccacatttgcaggatcttcttgcttccttccctggtgtgtggacagaatccaaccctccagaattggcctctcaccatcccccagtagtggtccaactgttagctactgcttctcctgtgtcggtccgtcagtaccccatgttggccaaggctcatcaaggcatagcggtccatatctcctggctcagagaagctggtattcttgttccctgtcattccccttggaatactccccttcttcctgtttgtaaaccagggacctctgattataggcctgtatcttcaggatcttcaggaagtgaataatcgggtggagaccatacaccccacagtccctaacccctacaccttgctcagcctcccacctgctggacattcaatttacgcagtccttgatcttaaggatgcttttttctctatccctttggaccctgctagccaggaaatcttcgcctttacctggattgatcctgggggtgggttttcaggccagctaacatggacccgcctgcctcagggcttcaagaattccccaacactctttgatgaggccctacataaggaccttcagtcattccgtgcctctaatccaaattgttcccttattcaatatgttgatgatttgctcctggtcgcgccctctgaagctcattgtctataagcaactcgctattacaatctctgggctatagagtatcctctaagaaagcgcagatctgccaaacttctgtcacctacctcggataccttctctctgaaggtaggcgctccctgtctaactctagaatccaggccatccttgacatccccaccctgactaccaagaagcaggtgcgtgaatttttaggtgctgttggttaccgtagactatggatccttgggttcaccgagatcgctaaacctctttattccactacagctggctctggcccacttcagtggtcagctgctgaacagcaggcttttgactccttgaaacaggccctcctctctgcccctgccctagccctacctgacattaccaaacctttccatctctttgttgctgaatctaagtgggtggccaaaggtgtgctcacccaaattcttggcccttggcgacgaccagtggcttatctgtctaagtgtcttgaccccatggcgtcagggtggccaccctgtctccggtcagtggccaccatggcactcctcgtgaaagaggcagacgagctttctcttggacagtccctctctatcactgccccccatgctgtggaggctctcctctgcagcacccccgaccactggctttctgattctcgcctccctcaataccaggctctccttcttgaccagccccaccttaccttcttgaaaacctccattctaaatcccacaacgtttctccccaatcctcgttcccatccctttgacactcccatccttaattgctttcagctcttggaagaaattcagtctgtccatcccgacctctccaataggcccttgtccaatcctcaaatgacccttttcacagatggcagcagtttcactgattccggtgtctgccggtccggggcagcagttgtttcctacccctctctttcggttctttggtctgccccactgccccacttctacccaaaaggctgaactcatcgccctgacccaggccttatgtttggctactggtagttcagcaaacatctacaccgacagccactatgccttcactgcagccgatgtacatgcagccttgtactgtgaacgaggtctcctgacctcggcgggaaaaactattaaaaataaggaggcaattccagccttattagaggctgtctggctacccactaagctgtccatcattcactgccctgctccccaatctgggaattctctagaggctgtgggaaatcgcgaggctgatgcagcagtgagacaggcagccctgggagttctccctgagtcttgtgctgcccccttatgtcctgttttcgaggcacccccaccctcttactcatcctcggatgattccttcataaaacaaaaagggggggagtaagaacaaccttgggtggtgggtcctccctgaagggtgagtctttgtcccagaagcactgggaagagaatgggtcacatggttacatcagatcacccacccaggggcacataaaatgggcctaccactgagagacaggtattttatcccacacttggacaatctcctggccagtgtaaccgcccggtatgggacatgtgcacaagttaatgtaaagcaggggaaaattaccctcatggggatcaggctaggaggtttgcagccaggagaatattgggaagttgatttcacaaaagtaaaccccccagcagcaggccatagatatgttttggtttttgtggatactttttcagggtgggtggaggcttttcctgtaaaacatgaaacagctgtagtagtagtaaaaaagatcctgaacgacctcctcccacgcttcggtctctgatcggcctctaggttctgacaacagcccagcatttatagcaaagatatctcaaggaataacaaaggccttaggagtggaatggaaattgcattgtgcctaccatccgcagagctcaggtcaggtagaaagagcccactgaacactcaaggaattcctcactaaattggtcctagagacccaggagaattgggttactctccttccactggctttgctccgttgccggtgtacccccaatagactaggcctcacaccttttgaaatcctgttcggcagacccccgccaattcttcccttaataagggaagaactccgggtggatgtcaccaattcttccctaattaagttcctgcaggggctccaggaaacacagaggactctcctgaaatctgtccgagatgccctaccagtccctacctctgagcccctataagctttcagcccaggagatccagtcctggtcaagaagtacactgcctctggcctggaacctaagtggaaaggtccctacaccatgatcctgaccactccaacagccataaaggtggactctatccctgtctggcttcatcattcacgagtaaaggtggccactttgtctactggtcctgagaaatggaaaatggtaccaggtccagatcccctcaagttgcatctctcccaatcatccccttcctaaccttttcttttgcccttcttttaatcccttgcattggacgccctaatccccaagctcctttgccaaaacctaagtgggtcctcaaatccaggggggctaaccctgaatgcaccctcactctgcctgaccacctacctggcccccacagccctggcaccctcttcagtgttcccaaaccaccgtgctccggcatcccttccaaaccctttctctgcccggagtcaaatgtatgtcagcctcctgagtactttgacccagcagcatcttttaccctcatgtccaactctactcatatgactcttgttatccctaatcaacagtccccccagtggctcacaccccggacctggggagaagaagggtgtgtataaacaggtccccgagaggtcccctttgcccgtcggtccactaggaggactggccctcccacctaaaattcttcccaatcctctgactcttactaggacccctcaggctgacccccctagcccctctattatgggactgctctgagccatccatggtgttgtcaactgtacccggcctgacctagggcctagttgctggctgtgtatggatgcacagcctccatactatgtgggaggggcagttaatggttctggttcccatagctcagacttggagaactgccagtgggaacaacctaagttgaccctcagggatgtccaaggcaaaaaggcacctgtcttacatcatcctcctcatccctggagacgtctccttactttcctgtctgtaacagtaccatggttattccagaatcctcctcctctttttattcagcaccatccagcacttggtgggcccgtctagatgggattacacagtgcgtctctgttgcagtgttcctaaaagaatctgagcctctactgtagattggtctccattatcccctgggtctcccttctgcagggcccagagggttgggagtacttcgcccatgatggcagtgtgtcctaccgaagcaagcgagccgttcccctcctcatccctatcctcatagggttggggctagtgggatcaaccactgtaggtaccactgccttagtctgaggagaggccagttaccaggaacttagtcaggtcgacgttgacctcagtcatctggagcacactatatcccaactggagagacaggtcaactccttggccgagatggttctgcagaactggcggggtctgggcttattgtttctgaagcagggcagcctttgtgccgccctaggggaggcctgctgtttctatgccgataactcaggtgtagttcaggagagcctttccctggtatggaaaaatattgcagacaggcagagggaacgagaaaggagcgaaaattggtaccagagcccgttttggacttccccatggttaaccactcttctttctgccttggccggacctctgctcctcctcactatagccctaattcttggtccttgtctagttaatcgactccttgactttgttagatcccgtattagttcagttaagttactattggtcagagatccccgctatcagccccccgcatccgtctcctctgcaccctacaatgaggcagcccccgccatgtcaagggtttgatatggtacacaaaagaagtggggaatgaagtactgaactccattttgttttctgacctccatcttttatgccctccttcacgaagtaggagttcccaccttagaagttcccaccttagaaaacccgcaagaaggatatcaccccaatctatctcatgatccttatagggtcccaaaggcaggattaaccactggcttgtttagcttctgtaacttcccacttacgcaacccctgaccgtttgctctgtggcttctgcctttataaacccaaggtctaccccgattgggactgctcgatctgggtgtgtaccccttgcagccccgtgctaataaaacca
>pCi405	Score: 1194	SubGenes: 5LTR PBS NC Prot RT IN 3LTR
tgtagagggccggctttgtggagttggagggcttaggccagcccgggtcttacctgcagcttgtactaagcctgacagctgtaaaactcaggatgtcggctcaccacccccctgttccgactcttgagaacaggatgcaggaagggaggaaacggatggggtacaggacaggacacaggaaagaatgtaacagacaaggtgcaaggaagtaaggaaatcacttaattagatttgtacttttcatgaataacaatgttactgttgcttgatccagtaccatataagcctgagccctcggacaaataaacagagtttgttcttcactgctctcacctggcctgtgattctttctctcttcacactctgccggcatcagaccacagctggggcgcaggtgctcccggcatttggcgcccgaacggggacctgaaaggaaggcttccccggcagagttgccctggacaaggtgggctgtttggccaacagccctagaaaaggagctccgggcgtcaagagaagacgttaacaaggtagggcgataattttcctatagttttttattttcaccaagttaaacggggattaaaaagaaaccagactgccgcttatcggagtctcttaaagcgaaagtgaacatcagaacgagactgccgcttgtcggggtctcttaaagtgaaagtgaacatcagaacgagactgccgcttgtcggggtctcttaaagtgaaagtgaacatcagaacgagactgccgcttttcggggtctcagatttaaagtgaaagcaaactgcacaggtgggaaagcaaaccgcacaggcggacaaacgagtctacagcttttgagcgtcttcaaaagcgaaagtaaacttcagaacgagactgccgcttttccgcttctctgatttaaagggaaagtaagccgcaagggctaagtagtgtcctataagatagttagctaatatggggcagagctcgtaggcagagcagagagacagacagtattatttgaaagtgttcaaatgcaggggacacaactagaattttagcatgcaaataagaacattgtctttctttaaattgtcaactgcatctttgccatttctattgagaacaaaccaagtgccattctgctactgaaatctctgcataagatacctgtactgtccaaccactgcattgccaaggctgtactaataccaactttgattacactaggaaatgccagtgctcagtcttagtggtgttgtaattttcacatatttgctactttattgattattgtttaaaataatagtactatatgagaacttaatgattatatcttggaattattttgtacagaaaatatacttagaaaagtggttaccatgctgctgtcctgttcttgttaaaaagacccatgtcataaatattcaggatattggcagctgatcacatttataaagtcagtgtgtaagtgaaattattactccctccataatgtcttatggacaagcaggagctgtgatgtgaagctacattgtatttcccattttgtatatgtctccctatttgattttattcaagttatagtacattctgaaaaagttggccttaggtgtgtgtcattgtggcatgcaaagagttttgatgacttcacattaaatgttagaatttgtagtcattatgatattggaaatttttgtggttttcaagagtctcaaagaaaattgtatattaacattttttgtcagccatcacatttccaaacagtatttttaaaaaacaaaggtaaatgtgatatggcagatgagcagactaaccaaaatcagtggttaaggggatttcattttagatcctttttaataatcaaagaaaatgggacatttgccttatatacatataaaaaagttttattgaagttagagctaaaatagcatacttaattttatagcttttgtagatacatgtcctttgcaaccttccattcatttcagatcagtttgtaaatccagagttctatcttatggtaattctagaaaaataaagcttgtatcattttatctacaaccaccatttaggtaacttaaaaattacattggaattcaaaaaagaggaaaattacttaagaagctaagttatatcaataattagaaaacaaaccaacttgttttcttaatcaggtgaggaggaaacttcaagggtaggagtaaataaactctctgctttagaaatttgacatgagcagtttgtatgttaaacacagtctaatgcactgtatgtatactaaaatttccagtaaaacgtagcttgtaaattttctgaatcagctctttagtactagttataatatagctaaaatcttaatatattttacagtatataaaaggctataacttcataagtcctttttaacatatctttgatagaactttttgatttaaaaaattattcattctgactttgttagaatattaatagcaatatttttaggctttcatttgtcctggtggttgtttgggaggatttgcaagcaaattaaacaagtgaagtgggaaaggggacatttatttgtctttgaatatttagaaatagatttttacccttgcccaacaaaaccctcttgaattcagtagataactaaagaaatttttttgctttgctgcagagttctattgcctaactcccctcttgtattagaaaatccagcataaatttgtcatagcctggtcagtagttaaaacaacatttcagagttgaaaataatttttattaattaaaccattagggaatctttttttttaacgacagataggaaacttagttatttctgtgttttctgccaagaagcatagccttaaacacatttctatacatacctgatttcttagctacttaaacttatgctgttctaaacattacttaatcatatttagttggctatttttctactgaacaattacacaatgttagggagagtcttattctaaaattcctttatttcatatcaatgtgtgattcatgttttttaagtgtaattacaatgtatgtgtcagagtatgcgcaaaaaaaaataagtgggggcaagatatacttcaggagatgggggtatccatacaatctatactcagggttttcactaggggtcactgttgagaaagacaagagacagaaggcccctcgaataatttggaaggagggacctccagtatgggtggaacagtggcccctatctcaagaaaagctaactgccctgactgaaatagtaaaagaacagttagaggccggccatattgagccatctaatagtccgtggaactcacctatttttgctataaaaaagaaatcaggaaaatggagaatgttgaccgatcttagatgcataaatgatagaatgcaagatatgggcagccttcaaccaggcttgccctctcccaataagataccgaaaggatggcccttatggataatagattgaaggatgcttctatactatcctgctacaaccagaggacaggccatactttgcattttcattaccttcaataaacttaagagccccacataaaagatatcaatggaaagttctcccccaagggatgaaaaatagtcccaccatttgtcagcaatttgtagcagcagtcatccaaccagttagagaccgctttccacaggcctatattatacattatatggatgatattttatgctctcacccagatgctggagtattagaaacgattttgaggactatgactaaggcattagaagatcaaggattagatgtagcaccagataaaatacaactttctccacccttttcatatttaggacaaacagtagagcagacagaaattaaaccacaaaaggtcataataagaagggatcaattaaaatccctgaatgattttcaaaaattactgggagatattaattggcttcgacctcatttgggaataggaactcatgagctaggggaactttttaagatactccgaggagatcctaatcttaattccccaagacaattaactccagaagcagatatacaacttcaaagggtggaatctgcaattgaacaatgtagaacccaaagaatagaaaagggtcttcttattgaaataaccatcctgccaactccagagattccttttggagccatacatcagcaagcagggatcttagagtgggtattcctgccattccaaaccaaaaggtctgtaaccccttatgcacagcttgtagcgcaacttctatcaaaggcgctaaaaagagcactcgccatcagtggacaccttcctcaggtgatccaccaaccatatactcaggagcagattgacatgttggtaagtaatgacccttcctggcaggtggtgttatcaatatatcaagggtgtatggataacgtttttacacaaaaaatctttcaattcatgacaccttataagtggatattccctcggattgtacaaaatcagccattgcccaaggcattaaccgtctttactgatgccactaagaatggcaccgtggcttattactgccctcctgacattaaaaggatcattaatactccattccagtctactcaacaaaatgagatttttgcaattattgaagttataaagcaatacaattgtcctctcaatattgtctctgatagcaagtatgctgtttatgtaattaactccatagaaactgcacagttaaaatactccactaacctctctatttttcagctttttcacgaattacaaaatacaataagagaacgtacccatcctcttttttgcatgcatgttcctgctcatacttctctcccaggtcctataatagaaggcaactccgtagcagatacaataattaccttttctttttccctactcgaagctcaacaatcccatgaacatttccatcaatctgctaatatgttaaagagacaattccatatcacacgagaacaagcgcggaatgttgtgaaatcatgtacaaaatgtgtcccctatcttccctctccacgtatcacctccactaatccgagaggccttcgtccattagacatatggcagatggatgtcactcattatccatcttttgggcgtcttcactatatacatgtaactgtagataccttctctgggtttactatggctaccccccatacaggggaggctgctacccatgtcattgatcatttattgttttgctttagtattcttggtattgcaagatacctcaagactgacaatgcttccgcctatactaacaggaattttgcacaattttgtctcacctataatatcactcattctactggcatcccgtacaatcctactggacaagccattgttgaaaggcgcaacaaggatattaaaatcctccttgataaacagaaaaaagagggaatagaaaatagggtaagaaggagattggatcaggtaatatataccataaattttttgacactagatgatcagggacgtactcctgcacaaaaacattttgcagggcaaaagaacaggttgttagatgagcaaccagatgtcacagtaatgtggaaggatccaaagacaggtaattgggatggtccagtaaaattactaacctggggtcgaggttatgcttgtgtttttccagaacatgcaggagaaccagtctgggttcccgagaggaacatccgtacctgtcagcatactgaccagagggatagagaccctgagcatcaaggaaaaactggtcggagagacaagcagaggaggaaggagaccgagaagacgaagagccaataataagatgttgactgtcctttttgcaatgatgactgtcgcagatggctccatgatggagtcatgattacattggacttatatgccttaccccaccttgggttaaacctgtaacttgaccactatacttttgtttgtgtaactccctatttgctttctaatactaccaatgtaactcctgatcaaatattgaatgagcttcagggcacttggcattccaaaaatatgacatggatggtattgatcctcaagatattgtttataagctattgtactatatcaagcaacttaacactttccagaatatttcaagtttgctgttgcatttcataccctgatggtattcttgttactcttgagttttctcctgatgtgcatcccacgttctcaagctagaacagaagaaagggggagagatgtagagggccggctttgtggagttggagggcttaggccagctcgggtcttacctgcagcttgtactaagcctgacagctgtgaaactcaggatgtcggctcaccaccccccgttccgtctcttgagaacaggatgcaggaagggaggaaacagatggggtacaggacaggatgcaggaaagaatgtaacagacaaggtataaggaagtaaggaaatcacttaattagatttatacttttcatgaataataatgttactaccgcttgatccagtactatataagcctgagccctcagacaaataaacagagtttattcttcactgctctcacctggcccgtgattctttctctcttcacactctgccggcatcagaccacagccaggaggatgcaggcactcctggca
>pCi414	Score: 2753	SubGenes: 5LTR PBS MA CA NC DU Prot RT IN SU TM PPT 3LTR
tgttggaggccagcacctggtagtgggcccctaaccccgtgagaacaccacaccccaagcagcttgttctggggcaaactgtaccataacgtgttcctgtcagggctaaccgcaagatgtgccacaccgcccctggaaagtcccggaggcccttttccccttttgcccctccccgcttttgccctatataagcttgtaacgctcaaaaataaaattagaccttgcctaccatctttttggtctcactcctccttttcacccattcctttcagccagggtcctcctcgaccccccacgtatactggccctgcaggtcggggcaagtggcgcccaacgtggggctcgaggtccggatttctgccaggcggaccagcattgagaaacgattcgtcgcgaccccctccttctcatcgctcatgaagagcccctgcgttttggtaagttgagttttcgtccgcctcattctaatcatgggttccaacctttctaaggagcaggtctttatccaagaccttaagtatgcccttaaggagagaggagttaaagttaagaaaaaggaccttttgaaattctttctttttgtagatgaggtctgcccttggtttatggttaccggcccagatattcatccgggaaagtggcagaaggtcgggagagacctcaatagaaagttgcaaactgaagggccagaggcggtccctccctcggctttttcttactggggtatcatcagagacatagtggaatctgcccctggggacccaggcaagcgccaactcctttcggtggcagagttttgtttacgccccttgtcgcgggcagcttctgttaaatcgctacagcgccctttatcacgaaccgcctctacaaagtcattagaatcagtgggaaaaagtccccctagacccccctccgtggtcattaccattccgccggaacctccaaagcctctttatcctcccctccctgtggaaacggtcccggctactgaacctttaacactgcctataattgcaaaacacaaaactcctcctttaggagatcctgaccctgatactctagatcccggggacgaggcggaactggaggaagaagccgcccgatataataacccggactggcccataactccccagtacctaccccctccctacatatcccagacttgcgctcctgcgcttttgccccccattcccacttcctcagccctcacatccgccagaagtcaactctccactcaagttaaggagctccgagaagtcttagatctacaaaagcaatatgcacaactctcttcggaactgagttccctgcaacactccctccagaattctgtcattttttcccccaataggtcgcagttacatcagaaacccctgaaaaagatcagagccagtgctagagataaaaaaatctaaaaaggcgcagcccatgatattccctgttatgacccggtctcgtcagcctgactccccacacaacgaccccaaggaagtttctgccagtgaaggggagggagatgaagaaagtgaggaagaagggaagaggacgagggagagggggagggacaggagaggggaagaggaaggcaattggaaaaaaggaaggacagcggttagaatataggagattgcagttcaaagggattaaggatcttaacgccgccgtcaagtcctatggtcctaacgccccgttcaccctctcagctcttgaatctatgtcccgcggaggatatctcttgccggcagaatggcttcgtgtagtacaggcagtcctttcaagggggcagttcttgacatggaaagcagatttcttcgaccgctgccaatccatggctacagccaaccaaaaatcccctggctcccccgctttaaagtggacttatgagaagttgagtggtcaagggaaatacgcagaggaggccaaacaacgctgcctcccaataggcctcttggcgcaaaccgccaatgctgcattcgcggcttggcgtgccttgcccacttctggatccccccttgctccgcttaataagatcgtacaaggaactcaggaagatttctctgagtatgttagtaggctcttggaagcaactgaacgaaccttagggcaagaagcgtctaatgatcagcttgtgagacgcttagcatatgaaaatgctaacaatgcctgtcggtctgccttacgcgggaagtggagagataaaacattagaggaaatgatacgtatgtgcagagatgtagatcccttcactaccaaaatgtcccaggccgtacatctggccataggggcagctctccaaaccggggactcccaaaaggcatgcttccggtgtggtcaacctggccattttgcccgacagtgccctagtgcccctgacactccctccgctccaatcagcaataaggcttcccaaccctccaccctctgccctcggtgtaggaaagggaaacactgggcaaatacctgccgctcaactacagacgttcatggccaccctttacagggaaacggtcggaggggccagccccgggccccccagtcgacccctttgttcgggcctcggggatcagccagtccacacccactcttcagagccactgcaggaagcgcaggggtggacttgtgtgccgcctccacctcagtattgacccctgagggtggcgtccatattattcctacaggcatctttggccccccgccccctgacttctattttttcatccttggtcgcgcctccgctactattaatggcctcatgattcacccctccattgtggatagtgattacacgggggaaattcagatacttgcctcaaccctgaaagggcccctcactgtccgtcagggacaacgccttgcgcaggctctcccgctccccctacagactccataccctgctctcgccactgttagaggccactccaagcctggttcctcagacatctattgggtccaggccatttcccaagaccgccccatgcttacgctttttattcaaggcaggctttttgaaggaatattagattcaggagctgactcgactgttatctcaaaagacagttggccatcttcgtggccccttcaaccatccatgacacacttgcagggcataggtcaatcccacaataccctacagagctctcaatggctgccttggcaagacaaagaaggaaataaagggactgttcggccttttgtgatccccggcttacctgtcaacttatggggaagggacattctttcacagatgggggtaattatgtgcagcccaaataccgttgtgacccgtcaaatgctctcccagggatttctcccagggcaaggattaggcaagaaaggtcaagggcaactgtccccattgttgctgaagggagaaaaggacgagcaggccttggttgtgagagcccagataatcagaaccatttttcgtgagggccacgggtcctcctgcactccaggcagataggatctcgtggagaaatgacctacccgtctgggtagaccagtggcccttacccaagaaaaaactggaggcagcgcttgctttagtgcaggagcaactagctgcaggtcacatagaaccatctacatccccgtggaacacgcccatttttgttatccaaaaaagatcaggtaaatggcgactcttacatgatttacgggccgtcaataaaactatgattcctatgggggcccttcaacctgggctcccctcccctgtagccataccgcaagatttttctaagattacaattgatcttaaggattgcttcttttccattcccctccacccttccgattgtcagcgcttcgcttttagtgttcctattaccaattgtgtgggcccttctccgcgctttcagtggaaagttttgccacaaggcatggctaatagccctacgctgtgccaaaaatatgttgcccaaacaattgatcctttccgcttgcagtatcccaagctttatattatccattatatggacgatatcctccttgcaggaccaaataatgaggaattgactcaggtatcacaggagctcattaaggcgttggaatatcggggccttaatatttcccctgataaagtgcaaacctgccccccccagctgttcttgggatttgaactcttgacgaatcgcattctctcccagaaggttcgcctacgagtgagtcacctttgctcccttaatgatttccaaaaattactgggagaattgaattggcttcggccatatcttaagatcactacaggggaactgcgacccttgtttgatattcttaaaggagactccgatccaaattcaccccgctctctcacgccggaggcccgtaaggcccttgccttaattgagcaagccattcatcaacatattggctattacgctcctcaaaaacctctttggttcttaatcttttccaccgctttttcccccactggattattgtggcaggaacatccgttattttggattcatatgccagccacacctacaaagatcctttcctcctacccgcatttaacggcggggctcctgcgcctcggccgagaggcagcccttcggctttttggtcgggaaccagatcatattgtttgcccctacactgcttcgcagattcaatggctgcttcagaatgatgatgattgggcagttaattgcatttcctatatgggagctatagacaatcattatccctcagataagctcattcagttctttcagaaaacacccgtggtcttcccaaggatcaccaaagcggagcccatagagagcgcccatttggcgttcactgatggctccgccacagggaaggcagcctttagtgttgatggacaggtcacctcttttgacacccctttcacctccgcgcagctggtagagctcgcagcggtcattaaggtttttgaatctgtctcgggccccctcaatgtttatactgatagttcctatattgcacagtcagtccctctattggaaaccgtcccgtatatccgtccctccactaatgcgtctcctctttttgccactcttcagcttctaattctctcccgcgatcacccctttttcattggtcatattcgtgcccattccgacctccccggtcctctttctgaagggaatgatcaggttgatcaagtaactcgtcgcattctgcttgctctgtctgcctcccctgttgaggctgccacacaagcccacaagctgcatcacctgaatgcccatacgcttcgtctcaagttccctataacccgggaacaagccagacagattgtgaaacagtgccctggttgcctgaccctccttcctgaacctcataatggcatcaatccccgaggtcttatccccggggaactttggcaaatggatgtcactcactatcccccttttggtcggcttaaatatgttcatgtgtccattgataccttcagtggcttcatttttgccaccctgcaacctggagaggccaccaaacatgtcattaatcacctccttagtgccttggcggtcctcccgcagcccaaaattcttaagacagataatggccctggttataccagttcttctttcagatctttttgtacacagttgcatattaagcatgttactggtataccctataatcctcaagggcaaggaattgtggaaagggcccatcagacactgaaaaacatgatcctgaaattacaatcagggagggaagttctttatcccagagctggcaatgccaaaacattgctcaatcacgctctttttgttttaaattttctcactctggacactgcggcaaagagtgccgcagaccgcctttggcattccactacggcccaaacctacgctcaggcaaaatggaaagatcccctgcttggcaaatggcagggccctgatcctgtgttaatctggggcaaaggccatgcttgtatttatgactcaaagtgccaaaatgctagatggttgcctgaaaggctgattaggttgatggacaagccagaaactcataatgccgtccagggaaccacacccccctgagacacctctgttttctttctctgttttacagaaaatgacgatcctcgtaattttcctcctgttccgtgggagccacggtggttttcaatctcctgacccagtagcgctcagccgtgccctctttggaagcccttgtgactgcggcgggggcacgttcactgtccgtcccgccacctacacgcaagaagtggactgcggggaaaagacagcctacctcgcctaccgtcattctatcacgggcgtctccaaacccaagtgggaatgcgtaaggaagccccgagttatccctccgaatggtggccagcccgggccttgccccagtgattgcaactaccttgaggccttgcactccacatgctatagttctacccagcagtgcagtggcagctcaggaacagtctatcttactacaatacaggaaagagaatatggtggctccacaggaggggactgggcgcatataactagccaaggcctacgtggaagtaccaataagtatgctcaggcttcctgtcgtaaagaaaatattggaaaaaatgtctgttggccccttcatgcacctgtccatatctctgatgggggtggccctacagaccaaattagggaacatgaggttagggaacgtataaacgaaataattaagagtatgtaccccccccatccattaccatccacttgcactgcccaaaccccggggaacggacctagatgtccaaacttcagaaatccttgaagcaacacttaaggcccttaattactctaaccctgatttggctgccgattgctggctgtgtatggcccttggcacacctatgcccatagctttgatgtccaaaaatggctccacatccacaaattgcacacttagtccaccttttaaggtacaacctgttggtctccgcccctctccttgtatccaagccccatttcagaattccactgctgatattgatgttggttttgctacctttgctaattgctctgaagtcaaaaactatacctcacaggaacctctctgtcccctgccgggacaacttttcgcctgtgggggaaatatggcctactctgcctcccccagaattggacaggactctgcacacaaatttcaatcctccctgatatcgacatcattccgggagatgagcctgtcccactgcccagttttgattatattactggaagacccaagagggctgttgcatttatccccctccttgttggccttgggattacaggggcactcgctaccggctctgccggcataggagttgctgttgattcatatacaaaactatcccatcaatttcttaatgatgtgcaaaccctctcggggacgataaatgaccttcaagaccaaattgactccctggcgggagtcgttcttcagaataggaggggcctagatttactcacggcagaacaagggggaatttgcttagccctacaagaaaaatgttgcttctatgcaaataaatctgggatagtgcgggataaaatcaaaaaactgcaagaggatctgattgaaagacgcaaaaactttttgaaaatcccctctggagtggcttgaatggagtcctcccatacctcctccctcttcttggacctttaattggtctcctcctacttttttcttttggaccttgggcctttaccagactaacctctttcattaagacgcagattgaggcttctcttaaaaacaccgtcaatatccattaccaccaacttgcttcgtcagaagatcctactgataccatggaagagggtctccagttctcgaagctcgtgcatccggaatctcgctgctcgcggtggtggagaaatattaaggataaaaagtgatctggcagctgtgagagagcccatgacgggaatattgaggtcccatgttcaaaaaaagatcagcgcggctgcagttgcttccccatgacgggagtagagtgaggccatggtgggtaacatcatggggtcccctcacttagcctaagacagggactactgccaccaatgcgccttgaccatggacgccgacctcatagcctaagacaggcctctcacctgctattctaaataaaaaagggggacatgctggaggccagcacctggtagtgggcccctaaccccgtgagattaccacaccccaagcagcttgttccgggacaaaccgtaccataacgtgttcctgtcagggctaaccgcaagatgtgccacaccgcccctggaaagtcccggaggccacccttttccccttttgcccctccccgcttttgccctatataagcttgtaacgctcaaaaataaaattagaccttgcctaccatctttttggtctcactcctccttttcacccattcctttcagccagggtcctcctcgaccccccacgtatactggccctgcaggtcggggca
>pCi419	Score: 2397	SubGenes: 5LTR PBS MA CA NC DU Prot RT IN SU TM PPT 3LTR
[truncated: 1,662,777 more chars]
