# Supplementary material for: Expansion of a retrovirus lineage in the koala genome
Source: Proc Natl Acad Sci U S A. 2022 Jun 13;119(25):e2201844119. doi: 10.1073/pnas.2201844119 (PMC9231498; doi:10.1073/pnas.2201844119)
Supplement: Supplementary File [file pnas.2201844119.sd03.xlsx]

## Sheet: LTRs
Percent Identity Matrix (PIM)
phaCin-b and SMRV | LTRs
SMRV_NC001514-LTR1	100	100	62	64	63	64	64	63	63	63	63	63	65	66	65	65	65	65	65	65	66	64	66	64	64	62	66	65	65	65	65	65	65	65	65	65	65	65	65	65	65	65	65	65	65	65	65	65	65
SMRV_NC001514-LTR2	100	100	62	64	63	64	64	63	63	63	63	63	65	66	65	65	65	65	65	65	66	64	66	64	64	62	66	65	65	65	65	65	65	65	65	65	65	65	65	65	65	65	65	65	65	65	65	65	65
pCi270-LTR-78987	62	62	100	93	95	94	95	89	89	89	89	89	91	91	92	91	92	91	91	93	90	93	90	93	92	92	92	92	91	91	91	91	91	92	92	91	91	91	91	91	91	91	91	91	91	91	91	91	91
pCi270-LTR-78988	64	64	93	100	93	92	93	92	91	92	92	91	93	94	95	94	95	94	94	96	94	95	94	95	94	95	94	94	93	93	94	93	93	95	95	93	94	94	94	94	94	94	94	94	94	94	94	94	94
pCi241-LTR-67278	63	63	95	93	100	99	99	91	90	91	90	90	93	94	95	94	94	95	95	96	95	96	95	96	94	96	95	95	94	94	94	94	94	95	95	94	94	94	94	94	94	94	94	94	94	94	94	94	94
pCi241-LTR-67279	64	64	94	92	99	100	99	91	90	90	90	90	93	93	94	93	93	94	94	96	94	96	95	95	93	95	94	94	93	93	94	93	93	95	94	93	93	93	93	93	93	93	93	93	93	93	93	93	93
pCi833-LTR-219514	64	64	95	93	99	99	100	91	90	90	90	90	93	93	94	93	94	94	94	96	94	96	95	95	94	95	94	94	94	94	94	93	93	95	95	93	94	94	94	94	94	94	94	94	94	94	94	94	94
pCi48-LTR-12030	63	63	89	92	91	91	91	100	98	98	98	98	95	93	97	93	92	93	93	93	91	94	92	93	92	94	93	92	92	92	92	92	92	93	93	92	92	92	92	92	92	92	92	92	92	92	92	92	92
pCi998-LTR-267536	63	63	89	91	90	90	90	98	100	98	99	99	96	94	94	93	90	90	90	92	90	92	91	91	90	92	91	90	90	90	90	89	89	91	91	89	90	90	90	90	90	90	90	90	90	90	90	90	90
pCi914-LTR-248281	63	63	89	92	91	90	90	98	98	100	99	99	97	95	95	95	92	93	93	93	92	93	93	93	92	94	93	92	92	92	92	92	92	93	93	92	92	92	92	92	92	92	92	92	92	92	92	92	92
pCi2-LTR-861	63	63	89	92	90	90	90	98	99	99	100	100	97	95	95	94	91	91	91	92	90	92	90	92	91	93	92	91	91	91	91	90	90	92	92	90	91	91	91	91	91	91	91	91	91	91	91	91	91
pCi643-LTR-171187	63	63	89	91	90	90	90	98	99	99	100	100	96	95	95	93	91	92	92	92	89	92	90	91	91	92	91	90	90	90	91	90	90	92	91	90	90	90	90	90	90	90	90	90	90	90	90	90	90
pCi643-LTR-171186	65	65	91	93	93	93	93	95	96	97	97	96	100	97	95	97	96	95	95	96	95	95	96	95	96	95	96	95	95	95	96	95	95	96	96	95	95	95	95	95	95	95	95	95	95	95	95	95	95
pCi914-LTR-248282	66	66	91	94	94	93	93	93	94	95	95	95	97	100	96	98	95	96	96	96	94	95	95	95	96	95	96	96	96	96	96	95	95	96	96	95	96	96	96	96	96	96	96	96	96	96	96	96	96
pCi48-LTR-12031	65	65	92	95	95	94	94	97	94	95	95	95	95	96	100	98	96	98	98	96	95	97	96	96	96	97	97	97	97	97	97	97	97	98	97	97	97	97	97	97	97	97	97	97	97	97	97	97	97
pCi998-LTR-267537	65	65	91	94	94	93	93	93	93	95	94	93	97	98	98	100	97	97	97	96	96	97	96	97	98	97	98	98	98	98	98	97	97	98	98	97	98	98	98	98	98	98	98	98	98	98	98	98	98
pCi414-LTR-114899	65	65	92	95	94	93	94	92	90	92	91	91	96	95	96	97	100	96	96	97	96	97	96	97	98	97	98	97	97	97	97	97	97	98	98	97	97	97	97	97	97	97	97	97	97	97	97	97	97
pCi457-LTR-126299	65	65	91	94	95	94	94	93	90	93	91	92	95	96	98	97	96	100	100	97	97	97	97	97	98	97	97	99	99	99	99	98	98	98	98	98	99	99	99	99	99	99	99	99	99	99	99	99	99
pCi457-LTR-126300	65	65	91	94	95	94	94	93	90	93	91	92	95	96	98	97	96	100	100	97	97	97	97	97	98	97	97	99	99	99	99	98	98	98	98	98	99	99	99	99	99	99	99	99	99	99	99	99	99
pCi237-LTR-64103	65	65	93	96	96	96	96	93	92	93	92	92	96	96	96	96	97	97	97	100	99	99	99	99	97	98	98	98	97	97	98	97	97	98	98	97	97	97	97	97	97	97	97	97	97	97	97	97	97
pCi419-LTR-116117	66	66	90	94	95	94	94	91	90	92	90	89	95	94	95	96	96	97	97	99	100	99	99	99	96	96	97	98	96	96	97	96	96	97	96	96	96	96	96	96	96	96	96	96	96	96	96	96	96
pCi71-LTR-17741	64	64	93	95	96	96	96	94	92	93	92	92	95	95	97	97	97	97	97	99	99	100	99	99	97	98	98	98	97	97	98	97	97	98	98	97	97	97	97	97	97	97	97	97	97	97	97	97	97
pCi419-LTR-116118	66	66	90	94	95	95	95	92	91	93	90	90	96	95	96	96	96	97	97	99	99	99	100	100	96	97	98	98	97	97	98	96	96	98	97	97	97	97	97	97	97	97	97	97	97	97	97	97	97
pCi933-LTR-252576	64	64	93	95	96	95	95	93	91	93	92	91	95	95	96	97	97	97	97	99	99	99	100	100	97	98	98	98	97	97	98	97	97	98	98	97	97	97	97	97	97	97	97	97	97	97	97	97	97
pCi414-LTR-114900	64	64	92	94	94	93	94	92	90	92	91	91	96	96	96	98	98	98	98	97	96	97	96	97	100	97	98	99	99	99	99	99	99	98	98	99	99	99	99	99	99	99	99	99	99	99	99	99	99
pCi833-LTR-219515	62	62	92	95	96	95	95	94	92	94	93	92	95	95	97	97	97	97	97	98	96	98	97	98	97	100	98	98	98	98	98	97	97	99	99	97	98	98	98	98	98	98	98	98	98	98	98	98	98
pCi71-LTR-17740	66	66	92	94	95	94	94	93	91	93	92	91	96	96	97	98	98	97	97	98	97	98	98	98	98	98	100	98	98	98	98	98	98	99	99	98	98	98	98	98	98	98	98	98	98	98	98	98	98
pCi194-LTR-50724	65	65	92	94	95	94	94	92	90	92	91	90	95	96	97	98	97	99	99	98	98	98	98	98	99	98	98	100	99	99	100	99	99	99	98	99	99	99	99	99	99	99	99	99	99	99	99	99	99
pCi983-LTR-263660	65	65	91	93	94	93	94	92	90	92	91	90	95	96	97	98	97	99	99	97	96	97	97	97	99	98	98	99	100	100	100	99	99	99	98	99	99	99	99	99	99	99	99	99	99	99	99	99	99
pCi983-LTR-263661	65	65	91	93	94	93	94	92	90	92	91	90	95	96	97	98	97	99	99	97	96	97	97	97	99	98	98	99	100	100	100	99	99	99	98	99	99	99	99	99	99	99	99	99	99	99	99	99	99
pCi237-LTR-64104	65	65	91	94	94	94	94	92	90	92	91	91	96	96	97	98	97	99	99	98	97	98	98	98	99	98	98	100	100	100	100	99	99	99	99	99	100	100	100	100	100	100	100	100	100	100	100	100	100
pCi880-LTR-233674	65	65	91	93	94	93	93	92	89	92	90	90	95	95	97	97	97	98	98	97	96	97	96	97	99	97	98	99	99	99	99	100	100	99	99	99	100	100	100	100	100	100	100	100	100	100	100	100	100
pCi880-LTR-233675	65	65	91	93	94	93	93	92	89	92	90	90	95	95	97	97	97	98	98	97	96	97	96	97	99	97	98	99	99	99	99	100	100	99	99	99	100	100	100	100	100	100	100	100	100	100	100	100	100
pCi933-LTR-252577	65	65	92	95	95	95	95	93	91	93	92	92	96	96	98	98	98	98	98	98	97	98	98	98	98	99	99	99	99	99	99	99	99	100	100	99	99	99	99	99	99	99	99	99	99	99	99	99	99
pCi194-LTR-50723	65	65	92	95	95	94	95	93	91	93	92	91	96	96	97	98	98	98	98	98	96	98	97	98	98	99	99	98	98	98	99	99	99	100	100	99	99	99	99	99	99	99	99	99	99	99	99	99	99
pCi303-LTR-89495	65	65	91	93	94	93	93	92	89	92	90	90	95	95	97	97	97	98	98	97	96	97	97	97	99	97	98	99	99	99	99	99	99	99	99	100	100	100	100	100	100	100	100	100	100	100	100	100	100
pCi1002-LTR-268873	65	65	91	94	94	93	94	92	90	92	91	90	95	96	97	98	97	99	99	97	96	97	97	97	99	98	98	99	99	99	100	100	100	99	99	100	100	100	100	100	100	100	100	100	100	100	100	100	100
pCi1002-LTR-268872	65	65	91	94	94	93	94	92	90	92	91	90	95	96	97	98	97	99	99	97	96	97	97	97	99	98	98	99	99	99	100	100	100	99	99	100	100	100	100	100	100	100	100	100	100	100	100	100	100
pCi989-LTR-265174	65	65	91	94	94	93	94	92	90	92	91	90	95	96	97	98	97	99	99	97	96	97	97	97	99	98	98	99	99	99	100	100	100	99	99	100	100	100	100	100	100	100	100	100	100	100	100	100	100
pCi989-LTR-265173	65	65	91	94	94	93	94	92	90	92	91	90	95	96	97	98	97	99	99	97	96	97	97	97	99	98	98	99	99	99	100	100	100	99	99	100	100	100	100	100	100	100	100	100	100	100	100	100	100
pCi921-LTR-249698	65	65	91	94	94	93	94	92	90	92	91	90	95	96	97	98	97	99	99	97	96	97	97	97	99	98	98	99	99	99	100	100	100	99	99	100	100	100	100	100	100	100	100	100	100	100	100	100	100
pCi921-LTR-249697	65	65	91	94	94	93	94	92	90	92	91	90	95	96	97	98	97	99	99	97	96	97	97	97	99	98	98	99	99	99	100	100	100	99	99	100	100	100	100	100	100	100	100	100	100	100	100	100	100
pCi786-LTR-205995	65	65	91	94	94	93	94	92	90	92	91	90	95	96	97	98	97	99	99	97	96	97	97	97	99	98	98	99	99	99	100	100	100	99	99	100	100	100	100	100	100	100	100	100	100	100	100	100	100
pCi786-LTR-205994	65	65	91	94	94	93	94	92	90	92	91	90	95	96	97	98	97	99	99	97	96	97	97	97	99	98	98	99	99	99	100	100	100	99	99	100	100	100	100	100	100	100	100	100	100	100	100	100	100
pCi366-LTR-103236	65	65	91	94	94	93	94	92	90	92	91	90	95	96	97	98	97	99	99	97	96	97	97	97	99	98	98	99	99	99	100	100	100	99	99	100	100	100	100	100	100	100	100	100	100	100	100	100	100
pCi366-LTR-103235	65	65	91	94	94	93	94	92	90	92	91	90	95	96	97	98	97	99	99	97	96	97	97	97	99	98	98	99	99	99	100	100	100	99	99	100	100	100	100	100	100	100	100	100	100	100	100	100	100
pCi303-LTR-89494	65	65	91	94	94	93	94	92	90	92	91	90	95	96	97	98	97	99	99	97	96	97	97	97	99	98	98	99	99	99	100	100	100	99	99	100	100	100	100	100	100	100	100	100	100	100	100	100	100
pCi273-LTR-80955	65	65	91	94	94	93	94	92	90	92	91	90	95	96	97	98	97	99	99	97	96	97	97	97	99	98	98	99	99	99	100	100	100	99	99	100	100	100	100	100	100	100	100	100	100	100	100	100	100
pCi273-LTR-80954	65	65	91	94	94	93	94	92	90	92	91	90	95	96	97	98	97	99	99	97	96	97	97	97	99	98	98	99	99	99	100	100	100	99	99	100	100	100	100	100	100	100	100	100	100	100	100	100	100
pCi233-LTR-63639	65	65	91	94	94	93	94	92	90	92	91	90	95	96	97	98	97	99	99	97	96	97	97	97	99	98	98	99	99	99	100	100	100	99	99	100	100	100	100	100	100	100	100	100	100	100	100	100	100
pCi233-LTR-63638	65	65	91	94	94	93	94	92	90	92	91	90	95	96	97	98	97	99	99	97	96	97	97	97	99	98	98	99	99	99	100	100	100	99	99	100	100	100	100	100	100	100	100	100	100	100	100	100	100
pCi47-LTR-11975	67	67	88	93	93	93	93	92	89	92	90	89	97	96	97	98	99	99	99	96	96	96	97	97	99	98	99	99	99	99	99	99	99	99	100	100	100	100	100	100	100	100	100	100	100	100	100	100	100
pCi47-LTR-11976	67	67	88	93	93	93	93	92	89	92	90	89	97	96	97	98	99	99	99	96	96	96	97	97	99	98	99	99	99	99	99	99	99	99	100	100	100	100	100	100	100	100	100	100	100	100	100	100	100
[truncated: 4 more columns]

## Sheet: Gag
Percent Identity Matrix (PIM)
phaCin-b and SMRV | gag
SMRV_NC001514-Gag	100	47	46	47	45	47	46	45	47	47	47	47	46	46	47	47	47	47	46	44	47	45	47	47	47	47
pCi47-Gag|Stops_0|Shifts_0	47	100	94	97	95	100	94	91	97	98	99	99	98	96	100	99	100	96	93	90	100	91	100	99	99	99
pCi48-Gag|Stops_0|Shifts_9	46	94	100	93	91	94	92	88	93	92	93	93	91	91	94	93	94	91	83	89	94	90	94	93	94	95
pCi71-Gag|Stops_1|Shifts_7	47	97	93	100	93	97	93	88	96	96	96	96	95	94	97	96	97	93	93	87	97	91	97	96	96	98
pCi194-Gag|Stops_0|Shifts_2	45	95	91	93	100	95	91	88	94	95	96	96	95	93	95	96	95	92	93	87	95	88	95	96	96	94
pCi233-Gag|Stops_0|Shifts_0	47	100	94	97	95	100	94	91	97	98	99	99	98	96	100	99	100	96	93	90	100	91	100	99	99	99
pCi237-Gag|Stops_1|Shifts_5	46	94	92	93	91	94	100	92	93	93	94	94	92	91	94	94	94	91	85	86	94	91	94	94	94	95
pCi241-Gag|Stops_2|Shifts_7	45	91	88	88	88	91	92	100	91	90	90	90	90	90	91	91	91	89	84	83	91	87	91	90	91	90
pCi270-Gag|Stops_0|Shifts_3	47	97	93	96	94	97	93	91	100	96	96	96	96	96	97	97	97	96	92	89	97	90	97	96	97	96
pCi273-Gag|Stops_1|Shifts_4	47	98	92	96	95	98	93	90	96	100	99	99	98	94	98	99	98	94	91	89	98	90	98	99	97	97
pCi303-Gag|Stops_0|Shifts_1	47	99	93	96	96	99	94	90	96	99	100	100	98	95	99	100	99	95	93	90	99	91	99	100	98	98
pCi366-Gag|Stops_0|Shifts_1	47	99	93	96	96	99	94	90	96	99	100	100	98	95	99	100	99	95	93	90	99	91	99	100	98	98
pCi414-Gag|Stops_0|Shifts_3	46	98	91	95	95	98	92	90	96	98	98	98	100	94	98	98	98	95	93	88	98	90	98	98	97	96
pCi419-Gag|Stops_0|Shifts_2	46	96	91	94	93	96	91	90	96	94	95	95	94	100	96	95	96	96	90	88	96	90	96	95	96	95
pCi457-Gag|Stops_0|Shifts_0	47	100	94	97	95	100	94	91	97	98	99	99	98	96	100	99	100	96	93	90	100	91	100	99	99	99
pCi643-Gag|Stops_0|Shifts_3	47	99	93	96	96	99	94	91	97	99	100	100	98	95	99	100	99	95	93	90	99	91	99	100	98	98
pCi786-Gag|Stops_0|Shifts_0	47	100	94	97	95	100	94	91	97	98	99	99	98	96	100	99	100	96	93	90	100	91	100	99	99	99
pCi833-Gag|Stops_0|Shifts_1	47	96	91	93	92	96	91	89	96	94	95	95	95	96	96	95	96	100	90	87	96	89	96	95	95	95
pCi880-Gag|Stops_0|Shifts_0	46	93	83	93	93	93	85	84	92	91	93	93	93	90	93	93	93	90	100	79	93	85	93	93	93	93
pCi914-Gag|Stops_1|Shifts_9	44	90	89	87	87	90	86	83	89	89	90	90	88	88	90	90	90	87	79	100	90	83	90	90	89	89
pCi921-Gag|Stops_0|Shifts_0	47	100	94	97	95	100	94	91	97	98	99	99	98	96	100	99	100	96	93	90	100	91	100	99	99	99
pCi933-Gag|Stops_3|Shifts_9	45	91	90	91	88	91	91	87	90	90	91	91	90	90	91	91	91	89	85	83	91	100	91	91	92	92
pCi983-Gag|Stops_0|Shifts_0	47	100	94	97	95	100	94	91	97	98	99	99	98	96	100	99	100	96	93	90	100	91	100	99	99	99
pCi989-Gag|Stops_0|Shifts_1	47	99	93	96	96	99	94	90	96	99	100	100	98	95	99	100	99	95	93	90	99	91	99	100	98	98
pCi998-Gag|Stops_0|Shifts_4	47	99	94	96	96	99	94	91	97	97	98	98	97	96	99	98	99	95	93	89	99	92	99	98	100	98
pCi1002-Gag|Stops_0|Shifts_2	47	99	95	98	94	99	95	90	96	97	98	98	96	95	99	98	99	95	93	89	99	92	99	98	98	100

## Sheet: Pro
Percent Identity Matrix (PIM)
phaCin-b and SMRV | pro
SMRV_NC001514-Pro	100	54	54	49	53	54	54	54	54	54	54	53	53	52	50	54	53	54	53	55	53	54	54	54	54	54	54
pCi2-Pro|Stops_0|Shifts_1	54	100	95	85	91	93	95	91	91	91	95	91	91	90	86	95	90	95	92	93	91	95	95	95	95	91	91
pCi47-Pro|Stops_0|Shifts_0	54	95	100	85	94	94	100	95	95	95	99	94	94	91	85	100	92	100	94	94	94	100	99	100	99	94	96
pCi48-Pro|Stops_0|Shifts_3	49	85	85	100	88	96	85	87	87	87	86	88	88	89	97	85	87	85	86	95	89	85	86	85	86	88	87
pCi71-Pro|Stops_1|Shifts_4	53	91	94	88	100	100	94	99	98	99	95	100	100	95	86	94	96	94	97	99	100	94	95	94	95	99	99
pCi194-Pro|Stops_1|Shifts_0	54	93	94	96	100	100	94	100	100	100	94	100	100	100	96	94	99	94	99	99	100	94	94	94	94	99	100
pCi233-Pro|Stops_0|Shifts_1	54	95	100	85	94	94	100	95	95	95	99	94	94	91	84	100	92	100	93	94	94	100	99	100	99	94	95
pCi237-Pro|Stops_1|Shifts_2	54	91	95	87	99	100	95	100	100	100	94	98	98	96	85	95	97	95	99	99	99	95	94	95	93	98	99
pCi241-Pro|Stops_1|Shifts_2	54	91	95	87	98	100	95	100	100	100	94	99	99	96	85	95	97	95	99	99	99	95	94	95	93	98	100
pCi270-Pro|Stops_1|Shifts_3	54	91	95	87	99	100	95	100	100	100	94	99	99	96	85	95	97	95	99	99	99	95	94	95	93	98	99
pCi273-Pro|Stops_0|Shifts_0	54	95	99	86	95	94	99	94	94	94	100	95	95	90	86	99	91	99	93	94	95	99	100	99	100	95	94
pCi303-Pro|Stops_1|Shifts_0	53	91	94	88	100	100	94	98	99	99	95	100	100	95	86	94	96	94	97	99	100	94	95	94	95	99	99
pCi366-Pro|Stops_1|Shifts_0	53	91	94	88	100	100	94	98	99	99	95	100	100	95	86	94	96	94	97	99	100	94	95	94	95	99	99
pCi414-Pro|Stops_1|Shifts_1	52	90	91	89	95	100	91	96	96	96	90	95	95	100	87	91	98	91	95	99	95	91	90	91	90	95	96
pCi419-Pro|Stops_0|Shifts_4	50	86	85	97	86	96	84	85	85	85	86	86	86	87	100	85	85	85	84	96	87	85	87	85	86	86	85
pCi457-Pro|Stops_0|Shifts_0	54	95	100	85	94	94	100	95	95	95	99	94	94	91	85	100	92	100	94	94	94	100	99	100	99	94	96
pCi643-Pro|Stops_1|Shifts_1	53	90	92	87	96	99	92	97	97	97	91	96	96	98	85	92	100	92	95	98	96	92	91	92	91	95	97
pCi786-Pro|Stops_0|Shifts_0	54	95	100	85	94	94	100	95	95	95	99	94	94	91	85	100	92	100	94	94	94	100	99	100	99	94	96
pCi833-Pro|Stops_1|Shifts_0	53	92	94	86	97	99	93	99	99	99	93	97	97	95	84	94	95	94	100	98	97	94	93	94	92	97	98
pCi880-Pro|Stops_1|Shifts_1	55	93	94	95	99	99	94	99	99	99	94	99	99	99	96	94	98	94	98	100	99	94	94	94	94	99	99
pCi914-Pro|Stops_1|Shifts_2	53	91	94	89	100	100	94	99	99	99	95	100	100	95	87	94	96	94	97	99	100	94	95	94	95	99	99
pCi921-Pro|Stops_0|Shifts_0	54	95	100	85	94	94	100	95	95	95	99	94	94	91	85	100	92	100	94	94	94	100	99	100	99	94	96
pCi933-Pro|Stops_0|Shifts_3	54	95	99	86	95	94	99	94	94	94	100	95	95	90	87	99	91	99	93	94	95	99	100	99	100	95	94
pCi983-Pro|Stops_0|Shifts_0	54	95	100	85	94	94	100	95	95	95	99	94	94	91	85	100	92	100	94	94	94	100	99	100	99	94	96
pCi989-Pro|Stops_0|Shifts_1	54	95	99	86	95	94	99	93	93	93	100	95	95	90	86	99	91	99	92	94	95	99	100	99	100	95	94
pCi998-Pro|Stops_1|Shifts_1	54	91	94	88	99	99	94	98	98	98	95	99	99	95	86	94	95	94	97	99	99	94	95	94	95	100	98
pCi1002-Pro|Stops_1|Shifts_0	54	91	96	87	99	100	95	99	100	99	94	99	99	96	85	96	97	96	98	99	99	96	94	96	94	98	100

## Sheet: Pol
Percent Identity Matrix (PIM)
phaCin-b and SMRV | pol
SMRV_NC001514-Pol	100	56	57	57	40	57	57	57	57	57	57	57	57	57	57	57	57	56	57	57	56	57	57	57	57	57	57
pCi2-Pol|Stops_0|Shifts_3	56	100	97	97	58	97	97	98	97	97	97	97	97	97	97	97	95	94	97	97	96	97	97	97	97	97	97
pCi47-Pol|Stops_0|Shifts_0	57	97	100	99	57	100	100	99	100	98	100	100	100	100	100	100	98	97	98	100	98	100	100	100	100	100	100
pCi48-Pol|Stops_0|Shifts_1	57	97	99	100	57	99	99	100	99	99	99	99	99	99	99	99	97	96	97	99	98	99	99	99	99	99	99
pCi71-Pol|Stops_0|Shifts_2	40	58	57	57	100	59	57	58	59	58	57	59	59	59	57	57	60	58	59	59	58	57	57	57	57	59	59
pCi194-Pol|Stops_0|Shifts_0	57	97	100	99	59	100	100	99	100	98	100	100	100	100	100	100	98	97	98	100	98	100	100	100	100	100	100
pCi233-Pol|Stops_0|Shifts_1	57	97	100	99	57	100	100	99	100	98	100	100	100	100	100	100	98	97	98	100	98	100	100	100	100	100	100
pCi237-Pol|Stops_0|Shifts_4	57	98	99	100	58	99	99	100	99	99	99	99	99	99	99	99	97	96	97	99	98	99	99	99	99	99	99
pCi241-Pol|Stops_0|Shifts_1	57	97	100	99	59	100	100	99	100	98	100	100	100	100	100	100	98	97	98	100	98	100	100	100	100	100	100
pCi270-Pol|Stops_0|Shifts_7	57	97	98	99	58	98	98	99	98	100	98	98	98	98	98	98	96	95	97	98	97	98	98	98	98	98	98
pCi273-Pol|Stops_0|Shifts_0	57	97	100	99	57	100	100	99	100	98	100	100	100	100	100	100	98	97	98	100	98	100	100	100	100	100	100
pCi303-Pol|Stops_0|Shifts_0	57	97	100	99	59	100	100	99	100	98	100	100	100	100	100	100	98	97	98	100	98	100	100	100	100	100	100
pCi366-Pol|Stops_0|Shifts_1	57	97	100	99	59	100	100	99	100	98	100	100	100	100	100	100	98	97	98	100	98	100	100	100	100	100	100
pCi414-Pol|Stops_0|Shifts_0	57	97	100	99	59	100	100	99	100	98	100	100	100	100	99	100	98	97	99	100	97	100	99	100	100	99	100
pCi419-Pol|Stops_0|Shifts_2	57	97	100	99	57	100	100	99	100	98	100	100	100	99	100	100	97	96	98	100	97	100	99	100	99	99	100
pCi457-Pol|Stops_0|Shifts_0	57	97	100	99	57	100	100	99	100	98	100	100	100	100	100	100	98	97	98	100	98	100	100	100	100	100	100
pCi643-Pol|Stops_0|Shifts_1	57	95	98	97	60	98	98	97	98	96	98	98	98	98	97	98	100	99	96	98	96	98	98	98	98	98	98
pCi786-Pol|Stops_0|Shifts_0	56	94	97	96	58	97	97	96	97	95	97	97	97	97	96	97	99	100	95	97	94	97	97	97	97	97	97
pCi833-Pol|Stops_0|Shifts_1	57	97	98	97	59	98	98	97	98	97	98	98	98	99	98	98	96	95	100	98	96	98	98	98	98	98	98
pCi880-Pol|Stops_0|Shifts_1	57	97	100	99	59	100	100	99	100	98	100	100	100	100	100	100	98	97	98	100	98	100	100	100	100	100	100
pCi914-Pol|Stops_0|Shifts_5	56	96	98	98	58	98	98	98	98	97	98	98	98	97	97	98	96	94	96	98	100	98	97	98	98	98	98
pCi921-Pol|Stops_0|Shifts_0	57	97	100	99	57	100	100	99	100	98	100	100	100	100	100	100	98	97	98	100	98	100	100	100	100	100	100
pCi933-Pol|Stops_0|Shifts_1	57	97	100	99	57	100	100	99	100	98	100	100	100	99	99	100	98	97	98	100	97	100	100	100	100	99	100
pCi983-Pol|Stops_0|Shifts_0	57	97	100	99	57	100	100	99	100	98	100	100	100	100	100	100	98	97	98	100	98	100	100	100	100	100	100
pCi989-Pol|Stops_0|Shifts_2	57	97	100	99	57	100	100	99	100	98	100	100	100	100	99	100	98	97	98	100	98	100	100	100	100	100	100
pCi998-Pol|Stops_0|Shifts_1	57	97	100	99	59	100	100	99	100	98	100	100	100	99	99	100	98	97	98	100	98	100	99	100	100	100	100
pCi1002-Pol|Stops_0|Shifts_1	57	97	100	99	59	100	100	99	100	98	100	100	100	100	100	100	98	97	98	100	98	100	100	100	100	100	100

## Sheet: Env
Percent Identity Matrix (PIM)
phaCin-b and SMRV | env
SMRV_NC001514-Env	100	51	58	54	54	58	57	56	55	57	58	56	57	54	58	55	58	58	58	59	58	57	55	58
pCi2-Env|Stops_4|Shifts_8	51	100	80	79	83	80	80	76	85	77	80	77	80	78	80	75	80	80	80	86	80	84	82	80
pCi47-Env|Stops_2|Shifts_2	58	80	100	84	92	98	94	90	91	97	98	96	96	84	98	89	98	100	98	93	98	94	85	99
pCi48-Env|Stops_3|Shifts_6	54	79	84	100	83	82	85	82	79	81	82	88	79	82	82	88	82	84	82	87	82	82	91	83
pCi194-Env|Stops_0|Shifts_4	54	83	92	83	100	92	92	84	91	89	92	88	91	78	92	83	92	92	92	91	92	87	87	92
pCi233-Env|Stops_0|Shifts_1	58	80	98	82	92	100	95	91	91	96	99	94	97	84	100	90	99	99	99	95	99	94	85	99
pCi237-Env|Stops_0|Shifts_4	57	80	94	85	92	95	100	90	88	91	94	90	93	83	95	86	94	94	94	93	94	90	88	94
pCi241-Env|Stops_1|Shifts_6	56	76	90	82	84	91	90	100	83	88	90	86	89	88	91	83	90	90	90	88	90	86	87	90
pCi270-Env|Stops_0|Shifts_6	55	85	91	79	91	91	88	83	100	89	90	87	89	79	91	83	90	90	90	89	90	85	85	90
pCi273-Env|Stops_2|Shifts_4	57	77	97	81	89	96	91	88	89	100	96	94	93	81	96	86	96	97	96	90	96	91	81	96
pCi303-Env|Stops_1|Shifts_3	58	80	98	82	92	99	94	90	90	96	100	94	96	82	99	89	100	98	100	93	100	96	83	98
pCi366-Env|Stops_2|Shifts_5	56	77	96	88	88	94	90	86	87	94	94	100	92	80	94	92	94	96	94	88	94	90	82	95
pCi414-Env|Stops_0|Shifts_4	57	80	96	79	91	97	93	89	89	93	96	92	100	82	97	87	96	96	96	92	96	91	83	96
pCi419-Env|Stops_2|Shifts_7	54	78	84	82	78	84	83	88	79	81	82	80	82	100	84	78	82	84	82	87	82	87	91	83
pCi457-Env|Stops_0|Shifts_2	58	80	98	82	92	100	95	91	91	96	99	94	97	84	100	90	99	99	99	95	99	94	85	99
pCi643-Env|Stops_0|Shifts_6	55	75	89	88	83	90	86	83	83	86	89	92	87	78	90	100	89	89	89	89	89	86	82	89
pCi786-Env|Stops_1|Shifts_3	58	80	98	82	92	99	94	90	90	96	100	94	96	82	99	89	100	98	100	93	100	96	83	98
pCi880-Env|Stops_2|Shifts_2	58	80	100	84	92	99	94	90	90	97	98	96	96	84	99	89	98	100	98	93	98	94	85	99
pCi921-Env|Stops_1|Shifts_3	58	80	98	82	92	99	94	90	90	96	100	94	96	82	99	89	100	98	100	93	100	96	83	98
pCi933-Env|Stops_1|Shifts_2	59	86	93	87	91	95	93	88	89	90	93	88	92	87	95	89	93	93	93	100	93	94	90	93
pCi983-Env|Stops_1|Shifts_3	58	80	98	82	92	99	94	90	90	96	100	94	96	82	99	89	100	98	100	93	100	96	83	98
pCi989-Env|Stops_1|Shifts_5	57	84	94	82	87	94	90	86	85	91	96	90	91	87	94	86	96	94	96	94	96	100	83	93
pCi998-Env|Stops_3|Shifts_5	55	82	85	91	87	85	88	87	85	81	83	82	83	91	85	82	83	85	83	90	83	83	100	84
pCi1002-Env|Stops_1|Shifts_3	58	80	99	83	92	99	94	90	90	96	98	95	96	83	99	89	98	99	98	93	98	93	84	100
